# Supplementary material for: Metabolomic Analyses of Leishmania Reveal Multiple Species Differences and Large Differences in Amino Acid Metabolism
Source: PLoS One. 2015 Sep 14;10(9):e0136891. doi: 10.1371/journal.pone.0136891 (PMC4569581; doi:10.1371/journal.pone.0136891)
Supplement: S1 Table — (XLSX) [file pone.0136891.s013.xlsx]

## Sheet: all std list
S1 Table
Std Mix	Compound Name	Elemental Composition	Pos	Neg	p-HILIC (1)	p-HILIC (2)	p-HILIC (3)	RSD of Rt shift	peak shape comment	HILIC	peak shape comment	Pos	Neg
1	Serotonin	C10H12N2O	+		18.45	19.87	17.98	0.0524328	broad	14.21		+
1	Kynurenine	C10H12N2O3	+	-	10.61	10.7	10.54	0.00755492		11.92		+	-
1	Inosine	C10H12N4O5	+	-	10.73	10.78	10.77	0.00245888		9.94		+	-
1	Xanthosine	C10H12N4O6	+	-	12.15	12.4	12.29	0.0102036		10.05		+	-
1	IMP	C10H13N4O8P	+	-	15.33	15.38	15.4	0.00234584		14.01		+	-
1	Adenosine	C10H13N5O4	+	-	8.83	8.91	8.81	0.0059791		12.38		+	-
1	Guanosine	C10H13N5O5	+	-	12.43	12.53	12.47	0.00403411		11.9		+	-
1	Thymidine	C10H14N2O5	+	-	7.57	7.38	7.32	0.0175813		6.59		+	-
1	dAMP	C10H14N5O6P	+	-	12.45	12.46	12.52	0.00303442		15.67		+	-
1	AMP	C10H14N5O7P	+	-	13.49	13.53	13.56	0.00259627		15.97		+	-
1	Metanephrine	C10H15NO3	+	-	17.44	18.5	17.1	0.0413012		13.3		+
1	Biotin	C10H16N2O3S	+	-	8.79	8.75	8.72	0.00401205	broad and split	6.41		+	-
1	beta-AlanyN(pi)-methyhistidine	C10H16N4O3	+	-	13.85	14.08	13.79	0.0110076		28.72		+	-
1	ATP	C10H16N5O13P3		-	16.58	16.73	16.55	0.00580244		No detection
1	Glutathione	C10H17N3O6S		-	14.29	14.24	14.23	0.0022553	low intensity	13.85		+	-
1	Spermine	C10H26N4			No detection					41.32	broad	+
1	5-Hydroxyindoleacetate	C10H9NO3	+	-	13.29	13.3	13.25	0.00199228		6.47		+	-
1	Tryptophan	C11H12N2O2	+	-	11.45	11.58	11.4	0.00809606		12.34		+	-
1	Saccharopine	C11H20N2O6	+	-	15.31	15.63	15.54	0.0106514		22.54		+	-
1	Maltose	C12H22O11		-	15.86	15.94	15.77	0.00536361	split	14.23,14.73	split in two major peaks		-
1	glutethimide	C13H15NO2	+	-	4.43	4.62	5.61	0.129656		5.16		+
1	(R)-S-Lactoylglutathione	C13H21N3O8S	+	-	13.15	13.22	13.17	0.00273562	split	13.61		+	-
1	S-Adenosyhomocysteine	C14H20N6O5S	+	-	13.16	13.24	13.12	0.00463823		18.27		+	-
1	NADPH	C21H30N7O17P3	+	-	16.12	16.35	16.13	0.00802469		No detection
1	AcetyCoA	C23H38N7O17P3S	+	-	12.06	12.26	12.12	0.0084494		No detection
1	Cholate	C24H40O5		-	4.51	4.87	4.82	0.0412017		small,5.37,5.87	low intensity, 2.46E4
1	Oxalate	C2H2O4		-	17.88	18.05	17.89	0.00531739		No detection
1	Taurine	C2H7NO3S	+	-	14.92	14.99	14.81	0.00608706		14.74		+	-
1	Pyruvate	C3H4O3		-	8.51	8.43	8.38	0.00776948		6.36
1	Phosphoenolpyruvate	C3H5O6P		-	17.5	17.79	17.59	0.00842112		11.77
1	Alanine	C3H7NO2	+	-	15.05	15.27	15.11	0.00750989		15.85		+	-
1	Glycerone phosphate	C3H7O6P		-	15.34,16.03	15.42,16.16	15.33,16.14	0.00321082	broad and split	14.03,14.9	broad and split	+	-
1	2-Phospho-glycerate	C3H7O7P		-	16.72	16.96	16.8	0.0072624		14.03		+	-
1	2-Hydroxybutanoic acid	C4H8O3		-	8.23	7.97	7.82	0.025909		5.9			-
1	&beta;-alanine-methyester	C4H9NO2	+		13.39	13.79	12.69	0.0418944		13.39		+
1	Threonine	C4H9NO3	+	-	14.24	14.4	14.14	0.00919697		15.77		+	-
1	Alloxanthine	C5H4N4O2		-	10.44	10.44	10.41	0.00166064		8.15		+	-
1	5-Aminolevulinate	C5H9NO3	+	-	13.65	13.37	13.25	0.0152916		16.5		+	-
1	Glucuronate	C6H10O7		-	15.65 (not on the same ZIC-pHILIC column)					13.45	split		-
1	Glucose	C6H12O6		-	14.8	14.66	14.58	0.00758551		13.57			-
1	Glucose 6-phosphate	C6H13O9P		-	16.76	16.91	16.83	0.00445874		15.47,16.11	split in two major peaks		-
1	cis-Aconitate	C6H6O6		-	17.95	18.15	17.98	0.00598324		7.19
1	Citrate	C6H8O7		-	18.06	18.18	18.06	0.00382774		10.3-18.49	broad and split
1	1,7-DimethylXanthine	C7H8N4O2	+	-	7.58	7.44	7.4	0.0126471		6.2	broad	+
1	2-Phenylglycine	C8H9NO2	+	-	11.01	10.96	10.86	0.00697925		12.49		+	-
1	Biopterin	C9H11N5O3	+	-	11.32	11.4	11.31	0.00434871		11.45		+	-
2	GMP	C10H14N5O8P		-	16.61	16.76	16.64	0.0047614		15.45
2	GTP	C10H16N5O14P3		-	19.15	19.25	19.04	0.00548606		No detection
2	5'-Methylthioadenosine	C11H15N5O3S	+	-	7.75	7.47	7.41	0.0240577		10.03		+	-
2	1,10-Phenanthroline	C12H8N2	+		7.7	7.42	7.37	0.0237249		13.29-23.77	very broad	+
2	Melatonin	C13H16N2O2	+	-	4.76	4.9	5.12	0.0368353	broad	5.49,6.34	broad and split	+
2	UDP-glucuronate	C15H22N2O18P2		-	19.17	19.44	19.13	0.00876109		18.46	very broad		-
2	Riboflavin	C17H20N4O6		-	8.44	8.43	8.31	0.00861896		7.71		+	-
2	UDP-N-acetyglucosamine	C17H27N3O17P2	+	-	15.05	15.16	15.07	0.00388215		15.32	broad	+	-
2	P1,P3-Bis(5'-adenosyl) triphosphate	C20H27N10O16P3		-	15.23	15.43	15.2	0.00817924		No detection
2	NAD+	C21H27N7O14P2	+	-	13.91	13.97	13.9	0.00271848		18.08		+	-
2	Sucrose	C12H22O11	+	-	14.94	15.07	14.93	0.00521378		No detection			-
2	beta-Alanine	C3H7NO2	+	-	14.5	14.7	14.5	0.00792701		15.77		+	-
2	Cysteine	C3H7NO2S	+	-	16.1	16.22	15.94	0.00873241		38.65	broad	+	-
2	Serine	C3H7NO3	+	-	15.55	15.77	15.5	0.00920396		16.97		+	-
2	DGlyceraldehyde 3-phosphate	C3H7O6P		-	15.3	15.42	15.32	0.00418925		13.52
2	3-Phosphoglycerate	C3H7O7P		-	16.9	17.14	16.96	0.00734706		21.39	very broad
2	sn-Glycerol 3-phosphate	C3H9O6P		-	14.89	15.48	15.29	0.0197874		No detection
2	2-Thiouracil	C4H4N2OS		-	9.04	8.83	8.91	0.0118731		6.31		+	-
2	Cytosine	C4H5N3O	+	-	11.14	11.15	11.1	0.00237714		16.35		+
2	Allantoin	C4H6N4O3	+	-	13.91	13.99	13.89	0.00379864		12		+	-
2	Methylmalonate	C4H6O4		-	15.05	14.84	14.86	0.00776998		6.33			-
2	(S)-Malate	C4H6O5		-	16.13	16.28	16.13	0.00535244		8.66	broad		-
2	Creatinine	C4H7N3O	+	-	9.62	9.69	9.59	0.00532692		14.07		+
2	Homoserine lactone	C4H7NO2	+	-	10.98	11.01	10.82	0.00933956		12.98		+	-
2	Aspartate	C4H7NO4	+	-	15	15.04	14.98	0.0020358		15.91		+	-
2	creatine	C4H9N3O2	+	-	14.42	14.48	14.44	0.00211471		13.81		+	-
2	4-Aminobutanoate	C4H9NO2	+	-	13.46	13.63	13.44	0.00772784		13.81		+	-
2	Homocysteine	C4H9NO2S	+		9.72	9.74	9.55	0.0107966		19.57		+
2	Glutamine	C5H10N2O3	+		15.54	15.76	15.56	0.00778843		16.95		+
2	Xylose	C5H10O5		-	12.52	12.51	12.8	0.0130548	broad	11.17			-
2	Methionine	C5H11NO2S	+	-	11.31	11.43	11.2	0.0101682		12.84		+	-
2	Ribose 5-phosphate (2 peaks)	C5H11O8P		-	15.56,16.99	15.65,17.27	15.55,17.06	0.00353351	2 peaks	13.22,13.73	split into 2
2	Ornithine	C5H12N2O2	+	-	21.96	22.87	21.79	0.0261506		26.43		+	-
2	Hypoxanthine	C5H4N4O	+	-	10.08	10.12	10.06	0.0030288		9.2		+	-
2	Xanthine	C5H4N4O2		-	11.53	11.43	11.58	0.00663372
2	Urate	C5H4N4O3	+	-	11.4	11.45	11.47	0.00315171		8.65		+	-
2	Adenine	C5H5N5	+	-	9.71	9.44	9.38	0.0184841		13.85		+	-
2	Guanine	C5H5N5O	+	-	12.17	12.28	12.21	0.00455627		13.72		+	-
2	Imidazole-4-acetate	C5H6N2O2	+	-	11.56	11.5	11.43	0.00565939		13.61		+	-
2	O-Acetyserine	C5H9NO4	+	-	9.74, 10.94	10.96	10.77	0.0123654		8.06		+	-
2	Fructose	C6H12O6		-	12.98,13.42	13.00, 13.42	12.98,13.36	0.000889143	split in two major peaks	12.21	broad		-
2	Isoleucine	C6H13NO2	+	-	11.1	11.19	11.01	0.00810811		12.6		+	-
2	Sorbitol	C6H14O6	+	-	13.82	13.85	13.77	0.00292576		12.73		+	-
2	Isonicotinic acid	C6H5NO2	+	-	7.94	7.79	7.88	0.00959318		8.64		+	-
2	Isoascorbic acid (unstable)	C6H8O6		-	13.78	13.47	13.65	0.0114184		10.01	broad and split		-
2	N-AcetyGlucosamine	C8H15NO6	+	-	11.65	11.71	11.56	0.00648611		11.15		+	-
3	Glycine	C2H5NO2	+		15.49	15.66	15.49	0.00631322		16.83		+
3	Ethanolamine phosphate	C2H8NO4P	+	-	15.71	15.75	15.79	0.00253968		17.66		+	-
3	Malonate	C3H4O4		-	15.86	15.89	15.77	0.00394255		6.79,7.28	broad and split		-
3	Sarcosine	C3H7NO2	+	-	13.78	13.94	13.77	0.00689761		15.47		+	-
3	2-Phospho-glycerate	C3H7O7P		-	16.72	16.96	16.75	0.00777912		13.53	tailing		-
3	Fumarate	C4H4O4		-	16.17	16.33	16.14	0.00629998		6.01
3	Succinate	C4H6O4		-	15.27	15.39	15.23	0.00544345		6.56
3	(S)-2-Aminobutanoate	C4H9NO2	+	-	13.9	14.01	13.86	0.00557873		13.82		+	-
3	Homoserine	C4H9NO3	+	-	14.81	14.97	14.78	0.00687682		16.43		+	-
3	Betaine	C5H11NO2	+	-	11.24	11.12	11.07	0.00784047		14.56		+
3	Mesaconate (2 peaks)	C5H6O4		-	8.01, 15.56	7.87,15.67	7.95, 15.51	0.00884234	2 peaks	5.93	broad		-
3	2-Oxoglutarate	C5H6O5		-	15.56	15.81	15.68	0.00797237		7.31-12.57	very broad		-
3	5-Oxoproline	C5H7NO3	+	-	10.13	10.17	10.15	0.00197044		7.3		+	-
3	Citramalate	C5H8O5		-	14.87	14.84	14.8	0.00236703		7.31	split and very broad		-
3	1H-Imidazole-4-ethanamine	C5H9N3	+	-	24.35	25.28	23.77	0.0311334	tailing	34.8		+
3	Proline	C5H9NO2	+	-	12.58	12.69	12.55	0.005847		13.84		+
3	trans-4-Hydroxy-proline	C5H9NO3	+		14.3	14.36	14.28	0.00290871		No detection
3	Glutamate	C5H9NO4	+	-	14.7	14.71	14.64	0.00257839		15.16		+	-
3	Ectoine	C6H10N2O2	+	-	12.9	12.87	12.74	0.00662547		13.47		+	-
3	Galactono-1,4-lactone	C6H10O6		-	12.79	12.77	12.68	0.00459686		9.47		+	-
3	Galacturonate	C6H10O7		-	16.3	16.42	16.41	0.00406574		13.8			-
3	Galactarate	C6H10O8		-	17.25	17.39	17.24	0.00484955		14.83	broad
3	N-Formymethionine	C6H11NO3S		-	7.34	7.36	7.32	0.0027248		5.86	braod and split		-
3	2-Dehydro-3-deoxy-6-phospho-gluconate	C6H11O9P		-	17.11	17.37	17.18	0.00781279		16.48	broad		-
3	Cystine	C6H12N2O4S2	+	-	16.09	16.16	15.95	0.00665519		19.96		+	-
3	&beta;-fucose	C6H12O5		-	11.34,12.14	11.29,12.11	11.27,12.07	0.00319075	two major peaks	10.3	split		-
3	Galactose	C6H12O6		-	14.26,14.31,15.84	14.37,15.19,16.01	14.24	0.00489853	broad and split	13.75			-
3	Gluconic acid	C6H12O7		-					broad and split	13.17	broad		-
3	Citrulline	C6H13N3O3	+	-	15.66	15.86	15.66	0.00734231		17.37		+	-
3	Leucine	C6H13NO2	+	-	10.62	10.72	10.89	0.0127059		12.5		+	-
3	Glucosamine	C6H13NO5	+	-	14.25,14.63	14.6	14.41,14.45	0.0121508	split	20.88,21.31	split	+	-
3	6-Phospho-gluconate	C6H13O10P		-	17.65	17.88	17.71	0.00672259		16.76
3	Lysine	C6H14N2O2	+	-	23.68	24.5	23.54	0.0216922		26.43		+	-
3	hydroxy-lysine	C6H14N2O3	+	-	21.71	22.63	21.53	0.0268724		27.63		+	-
3	Arginine	C6H14N4O2	+	-	25.1	26.02	24.84	0.0244866		26.1		+	-
3	Glucosamine 6-Phosphate	C6H14NO8P	+	-	16.21	16.29	16.23	0.0025631		19.02		+	-
3	beta-Fructose 2,6-bisphosphate	C6H14O12P2		-	17.54 (not on the same ZIC-pHILIC column)					13.52,15.04
3	Triethanolamine	C6H15NO3	+	-	9.23	9.14	8.8	0.0250411	broad and split	17.35		+
3	Nicotinate	C6H5NO2	+	-	7.95	7.87	7.89	0.00526782		7.59		+	-
3	Ascorbate	C6H8O6		-	15.44	15.48	15.32	0.00540225		10.01	broad and split
3	Isocitrate	C6H8O7		-	18.65	18.88	18.66	0.00694074		10.05	tailing		-
3	1-(4-Hydroxyphenyl)-2-aminoethanol	C8H11NO2	+	-	18.69	19.82	17.95	0.05004		15.31		+
3	N-Acetymannosamine	C8H15NO6	+	-	12	12.13	11.99	0.00648692		11.26		+	-
3	Sepiapterin	C9H11N5O3	+	-	7.67	7.37	7.33	0.0249215		7.37		+	-
3	UMP	C9H13N2O9P		-	15.06	15.14	15.06	0.00306151		12.87
3	Cytidine	C9H13N3O5	+	-	11.75	11.86	11.74	0.00565063		17.86		+	-
4	Maleic acid	C4H4O4		-	13.32	12.57	12.93	0.0289876		6.32	broad and split		-
4	3-hydroxy-butyrate	C4H8O3		-	9.53	9.32	9.29	0.013941		6.79	broad		-
4	3-Amino-isobutanoate	C4H9NO2	+	-	15.4	15.41	15.23	0.00659166		13.98		+	-
4	Arabinose	C5H10O5		-	12.99	13.07	13.04	0.00310086	broad	11.06,11.61,12.55	broad and split		-
4	Valine	C5H11NO2	+	-	12.31	12.4	12.26	0.00575705		13.3		+	-
4	Itaconate	C5H6O4		-	15.14	15.17	15.07	0.00339242		6.23			-
4	cis-4-Hydroxy-proline	C5H9NO3	+	-	14.24	14.37	14.24	0.00525476		14.55		+	-
4	Mannose	C6H12O6		-	13.85	14	13.87	0.00585656	split	12.43			-
4	Glucose 1-phosphate	C6H13O9P		-	15.77	15.96	15.83	0.00612649		14.48			-
4	Mannitol	C6H14O6		-	13.87	13.91	13.82	0.00325186		12.8		+	-
4	Picolinic acid	C6H5NO2	+	-	8.73	8.65	9	0.020856	broad	No detection
4	Nicotinamide	C6H6N2O	+	-	7.79	7.72	7.66	0.00842435		9		+
4	Benzenesulfonate	C6H6O3S		-	7.58	7.46	7.4	0.0122529		6.31	broad and split		-
4	Glucuronolactone	C6H8O6		-	15.47	15.56	15.33	0.00750015		No detection
4	Histidine	C6H9N3O2	+	-	14.35	14.52	14.33	0.00725021		24.19		+	-
4	N-Acetyaspartate	C6H9NO5	+	-	14.1,14.63	14.69	14.15,14.55	0.022857	split	7.46		+	-
4	N(pi)-Methyhistidine	C7H11N3O2	+	-	12.51	12.61	12.32	0.0118036		24.08		+	-
4	N-Acetyglutamate	C7H11NO5	+	-	13.56	14.26	14.11	0.0263694	split	7		+	-
4	Cystathionine	C7H14N2O4S	+	-	16.74	16.99	16.67	0.0100135		20.43		+	-
4	AcetylCholine	C7H16NO2+	+		15.24	15.32	14.97	0.0120839		16.21		+
4	Spermidine	C7H19N3			No detection					41.98	broad	+
4	Gallate	C7H6O5		-	18.43	18.35	18.32	0.00309596		8.47			-
4	Theophylline	C7H8N4O2	+	-	6.53	6.86	6.74	0.0248931		6.2	broad	+	-
4	1-Phenylethylamine	C8H11N	+		20.14	21.47	18.8	0.0662971		12.15		+
4	Dopamine	C8H11NO2	+	-	26.7	27.46	27.06	0.0140424	broad	13.91		+	-
4	Noradrenaline	C8H11NO3	+		8.17	8.11	8.06	0.0067883		13.88		+
4	Pyridoxamine	C8H12N2O2	+		11.2	11.1	10.87	0.0153042	broad and split	28.15		+
4	Lipoate	C8H14O2S2		-	7.64	7.68	7.65	0.00271876		No detection
4	N6-AcetyLysine	C8H16N2O3	+	-	14.74	14.83	14.66	0.00576864		16.21		+	-
4	N-Acetyglucosamine 6-phosphate	C8H16NO9P	+	-	15.04	15.15	15.04	0.00421237		13.66,14.86	split	+	-
4	Phthalate	C8H6O4	+	-	13.75	13.74	13.67	0.00317704		6.27		+	-
4	4-Hydroxyphenylacetate	C8H8O3		-	9.13	9.09	9.08	0.00290742		5.85			-
4	Homogentisate	C8H8O4		-	9.31	9.29	9.26	0.00270992		7			-
4	4-Hydroxyphenylacetaldoxime	C8H9NO2	+	-	7.66	7.67	7.64	0.00199503		6.34		+	-
4	Pyridoxal (rerun as a single compound)	C8H9NO3	+	-	4.47, 8.17	4.4, 8.02,	4.41, 8.06	0.00855257	2 peaks	11.15, 13.73		+	-
4	Phenylalanine	C9H11NO2	+	-	10.04	10.13	9.95	0.00896414		11.89		+	-
4	Tyrosine	C9H11NO3	+	-	12.83	13	12.79	0.00866169		13.37		+	-
4	Dihydrobiopterin	C9H13N5O3	+	-	11.56	11.5	11.43	0.00565939		14.06		+	-
4	Adrenaline	C9H13NO3	+	-	24.49	25.6	23.7	0.0388053		14.45		+	-
4	CMP	C9H14N3O8P	+	-	15.74	15.76	15.76	0.000732988		17.93		+	-
4	Carnosine	C9H14N4O3	+	-	15.39	15.64	15.33	0.0106397		29.2		+	-
4	Diethyl 2-oxoglutarate	C9H14O5	+	-	4.06	4.24	4.17	0.0218294		5.11	tailing	+
4	O-Acetylcarnitine	C9H17NO4	+	-	10.82	10.8	10.66	0.00810204		12.88		+
4	Pantothenate	C9H17NO5	+	-	8.7	8.47	8.54	0.0137571		6.43		+	-
4	2-Indolecarboxylicacid	C9H7NO2	+	-	7.58	7.46	7.4	0.0122529		5.32		+	-
4	2-phenyl Imidazole	C9H8N2	+	-	7.61	7.51	7.72	0.0137968	broad and split	11.34		+	-
4	4-Coumarate	C9H8O3	+	-	8.33	8.27	8.29	0.00368226		5.71	broad	+	-
		Pos	Overlap	113		Peak shape comment explanation
			pHILIC only	5		broad = no clear peak shape can be obversed and the signal profiling between 3 and 6 mins
			HILIC only	10		very broad = no clear peak shape can be observed and the signal profiling more than 6 mins
			Total	128		split = more than one apex across the signal profile
						tailing = clear peak shape can be observed and the peak tailing more than 3 mins
		Neg	Overlap	131		green = the column recommended to use
			pHILIC only	41
			HILIC only	0
			Total	172
