# Supplementary material for: Metabolomic Analyses of Leishmania Reveal Multiple Species Differences and Large Differences in Amino Acid Metabolism
Source: PLoS One. 2015 Sep 14;10(9):e0136891. doi: 10.1371/journal.pone.0136891 (PMC4569581; doi:10.1371/journal.pone.0136891)
Supplement: S2 Table — The colour coding is explained at the end of the table. (XLSX) [file pone.0136891.s014.xlsx]

## Sheet: table S2_confirmed metabolites
S2 Table
PeakID	Mass	RT	FORMULA	Putative metabolite	Column	Presence	Map
p2381	75.0321	15.5636	C2H5NO2	Glycine	p-Hilic	both	Amino Acid Metabolism
n680	88.016	8.35966	C3H4O3	Pyruvate	p-Hilic	both	Carbohydrate Metabolism
p776	89.0477	14.6721	C3H7NO2	beta-Alanine	p-Hilic	both	Nucleotide Metabolism
n4324	89.9953	18.05	C2H2O4	Oxalate	p-Hilic	both	Carbohydrate Metabolism
n3141	92.0472	10.3963	C3H8O3	Glycerol	p-Hilic	both	Carbohydrate Metabolism
p771	103.1	19.7604	C5H13NO	Choline	p-Hilic	both	Amino Acid Metabolism
n2421	104.011	15.7508	C3H4O4	Malonate	p-Hilic	both	Nucleotide Metabolism
n4935	104.047	9.4511	C4H8O3	(R)-3-Hydroxybutanoate	p-Hilic	extracts	Lipid Metabolism
p2050	105.043	15.7107	C3H7NO3	Serine	p-Hilic	both	Amino Acid Metabolism
n3358	106.027	12.2789	C3H6O4	Glycerate	p-Hilic	both	Carbohydrate Metabolism
p384	110.048	11.4719	C5H6N2O	Imidazole-4-acetaldehyde	p-Hilic	both	Amino Acid Metabolism
p2352	111.043	11.3325	C4H5N3O	Cytosine	p-Hilic	both	Nucleotide Metabolism
n2876	112.027	8.51407	C4H4N2O2	Uracil	p-Hilic	both	Nucleotide Metabolism
p568	113.059	9.71233	C4H7N3O	Creatinine	p-Hilic	both	Amino Acid Metabolism
n2064	115.063	12.7471	C5H9NO2	Proline	p-Hilic	both	Amino Acid Metabolism
n606	116.011	16.3	C4H4O4	Fumarate	p-Hilic	both	Carbohydrate Metabolism
n2889	116.047	7.21774	C5H8O3	3-Methy2-oxobutanoic acid	p-Hilic	both	Amino Acid Metabolism
n390	117.058	7.95901	C8H7N	Indole	p-Hilic	media	Amino Acid Metabolism
pos	117.079	11.17	C5H11NO2	Betaine	p-Hilic	both	Amino Acid Metabolism
p276	117.079	12.3392	C5H11NO2	Valine	p-Hilic	both	Amino Acid Metabolism
n1	118.027	15.2927	C4H6O4	Succinate	p-Hilic	both	Carbohydrate Metabolism
p535	119.058	14.3107	C4H9NO3	Threonine	p-Hilic	both	Amino Acid Metabolism
n4429	120.042	10.537	C4H8O4	Erythrose	p-Hilic	both	Carbohydrate Metabolism
n4722	121.02	16.5969	C3H7NO2S	Cysteine	p-Hilic	both	Amino Acid Metabolism
p1056	122.048	7.43513	C6H6N2O	Nicotinamide	p-Hilic	both	Metabolism of Cofactors and Vitamins
p2258	123.032	7.82875	C6H5NO2	Nicotinate	p-Hilic	both	Metabolism of Cofactors and Vitamins
n2511	125.015	15.1079	C2H7NO3S	Taurine	p-Hilic	both	Lipid Metabolism
p4134	126.043	11.6826	C5H6N2O2	Imidazole-4-acetate	p-Hilic	both	Amino Acid Metabolism
n120	129.043	10.395	C5H7NO3	5-Oxoproline	p-Hilic	both	Amino Acid Metabolism
p193	129.079	12.3249	C6H11NO2	Pipecolate	p-Hilic	both	Amino Acid Metabolism
n817	130.063	5.02182	C6H10O3	3-Methy2-oxopentanoic acid/4-Methy2-oxopentanoic acid	C18-AR	both	Amino Acid Metabolism	167563	137314	263810	183365	7413650	7303423	9774136	6.83025e+06	8228254	11405276	9940642	8.34952e+06	960177	1139820	907794	1.67709e+06	188013	7.83036e+06	9.48092e+06	1.17122e+06	54022.6	1.32033e+06	1.50152e+06	351577	0.0240108	0.0198307	0.160528
p540	131.058	14.3498	C5H9NO3	trans-4-Hydroxy-proline	p-Hilic	both	Amino Acid Metabolism
p805	131.069	14.5861	C4H9N3O2	Creatine	p-Hilic	both	Amino Acid Metabolism
p229	131.095	11.2076	C6H13NO2	Isoleucine	p-Hilic	both	Amino Acid Metabolism
pos	131.095	10.7	C6H13NO2	leucine	p-Hilic	both	Amino Acid Metabolism
p2042	132.053	15.1653	C4H8N2O3	Asparagine	p-Hilic	both	Amino Acid Metabolism
p2335	132.09	22.7956	C5H12N2O2	Ornithine	p-Hilic	both	Amino Acid Metabolism
n1319	133.038	14.9914	C4H7NO4	Aspartate	p-Hilic	both	Amino Acid Metabolism
p796	133.074	13.4171	C5H11NO3	isomer of N-hydroxy valine with OH on alkyl chain	p-Hilic	both	N/A	20197.3	16244	21887.1	17136.6	2.52246e+06	2.2995e+06	2509409	2623021	9154600	10601705	10023953	10989433	1.89816e+06	1.77762e+06	1.64876e+06	1.97169e+06	18866.3	2.4886e+06	1.01924e+07	1.82406e+06	2630.9	135902	797537	141624	0.00758108	0.00185101	0.010343
n604	134.022	16.2419	C4H6O5	(S)-Malate	p-Hilic	both	Carbohydrate Metabolism
n2059	134.058	9.17997	C5H10O4	Deoxyribose	p-Hilic	both	Carbohydrate Metabolism
p2396	135.035	11.8779	C4H9NO2S	Homocysteine	p-Hilic	both	Amino Acid Metabolism
n3794	135.055	9.10317	C5H5N5	Adenine	p-Hilic	both	Nucleotide Metabolism
n1775	136.037	12.7117	C4H8O5	[FA trihydroxy(4:0)] 2,3,4-trihydroxy-butanoic acid	p-Hilic	both	Carbohydrate Metabolism
p3058	136.038	9.99841	C5H4N4O	Hypoxanthine	p-Hilic	both	Nucleotide Metabolism
n4540	138.068	5.89184	C8H10O2	4-Hydroxyphenylethanol	p-Hilic	both	Amino Acid Metabolism	0.032221	0.533946	16.5713	1457.31	1548.54	2891.11	1758.08	2913.85	1845.57	2470	2612.43	59020.4	103866	70688.2	71873.5	4806.93	3599.73	3886.92	6138.74	1913.76	2460.46	76362.1	4608.08	663.624	449.755	19231.5	1142.99
n4041	141.019	15.7687	C2H8NO4P	Ethanolamine phosphate	p-Hilic	both	Amino Acid Metabolism
p817	142.074	12.9634	C6H10N2O2	Ectoine	p-Hilic	both	Amino Acid Metabolism
n2798	146.022	15.7654	C5H6O5	2-Oxoglutarate	p-Hilic	both	Carbohydrate Metabolism
p428	146.069	15.0279	C5H10N2O3	Glutamine	p-Hilic	both	Amino Acid Metabolism
p1012	146.106	24.4126	C6H14N2O2	Lysine	p-Hilic	both	Amino Acid Metabolism
n4463	147.053	10.9261	C5H9NO4	O-Acetyserine	p-Hilic	both	Amino Acid Metabolism
n809	147.053	14.7065	C5H9NO4	Glutamate	p-Hilic	both	Amino Acid Metabolism
n832	148.02	7.32645	C5H8O3S	[FA oxo,methyl(4:0)] 2-oxo-4-methylthio-butanoic acid	p-Hilic	both	Amino Acid Metabolism	0	0	0	0	114968	112288	246588	121421	174227	312963	302254	286664	39423.9	33529	32965.3	102008	0	148816	269027	51981.6	NA	65293.9	64116	33478.7	0	0	0
n1910	148.037	15.2919	C5H8O5	(R)-2-Hydroxyglutarate	p-Hilic	both	Carbohydrate Metabolism
p390	149.051	11.4447	C5H11NO2S	Methionine	p-Hilic	both	Amino Acid Metabolism
p3468	149.105	9.28611	C6H15NO3	Triethanolamine	p-Hilic	both	Lipid Metabolism
n3132	150.053	11.7497	C5H10O5	Ribose	p-Hilic	both	Carbohydrate Metabolism
pos	151.049	12.37	C5H5N5O	Guanine	p-Hilic	extracts	Nucleotide Metabolism
n1823	152.033	11.5254	C5H4N4O2	Xanthine	p-Hilic	both	Nucleotide Metabolism
n3998	152.069	12.8901	C5H12O5	Xylitol	p-Hilic	both	Carbohydrate Metabolism
p496	155.069	14.762	C6H9N3O2	Histidine	p-Hilic	both	Amino Acid Metabolism
n4547	156.017	10.3616	C5H4N2O4	Orotate	p-Hilic	both	Nucleotide Metabolism
p382	156.053	11.3125	C6H8N2O3	Imidazolone lactic acid	p-Hilic	both	Amino Acid Metabolism
n3716	158.044	14.0606	C4H6N4O3	Allantoin	p-Hilic	both	Nucleotide Metabolism
p4124	158.069	15.7098	C6H10N2O3	proline carbamate	p-Hilic	both	Amino Acid Metabolism	46021.2	83732.6	89043.2	62979	9733.59	7434.73	5596.21	7926.97	36618.6	18342.8	38453.1	14105.2	70444	7672.88	26879.9	12448	19788.2	1701.01
p2773	159.089	8.05963	C7H13NO3	N-acetyl valine	p-Hilic	both	Amino Acid Metabolism	216838	491082	574352	108207	39106.8	15471.5	13350.4	6801.36	6576.7	7097.13	12767.7	8360.02	347620	18682.5	8700.4	2813.05	220916	14107.4
p539	160.085	14.4534	C6H12N2O3	N-gamma-Acetyldiaminobutyrate	p-Hilic	both	Amino Acid Metabolism
p5100	160.121	23.1764	C7H16N2O2	N6-Methylysine	p-Hilic	both	Amino Acid Metabolism
n3595	161.069	9.58154	C6H11NO4	O-Acetyhomoserine	p-Hilic	both	Amino Acid Metabolism
p2132	161.105	13.13	C7H15NO3	Carnitine	p-Hilic	both	Amino Acid Metabolism
n2081	164.047	4.91399	C9H8O3	Phenylpyruvate	p-Hilic	both	Amino Acid Metabolism
p465	165.079	10.0822	C9H11NO2	Phenylalanine	p-Hilic	both	Amino Acid Metabolism
n835	166.063	5.17668	C9H10O3	D3-phenyllactate	C18-AR	both	Amino Acid Metabolism	7371.46	3631.35	4877.05	5804.71	11021628	8.34465e+06	10264093	8840467	6174165	8422528	8859042	7800620	2065717	1.41135e+06	1.77508e+06	2172592	5421.14	9.61771e+06	7.81409e+06	1.85619e+06	1575.88	1.24011e+06	1.17639e+06	340820	0.000563663	0.000693765	0.00292058
n828	166.063	7.29056	C9H10O3	3-(3-Hydroxy-phenyl)-propanoic acid	p-Hilic	both	Amino Acid Metabolism
p1676	167.058	8.17539	C8H9NO3	Pyridoxal	p-Hilic	extracts	Metabolism of Cofactors and Vitamins
neg	167.982	17.78	C3H5O6P	Phosphoenolpyruvate	p-Hilic	both	Carbohydrate Metabolism
n3472	168.029	12.88	C5H4N4O3	Urate	p-Hilic	media	Nucleotide Metabolism
n892	168.042	9.23971	C8H8O4	Homogentisate	p-Hilic	both	Amino Acid Metabolism
p1677	169.074	7.91611	C8H11NO3	Noradrenaline	p-Hilic	media	Metabolism of Cofactors and Vitamins
p1145	169.085	12.6798	C7H11N3O2	N(pi)-Methyhistidine	p-Hilic	both	Amino Acid Metabolism
n5124	169.998	15.56	C3H7O6P	DGlyceraldehyde 3-phosphate	p-Hilic	extracts	Carbohydrate Metabolism
n3587	172.014	14.8845	C3H9O6P	sn-Glycerol 3-phosphate	p-Hilic	both	Lipid Metabolism
p1395	173.08	14.1879	C6H11N3O3	5-Guanidino-2-oxopentanoate	p-Hilic	both	Amino Acid Metabolism	143572	137048	153620	131344	156902	75495.6	77523.5	74075.9	3.61014e+06	3.20575e+06	3445864	3.44873e+06	1.63168e+06	1.43598e+06	1.34398e+06	1.80577e+06	141396	95999.3	3.42762e+06	1.55435e+06	9558.9	40626.5	166651	206122	1.47289	0.041252	0.0909678
n3443	173.105	4.97954	C8H15NO3	N-Acetyleucine	p-Hilic	both	N/A
neg	174.016	18.19	C6H6O6	Cis-Aconitate	p-Hilic	both	Carbohydrate Metabolism
p2408	174.1	9.46232	C7H14N2O3	N-Acetylornithine	p-Hilic	both	Amino Acid Metabolism
p343	174.112	25.888	C6H14N4O2	Arginine	p-Hilic	both	Amino Acid Metabolism
p3555	174.137	21.1659	C8H18N2O2	Ne,Ne dimethyllysine	p-Hilic	media	N/A
n3970	175.048	14.7116	C6H9NO5	N-Acetyaspartate	p-Hilic	both	Amino Acid Metabolism
n4827	175.063	8.81323	C10H9NO2	Indole-3-acetate	p-Hilic	both	Amino Acid Metabolism
pos	175.096	14.83	C6H13N3O3	Arginic Acid	p-Hilic	both	N/A
p96	175.096	15.3666	C6H13N3O3	Citrulline	p-Hilic	both	Amino Acid Metabolism
n1771	176.032	15.2646	C6H8O6	Ascorbate	p-Hilic	both	Carbohydrate Metabolism
neg	177.046	7.46	C6H11NO3S	N-Formymethionine	p-Hilic	media	Amino Acid Metabolism
neg	179.058	16.9887	C9H9NO3	Hippurate	p-Hilic	both	Amino Acid Metabolism
p3695	179.079	14.3353	C6H13NO5	Glucosamine	p-Hilic	both	Carbohydrate Metabolism
n1807	180.042	7.95845	C9H8O4	3-(4-Hydroxyphenyl)pyruvate	p-Hilic	both	Amino Acid Metabolism
n336	180.064	14.5557	C6H12O6	Glucose	p-Hilic	both	Carbohydrate Metabolism
p816	181.074	12.9707	C9H11NO3	Tyrosine	p-Hilic	both	Amino Acid Metabolism
n860	182.058	9.09301	C9H10O4	3-(4-Hydroxyphenyl)lactate	C18-AR	both	Amino Acid Metabolism
n2447	182.079	13.9211	C6H14O6	Sorbitol	p-Hilic	both	Carbohydrate Metabolism
n2653	185.993	17.0961	C3H7O7P	2-Phospho-glycerate	p-Hilic	both	Carbohydrate Metabolism
p4447	188.079	10.1735	C7H12N2O4	N-Acetylglutamine	p-Hilic	extracts	N/A
pos	188.116	14.8	C8H16N2O3	N6-AcetyLysine	p-Hilic	extracts	Amino Acid Metabolism
p3153	188.152	21.8069	C9H20N2O2	N6,N6,N6-Trimethylysine	p-Hilic	both	Amino Acid Metabolism
n4406	189.043	7.45619	C10H7NO3	Kynurenate	p-Hilic	both	Amino Acid Metabolism
n4870	189.064	14.1052	C7H11NO5	N-Acetyglutamate	p-Hilic	both	Amino Acid Metabolism
n717	192.027	18.1945	C6H8O7	Citrate	p-Hilic	both	Carbohydrate Metabolism
n206	194.043	16.1351	C6H10O7	Galacturonate	p-Hilic	media	Carbohydrate Metabolism
n2072	196.058	14.3517	C6H12O7	Gulonate	p-Hilic	both	Carbohydrate Metabolism
p1157	201.057	15.4745	C7H11N3O2S	Ovothiol A	p-Hilic	both	N/A	1821646	2.66262e+06	803783	1.76912e+06	5268464	3.52899e+06	155451	630120	1.05846e+06	400245	115449	2.67756e+06	1.76429e+06	2.39576e+06	1.06293e+06	1.14658e+06	760018	2.42715e+06
neg	203.058	7.24	C11H9NO3	indole-pyruvate	p-Hilic	both	Amino Acid Metabolism
p3189	203.116	10.9518	C9H17NO4	O-Acetylcarnitine	p-Hilic	media	Amino Acid Metabolism
p1168	204.09	11.6738	C11H12N2O2	Tryptophan	p-Hilic	both	Amino Acid Metabolism
n354	205.074	7.94091	C11H11NO3	Indolelactate	p-Hilic	both	Amino Acid Metabolism
n2481	210.038	17.2296	C6H10O8	Galactarate	p-Hilic	both	Carbohydrate Metabolism
p2158	219.111	8.58345	C9H17NO5	Pantothenate	p-Hilic	both	Amino Acid Metabolism
p2435	221.09	11.8815	C8H15NO6	N-Acetyglucosamine	p-Hilic	media	Amino Acid Metabolism
n2652	222.068	17.0398	C7H14N2O4S	Cystathionine	p-Hilic	both	Amino Acid Metabolism
p3678	226.106	15.5748	C9H14N4O3	Carnosine	p-Hilic	both	Amino Acid Metabolism
n5383	228.075	8.24031	C9H12N2O5	Deoxyuridine	p-Hilic	both	Nucleotide Metabolism
n4307	230.019	15.4336	C5H11O8P	Ribose 5-phosphate	p-Hilic	both	Carbohydrate Metabolism
n2431	240.024	16.2542	C6H12N2O4S2	Cystine	p-Hilic	both	Amino Acid Metabolism
n4087	241.008	14.9726	C6H11NO5S2	3-Mercaptolactate-cysteinedisulfide	p-Hilic	both	N/A	0	0	0	0	185692	189760	212116	181250	20897.7	33062	29678.8	46839.4	14007.4	13316.5	13372.3	15624.7	0	192204	32619.5	14080.2	NA	13721.6	10777.3	1076.26	0	0	0
p2386	243.085	11.8661	C9H13N3O5	Cytidine	p-Hilic	both	Nucleotide Metabolism
n3294	244.07	9.88336	C9H12N2O6	Uridine	p-Hilic	both	Nucleotide Metabolism
p2364	244.088	8.84786	C10H16N2O3S	Biotin	p-Hilic	media	Metabolism of Cofactors and Vitamins
n3362	257.101	10.9451	C10H15N3O5	5-Methylcytidine	p-Hilic	both	N/A
neg	260.03	16.94	C6H13O9P	Glucose 6-phosphate	p-Hilic	extracts	Carbohydrate Metabolism
p3313	264.104	20.1792	C12H16N4OS	Thiamin	p-Hilic	both	Metabolism of Cofactors and Vitamins
n3900	266.09	14.542	C12H14N2O5	p-aminobenzoyl glutamate	p-Hilic	both	N/A	14037	21560.5	36707.7	21369.2	0	0	0	0	1653.33	876.011	1396.27	2119.19	23418.6	0	1511.2	518.5	9526.57	NA
p1995	267.096	8.96113	C10H13N5O4	Adenosine	p-Hilic	both	Nucleotide Metabolism
n3374	276.025	17.81	C6H13O10P	6-Phospho-gluconate	p-Hilic	extracts	Carbohydrate Metabolism
n5577	283.092	12.5876	C10H13N5O5	Guanosine	p-Hilic	both	Nucleotide Metabolism
n4730	290.123	16.79	C10H18N4O6	N-(Arginino)succinate	p-Hilic	both	Amino Acid Metabolism
pos	297.09	7.41	C11H15N5O3S	5'-Methylthioadenosine	p-Hilic	extracts	Amino Acid Metabolism
n3208	301.056	15.1075	C8H16NO9P	N-Acetyglucosamine 6-phosphate	p-Hilic	extracts	Amino Acid Metabolism
n3938	307.084	14.3063	C10H17N3O6S	Glutathione	p-Hilic	extracts	Amino Acid Metabolism
n4847	309.986	16.7716	C5H12O11P2	Ribose 1,5-bisphosphate	p-Hilic	both	Carbohydrate Metabolism
n2802	323.052	15.8289	C9H14N3O8P	CMP	p-Hilic	both	Nucleotide Metabolism
n3202	324.036	15.1586	C9H13N2O9P	UMP	p-Hilic	both	Nucleotide Metabolism
neg	342.116	15.08	C12H22O11	Sucrose	p-Hilic	media	Carbohydrate Metabolism
n3233	347.064	13.6262	C10H14N5O7P	AMP	p-Hilic	both	Nucleotide Metabolism
n5123	348.047	15.4189	C10H13N4O8P	IMP	p-Hilic	both	Nucleotide Metabolism
n3394	363.059	16.7393	C10H14N5O8P	GMP	p-Hilic	extracts	Nucleotide Metabolism
p4789	384.121	13.377	C14H20N6O5S	S-Adenosyhomocysteine	p-Hilic	both	Amino Acid Metabolism
p4755	398.137	16.3299	C15H22N6O5S	S-Adenosymethionine	p-Hilic	both	Amino Acid Metabolism
n5336	403.019	17.1648	C9H15N3O11P2	CDP	p-Hilic	extracts	Nucleotide Metabolism
n3391	404.003	16.6506	C9H14N2O12P2	UDP	p-Hilic	extracts	Nucleotide Metabolism
n3201	427.03	15.1874	C10H15N5O10P2	ADP	p-Hilic	extracts	Nucleotide Metabolism
n4051	443.025	18.1056	C10H15N5O11P2	GDP	p-Hilic	extracts	Nucleotide Metabolism
n5322	482.985	18.6276	C9H16N3O14P3	CTP	p-Hilic	extracts	Nucleotide Metabolism
n4050	483.969	18.1138	C9H15N2O15P3	UTP	p-Hilic	extracts	Nucleotide Metabolism
n2623	504.17	16.5338	C18H32O16	Raffinose	p-Hilic	both	Carbohydrate Metabolism
n3390	506.996	16.6399	C10H16N5O13P3	ATP	p-Hilic	extracts	Energy Metabolism
n4947	522.991	19.5755	C10H16N5O14P3	GTP	p-Hilic	extracts	Nucleotide Metabolism
n3203	607.082	15.1781	C17H27N3O17P2	UDP-N-acetyglucosamine	p-Hilic	extracts	Carbohydrate Metabolism
n2448	663.109	13.999	C21H27N7O14P2	NAD+	p-Hilic	extracts	Energy Metabolism
n2376	666.222	17.5316	C24H42O21	Stachyose	p-Hilic	both	Carbohydrate Metabolism
p3048	721.289	19.9153	C27H47N9O10S2	Trypanothione disulfide	p-Hilic	both	Amino Acid Metabolism
n3400	743.075	16.7097	C21H28N7O17P3	NADP+	p-Hilic	extracts	Energy Metabolism
n3245	767.114	13.5533	C21H36N7O16P3S	CoA	p-Hilic	extracts	Carbohydrate Metabolism
n5410	785.156	11.3449	C27H33N9O15P2	FAD	p-Hilic	extracts	Metabolism of Cofactors and Vitamins
p4972	809.126	12.2252	C23H38N7O17P3S	AcetyCoA	p-Hilic	extracts	Carbohydrate Metabolism
Colour coding			Confirmed by authentic standard metabolite
			Confirmed by MS/MS analysis (for detailed fragments please select the cell and check the dropdown list)

## Sheet: MS-MS data
PeakID	Mass	RT	FORMULA	Putative metabolite	MS/MS
n3141	92.0472	10.3963	C3H8O3	Glycerol	59 and 89 (matched with standard MS/MS spectra in Metlin)
p384	110.048	11.4719	C5H6N2O	Imidazole-4-acetaldehyde	83 C4H7N2
n2889	116.047	7.21774	C5H8O3	3-Methyl-2-oxobutanoic acid	87 C4H7O2
					71 C4H7O
p796	133.074	13.4171	C5H11NO3	isomer of N-hydroxy valine with OH on alkyl chain	116 C5H10NO2
					88 C4H10NO
					74 C2H4NO2
					70 C4H8N
n4540	138.068	5.89184	C8H10O2	4-Hydroxyphenylethanol	119 C8H7O
					106 C7H6O
					93 C6H5O
n832	148.02	7.32645	C5H8O3S	[FA oxo,methyl(4:0)] 2-oxo-4-methylthio-butanoic acid	99 C4H3O3
p4124	158.069	15.7098	C6H10N2O3	proline carbamate	141 C6H9N2O2
					115 C5H11N2O
					114 C5H8NO2
					113 C5H9N2O
					70 C4H8N
p2773	159.089	8.05963	C7H13NO3	N-acetyl valine	142 C7H12NO2
					114 C6H12NO
p539	160.085	14.4534	C6H12N2O3	N-gamma-Acetyldiaminobutyrate	90 C3H8NO2
					115 C5H11N2O
					143 C6H11N2O2
p1395	173.08	14.1879	C6H11N3O3	5-Guanidino-2-oxopentanoate	146 C5H12N3O2
					130 C5H12N3O
					114 C5H8NO2
					112 C5H10N3
					70 C4H8N
pos	175.096	14.83	C6H13N3O3	Agininic Acid	159 C6H11N2O3
					134 C5H12NO3
					130 C5H12N3O
					117 C5H9O3
					98 C5H8ON
					71 C4H7O
p1157	201.057	15.4745	C7H11N3O2S	Ovothiol A	166 C7H8N3O2
					156 C6H10N3S
					129 C5H9N2S
					122 C6H8N3
n4087	241.008	14.9726	C6H11NO5S2	3-Mercaptolactate-cysteinedisulfide	120 C3H6O2NS
					121 C3H5O3S
					153 C3H5O3S2
					169 C4H11O2NS2
n3900	266.09	14.542	C12H14N2O5	p-aminobenzoyl glutamate	247 C12H11N2O4
					221 C11H11N2O3
					137 and 129 (two halves of the molecule)
n4847	309.986	16.7716	C5H12O11P2	D-Ribose 1,5-bisphosphate	211 C5H8O7P
p4755	398.137	16.3299	C15H22N6O5S	S-Adenosyl-L-methionine	250 C10H12N5O3
					136 C5H5N5
					163 C6H12O3S
					298 C11H16O3N5S
n2623	504.17	16.5338	C18H32O16	Raffinose	341 C12H21O11
					323 C12H19O10
					221 C8H13O7
					179 C6H11O6
n2376	666.222	17.5316	C24H42O21	Stachyose	485 C18H29O15
					443 C16H27O14
					383 C14H23O12
					341 C12H21O11
p382	156.053	11.3125	C6H8N2O3	Imidazolone lactic acid	157 C6H9N2O3
					139 C6H7N2O2
					111 C5H7N2O
					82 C4H6N2
p3048	360.644	19.9153	C27H47N9O10S2	Trypanothione disulfide	643 C25H41O9N9S
					593 C27H39O8N5S
					575 C24H33O8N9
					464 C14H36O7N6S2
