# Supplementary material for: Metabolomic Analyses of Leishmania Reveal Multiple Species Differences and Large Differences in Amino Acid Metabolism
Source: PLoS One. 2015 Sep 14;10(9):e0136891. doi: 10.1371/journal.pone.0136891 (PMC4569581; doi:10.1371/journal.pone.0136891)
Supplement: S3 Table — (XLSX) [file pone.0136891.s015.xlsx]

## Sheet: Sheet1
S3 Table
Table A
	HOMEM	HOMEM witout amino acids
	gm/L	gm/L
Choline chloride	0.001	0.001
D-Biotin	0.0001	0.0001
D-calcium pantothenate	0.001	0.001
Anhydrous dextrose	3	3
Folic acid	0.001	0.001
HEPES	5.9575	5.9575
Magnesium sulphate 7H2O	0.2	0.2
Nicotinamide	0.001	0.001
p-aminobenzoic acid	0.001	0.001
Phenol Red, sodium salt	0.01	0.01
Potassium chloride	0.4	0.4
Pyridoxal HCl	0.001	0.001
Riboflavin	0.0001	0.0001
Sodium dihydrogen phosphate 2H2O	1.58	1.58
Sodium biocarbonate	0.3	0.3
Sodium chloride	6.8	6.8
Sodium pyruvate	0.11	0.11
Thiamine HCl	0.001	0.001
I-Inositol	0.002	0.002
L-Alanine	0.0089
L-Arginine HCl	0.1896
L-Asparagine	0.0132
L-Aspartic acid	0.0133
L-Cystine	0.03603
L-Glycine	0.0075
L-Glutamic acid	0.0147
l-Glutamine	0.292
L-Histidine HCl 2H2O	0.06288
L-Isoleucine	0.07869
L-Leucine	0.07869
L-Lysine HCl	0.10959
L-Methionine	0.02238
L-Phenylalanine	0.04953
L-Proline	0.0115
L-Serine	0.0105
L-Threonine	0.07146
L-Tryptophan	0.0153
L-Tyrosine	0.05433
L-Valine	0.07029
Table B
Amino Acid	HOMEM	mHOMEM
	mM	mM
L-Glutamine	2000	2000
L-Glycine	100	100
L-Alanine	100	100
L-Asparagine	100	100
L-Aspartic acid	100	100
L-Glutamic acid	100	100
L-Proline	100	100
L-Serine	100	100
L-Threonine	600	-
L-Arginine hydrochloride	900	-
L-Lysine hydrochloride	480	-
L-Methionine	150	-
L-Cystine	150	-
L-Histidine hydrochloride H2O	400	-
L-Leucine	600	-
L-Isoleucine	600	-
L-Valine	600	-
L-Tryptophan	75	-
L-Tyrosine	300	-
L-Phenylalanine	300	-
