# Supplementary material for: Metabolomic Analyses of Leishmania Reveal Multiple Species Differences and Large Differences in Amino Acid Metabolism
Source: PLoS One. 2015 Sep 14;10(9):e0136891. doi: 10.1371/journal.pone.0136891 (PMC4569581; doi:10.1371/journal.pone.0136891)
Supplement: S4 Table — The colour coding is explained at the end of the table. (XLSX) [file pone.0136891.s016.xlsx]

## Sheet: tableS3
S4 Table
PeakID	Mass	RT	FORMULA	Isomers	Putative metabolite	column	Map	ratio: Ldon/Lmaj	P-value: Ldon/Lmaj	ratio:Ldon/Lmex	P-value: Ldon/Lmex	ratio:Lmaj/Lmex	P-value: Lmaj/Lmex	donEXT_1	donEXT_2	donEXT_3	donEXT_4	majEXT_5	majEXT_6	majEXT_7	majEXT_8	mexiEXT_9	mexiEXT_10	mexiEXT_11	mexiEXT_12	Mean: donoEXT	Mean: majEXT	Mean: mexiEXT	SD: donoEXT	SD:majEXT	SD: mexiEXT
p2381	75.0321	15.5636	C2H5NO2	3	Glycine	p-Hilic	Amino Acid Metabolism	2.73309	5.70407e-05	4.25102	1.37012e-05	1.55539	0.013909	582096	643363	755526	695082	261679	274422	183714	259321	195181	122239	157446	154645	669017	244784	157378	73884.1	41250.2	29840
p3769	75.0685	22.9309	C3H9NO	6	(R)-1-Aminopropan-2-ol isomer1	p-Hilic	Amino Acid Metabolism	3.57376	0.00230082	0.186383	0.0107707	0.0521532	0.00524106	13073.9	17340.6	17140.5	25159.9	6132.03	4512.7	3830.14	5872.03	139784	52387.7	128847	69117.8	18178.7	5086.72	97534.2	5052.3	1098.16	43248.3
p3835	75.0685	10.9247	C3H9NO	6	(R)-1-Aminopropan-2-ol isomer2	p-Hilic	Amino Acid Metabolism	1.24309	0.092006	1.09894	0.582855	0.88404	0.433135	1167.81	1726.52	1502.8	1833.09	1309.03	1241.64	1147.68	1313.54	1908.81	1057.64	1175.62	1527.24	1557.55	1252.97	1417.33	294.035	77.5165	383.595
n174	79.9661	16.0082	[PO3]3-	1	Phosphite	p-Hilic	N/A	1.01251	0.921701	1.16517	0.289636	1.15077	0.366023	413697	294510	311523	346427	334061	298072	289451	427688	276349	385445	234647	276052	341539	337318	293123	52736.3	63268.9	64590.3
p5175	80.0374	8.95685	C4H4N2	1	Pyrimidine	p-Hilic	Nucleotide Metabolism	1.21917	0.130716	0.893233	0.374166	0.732654	0.067833	1046.45	1361.51	1073.25	1246.73	870.272	924.588	1251.43	831.705	1393.85	1068.79	1646.17	1184.26	1181.99	969.498	1323.27	149.014	191.775	253.858
n231	81.982	13.7546	H3O3P	1	Phosphonate	p-Hilic	N/A	1.0572	0.691806	1.23993	0.240546	1.17284	0.451533	372370	304647	272232	305466	314112	299666	202463	370587	253312	337310	139734	281569	313679	296707	252981	42077.4	69885.1	83173.7
n4455	83.9612	9.09201	HO3Cl	1	Chlorate isomer1	p-Hilic	N/A	1.00104	0.985996	0.700683	0.0485123	0.699958	0.0536551	2947.26	2895.98	2810.88	2636.89	3223.8	2825.87	2652.74	2576.91	3322.19	3926.99	5425.17	3439.93	2822.75	2819.83	4028.57	136.079	288.766	967.176
n3172	83.9613	14.0231	HO3Cl	1	Chlorate isomer2	p-Hilic	N/A	1.0937	0.413692	1.26355	0.0111998	1.1553	0.291272	438719	500941	477742	460968	546961	428885	335952	405641	375925	414357	304564	391731	469593	429360	371644	26310.5	87783.4	47420.2
p2852	84.0212	14.9085	C4H4O2	2	3-Butynoate	p-Hilic	Carbohydrate Metabolism	2.60287	0.000680268	1.83668	0.0129006	0.705635	0.192288	2286.52	2573.6	1774.85	2633.68	766.065	980.893	672.926	1141.05	1721.85	775.952	1578.8	969.818	2317.16	890.233	1261.61	391.998	211.161	459.507
p4135	85.0528	9.19067	C4H7NO	2	Acetone cyanohydrin isomer1	p-Hilic	N/A	0.977786	0.743644	0.949685	0.303694	0.971261	0.69942	4063.52	4393.89	4511.8	4439.58	4963.99	4851.81	3851.37	4137.14	4396.53	4389.48	5120.5	4424.61	4352.2	4451.08	4582.78	198.48	542.18	358.799
p503	85.0528	14.7529	C4H7NO	2	Acetone cyanohydrin isomer2	p-Hilic	N/A	2.2589	0.00203791	2.97671	0.000536945	1.31777	0.133305	25143.4	38372.2	39032.4	36849.4	13700.3	20359.4	11875.8	15774.9	13668	8500.19	12631.9	12029.3	34849.4	15427.6	11707.3	6534.9	3653.4	2242.66
p1067	85.0892	7.59907	C5H11N	1	Piperidine	p-Hilic	N/A	1.03537	0.664469	0.615396	0.0117049	0.594372	0.00815375	5398.72	5077.52	6679.96	5709.15	5035.78	5580.95	6199.74	5267.73	10306.5	6533.35	9708.8	10606.8	5716.34	5521.05	9288.87	692.243	504.603	1874.55
n4386	86.0367	7.54536	C4H6O2	7	Diacetyl isomer1	p-Hilic	Carbohydrate Metabolism	3.10001	0.0244314	3.16446	0.0241882	1.02079	0.856426	100181	117137	68182.8	35048.3	22212.7	27033.6	27702.6	26453.7	32166.9	20861.8	25756.2	22511.7	80137.3	25850.6	25324.1	36270.5	2478.44	4994.4
p4869	86.0368	13.8545	C4H6O2	7	Diacetyl isomer2	p-Hilic	Carbohydrate Metabolism	0.787291	0.147166	1.06944	0.516308	1.35838	0.104804	1584.92	1479.14	1519.46	1816.07	2747.72	1667.25	1724.38	1989.27	1879.45	1295.33	1389.93	1419.36	1599.9	2032.16	1496.02	150.561	497.242	261.041
p2292	86.0368	15.3829	C4H6O2	7	Diacetyl	p-Hilic	Carbohydrate Metabolism	1.24025	0.250815	0.91192	0.684177	0.73527	0.193219	5885.13	4064.73	6744.78	7944.65	4938.61	5310.91	3709.27	5907.56	7557.57	6092.9	9348.53	4020.12	6159.82	4966.59	6754.78	1632.24	928.371	2257.47
n701	87.0319	8.49075	C3H5NO2	3	2-Aminoacrylate isomer1	p-Hilic	Amino Acid Metabolism	0.99511	0.920627	1.04624	0.353372	1.05138	0.347605	1136.29	1192.66	1127.13	1028.78	1189.37	1007.35	1150.19	1159.99	1067.24	1171.62	1041.88	1005.92	1121.22	1126.73	1071.66	68.095	81.3051	71.2259
p4343	87.032	15.5325	C3H5NO2	3	2-Aminoacrylate isomer2	p-Hilic	Amino Acid Metabolism	1.81779	0.00636562	2.39494	0.000966128	1.3175	0.114971	12661.7	11257.1	12725.2	16849.9	7377.57	9219.4	5166.1	7664.8	6871.64	4765.07	4957.31	5742.19	13373.5	7356.97	5584.05	2414.62	1669.7	956.805
n680	88.016	8.35966	C3H4O3	3	Pyruvate	p-Hilic	Carbohydrate Metabolism	1.11192	0.583734	2.99667	0.00352699	2.69504	0.00154291	106422	63188.2	79631.6	58047.7	80804.7	57026.8	54499.4	84028.2	29300.3	21818.2	27665.5	23759.8	76822.3	69089.8	25635.9	21774.6	15478.9	3446.83
p776	89.0477	14.6721	C3H7NO2	9	beta-Alanine	p-Hilic	Nucleotide Metabolism	1.71361	0.000721555	1.64533	0.00278313	0.960157	0.701409	9111497	10207441	12102143	11082372	6046078	6.6607e+06	5.45276e+06	6.64393e+06	7480569	4.83389e+06	6922197	6596065	1.06259e+07	6.20087e+06	6.45818e+06	1.27229e+06	574855	1.14279e+06
n4324	89.9953	18.05	C2H2O4	1	Oxalate	p-Hilic	Carbohydrate Metabolism	0.913661	0.708171	0.806226	0.451565	0.882412	0.678789	59169.2	58014.5	90754.5	53159.3	67667.1	59295.5	49509.8	109298	67823.6	132846	56227.9	66954.6	65274.4	71442.7	80962.9	17185.2	26305.2	34988.1
n3141	92.0472	10.3963	C3H8O3	1	Glycerol	p-Hilic	Carbohydrate Metabolism	1.32264	0.073569	1.0092	0.945173	0.763019	0.0314175	38158.4	26092.5	28239.3	24597.2	20425.9	21639.1	20684.1	25776.7	25298.9	34994.6	26892.7	28834.3	29271.9	22131.5	29005.1	6110.05	2485.55	4246.64
p1615	95.0371	7.41576	C5H5NO	3	2-Hydroxypyridine	p-Hilic	N/A	1.21646	0.398477	1.26772	0.148176	1.04214	0.850791	1895.54	1690.73	1407.88	1098.44	1031.38	1932.21	810.182	1234.67	1332.35	992.407	1356.31	1124.87	1523.15	1252.11	1201.48	346.612	485.41	173.856
n718	97.9675	18.1851	H2O4S	1	Sulfate	p-Hilic	Nucleotide Metabolism	0.84834	0.199051	0.886464	0.342918	1.04494	0.778473	259306	274264	269272	245907	390480	309350	234891	301515	254853	370905	231800	325512	262187	309059	295767	12508.4	63736.9	64021.5
n169	97.977	16.0227	H3O4P	1	Orthophosphate isomer1	p-Hilic	Energy Metabolism	1.04993	0.72946	1.15403	0.320208	1.09915	0.56421	7.37624e+06	5.34489e+06	5412998	5.81596e+06	5.08477e+06	5121953	5.02402e+06	7.58042e+06	5017972	6770926	4.09714e+06	4.86746e+06	5.98752e+06	5.70279e+06	5.18838e+06	948862	1.2524e+06	1.12949e+06
n224	97.9772	13.7559	H3O4P	1	Orthophosphate isomer2	p-Hilic	Energy Metabolism	1.0064	0.922048	1.04984	0.602868	1.04316	0.680886	9839077	8375432	8980882	8827196	8765408	8163400	8553940	10310599	8643841	10454051	6.9967e+06	8.21799e+06	9.00565e+06	8.94834e+06	8.57815e+06	612164	941788	1.43225e+06
p4483	98.048	9.17228	C4H6N2O	1	Imidazole-4-methanol	p-Hilic	N/A	1.05664	0.676601	0.954603	0.611795	0.903432	0.341122	10740.3	12720.6	8637.2	9918.64	12156.6	10351.7	7511.1	9744.96	11355.3	10086.3	10769.7	11803.5	10504.2	9941.09	11003.7	1712.37	1916.64	743.764
p3262	99.0684	7.4195	C5H9NO	3	N-Methy2-pyrrolidinone	p-Hilic	N/A	0.914542	0.258564	1.08119	0.60473	1.18222	0.266174	52724.3	47408.6	60260.1	49860.7	55162.7	50915.7	60324.1	63498	60221	41500.7	59382	33361.2	52563.4	57475.1	48616.2	5572	5560.7	13340.7
n3175	99.9564	14.0052	ClHO4	1	perchlorate	p-Hilic	N/A	1.26853	0.056113	1.51616	0.0182008	1.19521	0.0702574	171694	128758	121555	121368	105081	111637	105049	106583	78324.2	110282	76792.3	92990.4	135844	107087	89597.2	24146.6	3116.45	15603.6
n4321	100.016	9.09	C4H4O3	1	Succinic Acid fragment	C18-AR	N/A	1.05419	0.572202	1.13233	0.430756	1.07412	0.64722	4201.51	3798.87	3925.94	3082.72	3796.43	3219.81	4053.75	3167.45	2953.45	4690.33	2729.45	2881.79	3752.26	3559.36	3313.75	476.951	435.702	922.457
n2891	100.016	7.31339	C4H4O3	1	2-oxobut-3-enanoate isomer2	p-Hilic	N/A	1.08518	0.752841	1.32483	0.345419	1.22084	0.0736482	15136.6	9823.77	23940.9	9372.62	11597.2	14388.8	12840.1	14873.4	12624.6	11618	11061.4	8681.85	14568.5	13424.9	10996.5	6774.31	1495.53	1673.22
p399	101.048	11.5646	C4H7NO2	5	1-Aminocyclopropane-1-carboxylate	p-Hilic	Amino Acid Metabolism	1.26843	0.141218	0.789005	0.0936763	0.622033	0.0272526	3677.16	3277.52	2783.72	3195.25	3446.9	2569.88	1685.31	2494.48	4697.29	2979.15	4116.9	4599.01	3233.41	2549.14	4098.09	366.304	720.094	787.899
n2445	102.032	15.147	C4H6O3	8	2-Oxobutanoate	p-Hilic	Amino Acid Metabolism	1.81288	2.31117e-05	3.03863	1.06446e-06	1.67613	0.00234788	33872.6	36533.5	36460.2	36413.1	21116.7	21964.6	19451.8	16501	13114.6	9260.77	13744.9	11032.4	35819.8	19758.5	11788.2	1299.13	2409.51	2045.11
p2290	103.063	15.2371	C4H9NO2	14	3-Amino-isobutanoate	p-Hilic	Amino Acid Metabolism	1.14277	0.0870338	0.865451	0.300057	0.757329	0.0795484	108005	125000	132253	110151	96425.9	97437.6	107737	114415	161053	133689	158892	95685.5	118852	104004	137330	11701.3	8619.11	30414.9
p2913	103.1	14.6589	C5H13NO	1	Choline (in-source fragment)	p-Hilic	Amino Acid Metabolism	0.380954	1.75708e-05	1.61131	0.00462564	4.22967	6.15712e-06	159540	167153	198982	157228	433811	494046	399415	465344	132821	83416.2	115115	92467.5	170726	448154	105955	19308.7	40754.7	22327.8
p771	103.1	19.7604	C5H13NO	1	Choline	p-Hilic	Amino Acid Metabolism	1.46976	0.322345	0.459179	0.0542328	0.312419	0.0382699	1577429	1.78165e+06	1.7092e+06	1.25545e+06	2.43512e+06	694585	571104	601767	4.60164e+06	2.61117e+06	4.86856e+06	1.69043e+06	1.58093e+06	1.07564e+06	3.44295e+06	232872	907834	1.54252e+06
n2421	104.011	15.7508	C3H4O4	3	Malonate	p-Hilic	Nucleotide Metabolism	0.952722	0.658198	1.00388	0.973467	1.0537	0.587582	47334.5	54273.5	69760.3	52059.9	57768.9	51378.5	57346.4	68021.7	61383.1	61880.7	54102.4	45197.6	55857	58628.9	55640.9	9710.14	6908.4	7817.43
n3913	104.022	11.112	C2H4N2O3	1	Urea-1-carboxylate	p-Hilic	Amino Acid Metabolism	1.02515	0.377715	1.00525	0.814177	0.980591	0.495384	46105.1	48990.6	48706.9	47109.2	45709	49617.2	45590	45312.7	45987.2	48057.1	49315.6	46555	47728	46557.2	47478.7	1362.49	2046.7	1504.05
n4935	104.047	9.4511	C4H8O3	13	(R)-3-Hydroxybutanoate	p-Hilic	Lipid Metabolism	1.2967	0.012183	1.59123	0.000657671	1.22714	0.10105	11931.2	11881	10698.1	10614.6	9104.02	9539.33	6820.5	9336.04	7930.01	6376.31	5958.93	8093.24	11281.2	8699.97	7089.62	722.646	1265.54	1080.24
p2050	105.043	15.7107	C3H7NO3	3	Serine	p-Hilic	Amino Acid Metabolism	1.68605	0.00068904	4.44082	7.52243e-06	2.63387	9.82106e-05	398328	388136	431532	486274	247003	280821	210799	272184	115786	89835.6	94906.9	83245.2	426067	252702	95943.3	44207.7	31404	14063.4
n4278	106.027	10.1548	C3H6O4	2	Glycerate isomer	p-Hilic	Carbohydrate Metabolism	1.32434	0.00632955	1.4761	0.000776436	1.11459	0.318425	9713.32	9556.97	9567.93	8731.1	8161.13	7404.37	5702.35	7100.4	7227.54	5965.77	5353.09	6905.33	9392.33	7092.06	6362.93	446.544	1028.24	860.089
n3358	106.027	12.2789	C3H6O4	2	Glycerate	p-Hilic	Carbohydrate Metabolism	22.1079	0.000111642	16.7846	0.00012225	0.759211	0.263597	279248	381787	431038	287953	23272.3	14160.1	12555.7	12434	27594.3	13789.9	23391.8	17443.8	345006	15605.5	20555	73786.6	5171.36	6138.56
n2756	109.053	5.00033	C6H7NO	7	2-Aminophenol	p-Hilic	Amino Acid Metabolism	1.39836	0.0388811	1.71972	0.00234537	1.2298	0.259021	1333.49	1775.24	1599.25	1683.19	1172	866.265	1532.69	999.504	725.042	820.895	1091.45	1079.03	1597.79	1142.61	929.102	190.299	288.599	184.556
p384	110.048	11.4719	C5H6N2O	2	Imidazole-4-acetaldehyde	p-Hilic	Amino Acid Metabolism	4.92757	1.83539e-05	2.11057	0.000482694	0.428317	0.000820888	741790	837300	1.00205e+06	819988	171561	192162	147246	179256	474328	306579	436185	394387	850283	172556	402870	109380	18893.7	72019.1
p2352	111.043	11.3325	C4H5N3O	1	Cytosine	p-Hilic	Nucleotide Metabolism	12.6644	0.000210548	6.63343	0.000391444	0.523786	0.0633921	53978.7	57420.5	52103.7	32301.1	4715.36	3699.78	2925.18	4120.68	10503.8	4340.37	9334.16	5339.4	48951	3865.25	7379.44	11316.2	752.562	2998.92
n4466	111.993	14.4686	CH5O4P	2	Hydroxymethylphosphonate	p-Hilic	Amino Acid Metabolism	0.874345	0.7083	0.434654	0.0411073	0.49712	0.0427514	37373.4	34914.1	70029	13144	38880.1	60160.2	24363.2	54398.7	119799	60152.4	112668	65045.4	38865.1	44450.6	89416.1	23456.3	16127.5	31166.5
n2876	112.027	8.51407	C4H4N2O2	2	Uracil	p-Hilic	Nucleotide Metabolism	2.59145	0.10144	0.391673	0.00794382	0.15114	0.000121717	54645.6	141284	144749	31336.3	40372.3	39681.2	23796.9	39704.3	271084	179602	223378	275747	93003.7	35888.7	237453	58545.6	8067.54	45248.6
n5392	113.024	14.9241	C10H10O6	3	Chorismate	p-Hilic	Metabolism of Cofactors and Vitamins	1.80469	0.42759	0.965916	0.948433	0.535224	0.147145	2243.35	0	613.066	1079.01	0	544.065	669.752	966.846	833.131	1617.92	837.499	785.747	983.857	545.166	1018.58	948.831	404.369	400.252
n5218	113.048	8.04206	C5H7NO2	6	(S)-1-Pyrroline-5-carboxylate	p-Hilic	Amino Acid Metabolism	1.10215	0.594517	1.0473	0.655911	0.950231	0.759479	2628.13	2795.36	2247.96	3379.2	1737.12	2176.83	3567.25	2545.26	2686.72	2493.17	2967.48	2404.24	2762.66	2506.62	2637.9	470.531	780.452	249.365
p568	113.059	9.71233	C4H7N3O	1	Creatinine	p-Hilic	Amino Acid Metabolism	2.20348	0.00495441	1.20356	0.241258	0.54621	0.00354833	64865.6	77103.4	103482	66383.9	45314	37455.6	25485.4	33264.3	71448.6	60920.5	73687.6	53036.3	77958.6	35379.8	64773.3	17865.7	8273.88	9602.51
n4181	113.945	22.6356	H2O3S2	1	H2S2O3	p-Hilic	N/A	1.44186	0.292072	2.27394	0.00412535	1.57709	0.403413	25130.9	26300.7	20461.3	22476.3	33168.8	17725.2	6951.28	7604.56	10932.6	6337.07	6623.35	17607.3	23592.3	16362.5	10375.1	2630.03	12241.7	5259.82
n287	114.032	14.7138	C5H6O3	6	2-Hydroxy-2,4-pentadienoate	p-Hilic	Amino Acid Metabolism	1.12385	0.199822	1.08344	0.459197	0.964047	0.658587	7853.43	8433.92	6467.08	6318.41	6007.52	6906.44	6303.07	6651.92	7413.79	5325.02	7299.66	6795.24	7268.21	6467.24	6708.43	1040.08	393.83	960.635
n2620	114.043	15.3132	C4H6N2O2	6	5,6-Dihydrouracil isomer1	p-Hilic	Nucleotide Metabolism	1.47161	0.0213778	2.23471	0.00201059	1.51854	0.00226165	14784.2	16604.5	17932.1	23208.6	12025.9	13651.3	11219.5	12389.1	7762.49	7273.72	7366.02	10053.7	18132.4	12321.4	8113.98	3621.85	1012.36	1310.41
p4074	114.043	13.161	C4H6N2O2	6	5,6-Dihydrouracil isomer2	p-Hilic	Nucleotide Metabolism	0.898664	0.592277	3.1486	0.00136588	3.50365	0.00375667	25904.7	30384.9	43118	36994.5	33938.7	32355	30683.8	54805.8	15854.3	9004.28	10225.3	8237.56	34100.5	37945.8	10830.4	7542.5	11318.3	3447.87
p74	114.051	12.7116	C6H10S	1	Diallyl sulfide	p-Hilic	N/A	0.0684461	0.00035149	0.0445478	1.39216e-05	0.650845	0.0093489	0	1787.18	0	0	5324.45	8521	5727.88	6537.44	11427	9314.15	10590.3	8786.88	446.795	6527.69	10029.6	893.591	1421.37	1200.44
n2517	115.027	15.2631	C4H5NO3	1	Maleamate isomer1	p-Hilic	Metabolism of Cofactors and Vitamins	1.40497	0.0155567	1.96122	0.000966232	1.39591	0.00246791	6383.44	8813.93	8701.21	9334.29	5498.09	6763.81	5680.19	5711.67	3849.15	4500.97	4037.17	4557.71	8308.22	5913.44	4236.25	1312.48	574.679	347.801
n5194	115.027	12.1108	C4H5NO3	1	Maleamate isomer2	p-Hilic	Metabolism of Cofactors and Vitamins	3.18522	0.000392293	2.65473	0.00125557	0.833452	0.33367	14959	13588.5	19860.1	19596.5	4853.8	6398.23	4785.64	5312.23	8398.84	4445.86	7585	5186.53	17001	5337.47	6404.06	3200.32	744.824	1887.74
n2064	115.063	12.7471	C5H9NO2	4	Proline	p-Hilic	Amino Acid Metabolism	0.219674	0.00342147	0.124862	0.000287048	0.568398	0.0271501	246071	264722	142404	206494	641497	1.32203e+06	775059	1.17489e+06	2.21415e+06	1.24443e+06	1.75017e+06	1676349	214923	978369	1.72128e+06	54099.4	322253	397136
n606	116.011	16.3	C4H4O4	3	Fumarate	p-Hilic	Carbohydrate Metabolism	1.32981	0.102316	0.651566	0.063038	0.489971	0.00948148	119108	128327	184694	189784	110581	135220	99325	122546	289168	150084	277500	237737	155478	116918	238622	36925	15452.3	62997.7
n1474	116.047	14.9452	C5H8O3	9	isomer of 3-Methy2-oxobutanoic acid	p-Hilic	Amino Acid Metabolism	1.03739	0.46844	0.980291	0.65947	0.944956	0.313113	12939.2	12095.5	11339.5	12127.3	11023.7	10786.8	12288.5	12654.2	12077	13029.4	13037.3	11332.9	12125.4	11688.3	12369.1	653.403	921.537	824.948
n2889	116.047	7.21774	C5H8O3	9	3-Methy2-oxobutanoic acid	p-Hilic	Amino Acid Metabolism	0.504527	0.00514725	1.1293	0.0905124	2.23833	0.00331883	17132.8	15173.2	16072.5	16298.1	27935.5	37556.6	23793.6	38906.9	16666.5	14124.4	13631.2	12849.3	16169.2	32048.2	14317.9	805.496	7358.35	1651.46
n4850	117.043	10.255	C4H7NO3	5	Aspartate 4-semialdehyde	p-Hilic	Amino Acid Metabolism	4.41454	0.000724274	7.66161	0.000335983	1.73554	0.0177839	33048.2	33643.6	49298.6	30045.6	5796.4	10527.7	7454.39	9302.16	5309.8	5006.05	4857.82	3887.08	36509	8270.17	4765.19	8670.56	2077.39	614.892
p4262	117.054	15.7817	C3H7N3O2	1	Guanidinoacetate	p-Hilic	Amino Acid Metabolism	1.52832	0.000772681	0.663527	0.0198615	0.434155	0.00152353	1058.68	1321.16	1310.64	1217.2	794.464	746.291	887.528	782.879	2208.22	1684.37	2105	1398.75	1226.92	802.79	1849.09	121.5	60.1067	376.123
p276	117.079	12.3392	C5H11NO2	16	Valine	p-Hilic	Amino Acid Metabolism	0.795705	0.0700132	0.797572	0.107102	1.00235	0.983959	4356014	4947260	6176698	4786408	7.18788e+06	6459728	5.11616e+06	6705932	7.4739e+06	4858729	6808186	6269290	5066595	6367425	6.35253e+06	781025	887303	1.11107e+06
pos	117.079	11.2	C5H11NO2	16	Betaine	p-Hilic	Amino Acid Metabolism	0.564755	0.0962237	0.832136	0.605302	1.47345	0.0742109	1130000	1210000	1330000	12200	1170000	1890000	1470000	1990000	733000	1330000	992000	1370000	920550	1630000	1106250	611119	380526	301107
n1	118.027	15.2927	C4H6O4	7	Succinate	p-Hilic	Carbohydrate Metabolism	1.94493	0.00621582	2.28975	0.00308356	1.17729	0.423927	3.47622e+06	3.6002e+06	4.22578e+06	2.55895e+06	2.03453e+06	1.80844e+06	1.15104e+06	2.13281e+06	1.92026e+06	1.00455e+06	1846074	1.28266e+06	3465288	1.7817e+06	1.51339e+06	687534	441831	442860
p535	119.058	14.3107	C4H9NO3	11	Threonine	p-Hilic	Amino Acid Metabolism	8.49231	1.47602e-06	2.13104	0.000188835	0.250937	0.000477986	1.54137e+06	1.72807e+06	1.90785e+06	1.78936e+06	283008	200085	141636	195618	948670	570591	897325	852552	1.74166e+06	205087	817285	152967	58344.7	169086
n2488	120.006	17.3443	C3H4O5	1	2-Hydroxymalonate	p-Hilic	N/A	1.16974	0.477725	1.14946	0.375764	0.982663	0.936991	5929.9	5700.77	8616.4	6040.33	5297.85	4646.79	3863.05	8665.19	6072.05	7135.83	4488.67	5172.83	6571.85	5618.22	5717.34	1370.35	2114.32	1146.6
n4429	120.042	10.537	C4H8O4	9	Erythrose	p-Hilic	Carbohydrate Metabolism	2.47511	8.14164e-05	2.35482	0.000110672	0.951397	0.638859	19213.3	16154	20505.7	16727.9	5876.54	7558.43	7623.28	8274.15	8149.07	7001.27	9070.98	6609.55	18150.2	7333.1	7707.71	2056.39	1023.41	1119.27
n4695	120.058	17.65	C8H8O	8	D3-phenyllactate fragment	C18-AR	Amino Acid Metabolism	3.39098	0.000771525	4.03554	0.000437424	1.19008	0.471308	8492.04	12088.3	13518.8	13759.1	3570.15	3297.96	2205.8	5039.49	3074.27	3955.74	3033.05	1796.13	11964.6	3528.35	2964.8	2429.66	1167.26	887.765
p3562	120.094	4.12772	C9H12	6	1,2,4-Trimethylbenzene	p-Hilic	N/A	0.898877	0.665669	0.375366	0.00431699	0.417595	0.012606	4853.83	5119.96	3924.71	4714.85	4836.87	8332.17	4515.92	3022.39	15680.2	14657.2	11081.5	8168.32	4653.34	5176.84	12396.8	514.011	2247.23	3439.96
n4722	121.02	16.5969	C3H7NO2S	2	Cysteine	p-Hilic	Amino Acid Metabolism	2.29781	0.00378199	2.34291	0.00218246	1.01963	0.934568	4799.14	4407.19	3744.57	5888.61	2969.24	2181.9	1194.89	1852.89	2433.24	1444.75	1629.32	2533.75	4709.88	2049.73	2010.27	898.3	737.67	553.138
p3836	121.089	13.187	C8H11N	6	Phenethylamine	p-Hilic	Amino Acid Metabolism	0.950812	0.199229	0.906382	0.0372319	0.953272	0.114476	105037	93020.7	107831	103773	107750	112562	105526	105017	119592	112210	110976	109197	102415	107714	112994	6488.48	3443	4569.63
n4624	122.004	14.9355	C3H6O3S	1	3-Mercaptolactate	p-Hilic	Amino Acid Metabolism	INF	5.81964e-06	3.42841	0.00115638	0	0.0288807	2602.9	2478.67	2143.38	2973.76	0	0	0	0	1195.93	0	968.532	810.303	2549.68	0	743.691	342.928	0	520.444
p1056	122.048	7.43513	C6H6N2O	4	Nicotinamide	p-Hilic	Metabolism of Cofactors and Vitamins	1.1714	0.0932387	1.21777	0.114513	1.03959	0.744816	87643.1	68525.2	80310.8	73785	56058.1	75137.6	67156.7	66514.8	70335.7	51527.3	77978.2	54940.3	77566	66216.8	63695.4	8268.69	7826.31	12554
p2258	123.032	7.82875	C6H5NO2	4	Nicotinate	p-Hilic	Metabolism of Cofactors and Vitamins	0.787143	0.261013	0.112221	0.000996543	0.142567	0.0012701	1354.56	1473.23	1376.1	1141.17	2458.11	1752.85	1139.81	1439.68	12296.6	8617.02	16710	10006.2	1336.27	1697.62	11907.5	139.931	565.414	3542.98
p331	123.993	14.723	C2H5O4P	1	Phosphonoacetaldehyde	p-Hilic	Amino Acid Metabolism	1.53988	0.0752465	0.648255	0.246134	0.420977	0.0641323	13384.3	11912.5	10852.2	20741.6	9457.16	10925.9	8225.1	8336.67	36808	11781.3	23915.9	15254.6	14222.7	9236.2	21939.9	4468.23	1256.35	11148.3
p5225	124.064	7.8571	C6H8N2O	2	Methylimidazole acetaldehyde	p-Hilic	Amino Acid Metabolism	1.10791	0.589901	1.18321	0.404612	1.06797	0.733486	1920.18	3170.81	1869.1	2410.04	2635.05	1451.41	1946.35	2424.69	2379.67	1585.81	2504.58	1449.2	2342.53	2114.38	1979.81	603.636	527.623	539.152
n2511	125.015	15.1079	C2H7NO3S	1	Taurine	p-Hilic	Lipid Metabolism	1.28012	0.0595749	1.16022	0.272624	0.906338	0.487823	2566.16	3139.79	2670.6	2229.75	2273.03	2021.74	1625.9	2364.73	2361.51	2547.19	2639.85	1593.07	2651.57	2071.35	2285.4	375.919	330.473	475.846
p3375	125.048	7.66184	C6H7NO2	4	N-Ethylmaleimide	p-Hilic	N/A	1.20676	0.165987	1.30016	0.145106	1.07741	0.663279	1261.29	1244.4	962.828	914.112	786.976	796.139	1113.11	935.526	745.024	710.754	1202.92	712.135	1095.66	907.938	842.707	182.723	152.738	240.661
p487	125.059	10.1016	C5H7N3O	4	5-Methylcytosine	p-Hilic	Nucleotide Metabolism	2.21829	0.000111156	0.962578	0.877511	0.433927	0.0487343	2917.78	3390.55	2769.48	3394.42	1581	1103.37	1453.11	1484.97	4056.83	2127.65	4895.95	1876.69	3118.06	1405.61	3239.28	322.616	208.7	1472.56
n3062	125.999	11.2347	C2H6O4S	1	2-Hydroxyethanesulfonate	p-Hilic	Amino Acid Metabolism	1.27109	0.0603952	1.39607	0.0264649	1.09833	0.23618	1284.92	1158.09	1663.91	1202.16	1142.54	1006.5	1077.55	950.209	1102.83	826.322	952.751	920.957	1327.27	1044.2	950.716	230.504	83.7421	114.751
n253	126.008	13.787	C2H7O4P	2	2-Hydroxyethylphosphonate	p-Hilic	Amino Acid Metabolism	1.02914	0.863704	0.979943	0.9304	0.952197	0.822184	5991.59	3374.83	4124.13	4100.73	3112.12	4317.98	5022.36	4640.74	4055.83	6842.23	3082.17	3971.09	4397.82	4273.3	4487.83	1118	825.922	1630.21
n4639	126.032	7.32399	C6H6O3	8	Benzene-1,2,4-triol	p-Hilic	Xenobiotics Biodegradation and Metabolism	2.57031	0.00262404	2.28573	0.00427295	0.889283	0.374172	5646.47	3375.78	6201.86	5504.51	1777.45	1691.48	2317.8	2277.9	2678.04	2460.09	1730.34	2200.22	5182.15	2016.16	2267.17	1241.28	327.563	407.717
p4134	126.043	11.6826	C5H6N2O2	2	Imidazole-4-acetate	p-Hilic	Amino Acid Metabolism	1.10782	0.315462	0.116729	0.0256736	0.105368	0.0244214	2595.07	1852.86	2364.25	2058.23	2070.06	1924.8	1748.14	2264.05	25378.4	18593.9	28848.9	3170.32	2217.6	2001.76	18997.9	327.836	218.864	11378.8
p5340	126.043	8.82263	C5H6N2O2	2	Thymine isomer1	p-Hilic	Nucleotide Metabolism	0.979173	0.817533	0.930762	0.449112	0.950559	0.499848	950.514	1031.32	771.334	777.043	1003.42	870.118	800.296	931.465	871.16	875.859	1079.21	966.595	882.554	901.325	948.205	129.426	86.6276	97.7577
n663	126.043	7.44725	C5H6N2O2	2	Thymine isomer2	p-Hilic	Nucleotide Metabolism	2.08504	0.00371988	3.01366	0.000305577	1.44537	0.0777934	6244.45	6129.21	8495.3	8424.26	2310.95	3814.02	3204.56	4719.68	2350.44	2518.68	2506.17	2344.86	7323.31	3512.3	2430.04	1313.45	1014.35	95.2936
p4659	126.104	4.08474	C8H14O	6	Sulcatone	p-Hilic	Biosynthesis of Secondary Metabolites	0.94665	0.669757	0.864495	0.136667	0.913216	0.499933	6452.98	6574.58	5574.62	5471.65	6070.11	6019.45	5014.26	8326.73	8172.17	6423.03	7193.83	6058.22	6018.46	6357.64	6961.81	575.635	1399.89	935.516
p3622	126.116	13.9291	C7H14N2	2	1-5-diazabicyclononane	p-Hilic	Amino Acid Metabolism	0.708261	0.000688343	0.776526	0.211116	1.09638	0.572677	1505.15	1698.38	1467.92	1707.31	2399.33	2368.74	2054.27	2183.88	2573.58	1263.46	2583.2	1794.23	1594.69	2251.55	2053.62	125.861	162.347	643.547
n5310	127.912	11.2269	HI	1	hydrogen iodide	p-Hilic	N/A	0.268284	0.289291	0.843983	0.725366	3.14586	0.327986	2117.39	2719.07	1248.52	1583.59	20044.9	6468.79	1289.77	780.258	1165.19	2210.59	859.335	4851.04	1917.14	7145.94	2271.54	643.297	8975.14	1814.37
p1993	128.059	14.5912	C5H8N2O2	3	5,6-Dihydrothymine isomer1	p-Hilic	Nucleotide Metabolism	1.69335	0.0100484	1.00743	0.967774	0.594935	0.030072	15103.7	22691	24589.6	18235.3	10715.7	13309.3	12455.1	11129.4	21908.5	19222.8	26134.5	12759	20154.9	11902.4	20006.2	4293.33	1195.91	5606.82
n1104	128.059	5.08906	C5H8N2O2	3	5,6-Dihydrothymine isomer2	p-Hilic	Nucleotide Metabolism	1.03651	0.741845	0.92046	0.326439	0.888038	0.346437	1945.25	1809.48	1818.28	1619.69	1490.9	1558.17	1652.54	2237.73	1836.38	2230.72	2093.2	1653.94	1798.18	1734.84	1953.56	134.186	341.754	258.082
n120	129.043	10.395	C5H7NO3	6	5-Oxoproline	p-Hilic	Amino Acid Metabolism	1.42825	0.017904	7.4709	3.18501e-05	5.23082	3.95099e-05	2.11001e+06	2.80757e+06	3.0547e+06	2911943	1.70755e+06	2.14596e+06	1.62002e+06	2147157	290733	401860	431705	332586	2.72106e+06	1.90517e+06	364221	419769	281012	64218.5
p193	129.079	12.3249	C6H11NO2	9	Pipecolate	p-Hilic	Amino Acid Metabolism	1.27661	0.183938	0.0871522	0.000680324	0.0682686	0.000617749	3.12373e+06	3.77383e+06	4037318	3.19286e+06	4.0423e+06	2.52531e+06	1.86103e+06	2.63799e+06	50446392	36614244	49084808	25958712	3.53193e+06	2.76666e+06	40526039	445546	916921	1.15351e+07
p3360	129.152	13.3483	C8H19N	2	Octylamine isomer1	p-Hilic	N/A	0.739957	0.00555387	0.690825	0.0024554	0.933602	0.184232	38968.5	42401.1	30104.3	34345.7	52673.8	48091.9	50222.9	46076.4	48758.2	57530.1	51313	53479	36454.9	49266.3	52770.1	5368.25	2833.16	3713.86
p3257	129.152	14.5963	C8H19N	2	Octylamine isomer2	p-Hilic	N/A	1.06396	0.255405	1.09461	0.229007	1.02881	0.654021	47919.8	49961.5	56653.5	47951.3	44795.3	48651.6	50518.1	46349.5	53794.2	43332.5	44495.6	43362.1	50621.5	47578.6	46246.1	4133.21	2519.86	5061.15
p3019	129.152	8.30047	C8H19N	2	Octylamine	p-Hilic	N/A	1.04652	0.290641	1.00255	0.956668	0.957987	0.318248	361817	369917	415022	371487	339990	371940	361591	377240	376544	406450	383540	347851	379561	362690	378596	24017.9	16469.6	24150.7
n3555	130.027	12.1315	C5H6O4	7	Mesaconate	p-Hilic	Carbohydrate Metabolism	1.1697	0.0658225	1.06084	0.42715	0.906933	0.25483	5862.15	5099.02	6323.51	5733.76	5626.31	4817.05	4300.94	4934.7	5717.94	5942.36	5439.69	4598.41	5754.61	4919.75	5424.6	505.122	545.565	587.918
n817	130.063	13.71/14.82	C6H10O3	17	3-Methy2-oxopentanoic acid/4-Methy2-oxopentanoic acid	C18-AR	Amino Acid Metabolism	0.592927	0.0448292	2.9036	0.00603266	4.89707	0.00124756	273810	191816	225510	129677	365272	313557	241481	464031	99832.8	45491.2	76897.7	60466	205203	346085	70671.9	60560.4	93593.8	23290.5
p2385	130.111	18.9261	C6H14N2O	2	N-Acetylputrescine	p-Hilic	Amino Acid Metabolism	1.05843	0.349727	0.988091	0.664044	0.933548	0.228299	46623.3	44670.9	44497.1	49254.5	47489.3	46368	43589.8	37383.9	46826.3	45486.9	46975.7	47987.1	46261.4	43707.8	46819	2216.03	4523.32	1026.88
p540	131.058	14.3498	C5H9NO3	14	trans-4-Hydroxy-proline	p-Hilic	Amino Acid Metabolism	2.63251	0.00067871	3.31618	0.000357119	1.2597	0.16468	463432	605479	724584	653229	189486	265629	201712	272601	230846	136751	208205	162012	611681	232357	184454	110287	42831.8	42800.3
n4430	131.058	9.01928	C5H9NO3	14	Glutamate 5-semialdehyde	p-Hilic	Amino Acid Metabolism	4.38003	0.000145758	3.49385	0.000220419	0.797676	0.0163176	11911.3	12563.4	17341.4	13025.6	3280.18	2728.87	2939.56	3572.24	4110.8	3512.89	4191.78	3881.17	13710.4	3130.21	3924.16	2463.45	372.068	304.109
p805	131.069	14.5861	C4H9N3O2	2	Creatine	p-Hilic	Amino Acid Metabolism	1.07141	0.429131	0.977011	0.87926	0.911896	0.586213	207185	196721	231593	192185	204694	216258	153696	197875	288841	174647	225598	158074	206921	193130	211790	17606.5	27362.9	58857.3
p4562	131.073	13.2592	C9H9N	3	Skatole	p-Hilic	N/A	0.904588	0.370008	0.879101	0.503822	0.971826	0.860507	984.568	1384.69	1132.41	898.37	1291.1	1074.23	1186.07	1312.75	1630.14	1146.23	1442.46	786.326	1100.01	1216.03	1251.29	212.978	109.536	368.466
p229	131.095	11.2076	C6H13NO2	12	isoLeucine	p-Hilic	Amino Acid Metabolism	0.99448	0.961214	1.23782	0.11663	1.24469	0.177378	3983817	4.67204e+06	5.23588e+06	4526462	5.424e+06	4863054	3.39437e+06	4.839e+06	4298546	2.5089e+06	4.0656e+06	4006529	4.60455e+06	4.63011e+06	3.7199e+06	514634	867030	817110
pos	131.095	10.7	C6H13NO2	12	leucine	p-Hilic	Amino Acid Metabolism	1.22349	0.076265	1.41715	0.0227492	1.15829	0.35504	3820000	4140000	4700000	4530000	4180000	3120000	2870000	3880000	3210000	1970000	3310000	3640000	4297500	3512500	3032500	395337	618459	731773
n3171	132.042	7.6948	C5H8O4	16	2-Acetolactate isomer1	p-Hilic	Carbohydrate Metabolism	4.9006	0.00442007	6.31852	0.00334151	1.28934	0.0432712	247414	233736	240874	94873.2	38418	40652.9	36951.3	50671.1	35212.5	26584.8	34338.9	33150	204224	41673.3	32321.6	73114.5	6188.6	3916.8
n289	132.042	14.6741	C5H8O4	16	2-Acetolactate isomer2	p-Hilic	Carbohydrate Metabolism	0.973552	0.533229	1.06279	0.274796	1.09166	0.148175	7169.88	6781.71	6295.25	6756.34	7508.84	6716.63	6977.73	6533.57	6104.71	6832.73	6791.26	5679.08	6750.79	6934.19	6351.95	357.836	424.243	559.173
p2042	132.053	15.1653	C4H8N2O3	6	Asparagine	p-Hilic	Amino Acid Metabolism	2.35141	0.00511576	3.05116	0.00237521	1.29759	0.117147	525178	733140	998995	769340	315596	335129	248566	387876	314596	190672	213128	273571	756663	321792	247992	194100	57577	56543.5
n5381	132.053	12.6572	C4H8N2O3	6	isomers of Asparagine	p-Hilic	Amino Acid Metabolism	0.893189	0.374675	0.901448	0.365608	1.00925	0.941797	1457.56	1592.27	1369.11	1128.98	1596.79	1708.55	1137.6	1768.42	1874.64	1539.75	1416.93	1323.13	1386.98	1552.84	1538.61	194.944	285.817	240.936
p2335	132.09	22.7956	C5H12N2O2	6	Ornithine	p-Hilic	Amino Acid Metabolism	0.132485	0.000418244	0.227996	0.00105284	1.72093	0.0263608	58509	87462.8	112610	82010.2	479305	746086	540200	805211	461176	245417	359941	427315	85147.9	642701	373462	22203.5	157377	95170.4
p5571	133.02	8.53694	C4H7NO2S	1	thiazolidine-4-carboxylate	p-Hilic	N/A	3.159	0.000977533	1.14169	0.421828	0.361409	0.00122247	1669.67	2347.26	2862.34	2123.4	745.095	686.653	545.116	872.983	2250.7	2072.96	2206.34	1355.38	2250.67	712.461	1971.34	495.724	136.018	417.532
n1319	133.038	14.9914	C4H7NO4	4	Aspartate	p-Hilic	Amino Acid Metabolism	2.51766	0.00235399	1.88495	0.00902983	0.74869	0.0969395	1.21292e+06	1.69143e+06	1.83666e+06	2.13447e+06	581500	866686	551676	731040	1.10819e+06	671625	900027	967732	1.71887e+06	682726	911893	384421	145598	182135
p3810	133.074	7.52895	C5H11NO3	4	1-deoxyxylonojirimycin	p-Hilic	N/A	1.65098	0.0433652	0.839774	0.671315	0.508651	0.222049	51069	41722.3	67174	64464.2	28727.9	19291.2	39800.8	48117	63732.4	49754	131603	22160.1	56107.4	33984.2	66812.4	11897.1	12610.6	46519.4
p796	133.074	13.4171	C5H11NO3	4	isomer of N-hydroxy valine with OH on alkyl chain	p-Hilic	N/A	0.856377	0.312282	2.74484	0.00133925	3.20518	0.000740518	2.91729e+06	3.58985e+06	4.43197e+06	4.5516e+06	5.16516e+06	4483528	3272222	5167730	1.9099e+06	917502	1.28021e+06	1535948	3.87267e+06	4.52216e+06	1.41089e+06	767355	893316	418395
n604	134.022	16.2419	C4H6O5	4	(S)-Malate	p-Hilic	Carbohydrate Metabolism	1.48667	0.021624	0.784513	0.1687	0.527699	0.00707875	2103678	2.25252e+06	3.01276e+06	3118756	1.66966e+06	2033039	1.55428e+06	1.79753e+06	4.01197e+06	2.25084e+06	3620973	3.48465e+06	2.62193e+06	1.76363e+06	3.34211e+06	517892	205255	761068
n2059	134.058	9.17997	C5H10O4	8	Deoxyribose	p-Hilic	Carbohydrate Metabolism	3.1454	0.000108477	7.37072	1.89804e-05	2.34333	0.00454144	1.34251e+06	1.20122e+06	1.32512e+06	1.64065e+06	494549	451436	297899	507719	221116	154636	252504	119229	1.37737e+06	437901	186871	186449	96380.1	60813.9
p2396	135.035	11.8779	C4H9NO2S	3	Homocysteine	p-Hilic	Amino Acid Metabolism	1.61121	0.165143	5.68225	0.00476962	3.5267	0.175553	527.129	603.041	734.577	623.76	514.368	668.096	0	362.035	0	437.944	0	0	622.127	386.125	109.486	85.7061	286.139	218.972
n3794	135.055	9.10317	C5H5N5	1	Adenine	p-Hilic	Nucleotide Metabolism	0.666499	0.214808	0.244205	0.0023482	0.366399	0.00564224	62302.6	64956.3	100541	23320.7	117678	94124.4	48257.8	116715	339669	188662	290108	209881	62780	94193.8	257080	31558.7	32500.4	70286.4
n1376	136.019	14.7754	C4H8O3S	1	S-Methy1-thio-glycerate isomer1	p-Hilic	N/A	3.62504	2.74644e-05	2.34516	0.000241527	0.646934	0.0225598	7297.91	6420.87	6341.32	8120.96	1629.91	1831.97	1932.03	2380.1	3368.8	2082.04	3203.5	3362.34	7045.26	1943.5	3004.17	837.926	317.034	619.488
n1817	136.019	8.08849	C4H8O3S	1	S-Methy1-thio-glycerate isomer2	p-Hilic	N/A	1.31789	0.0282463	1.08677	0.766899	0.824634	0.537026	1780.75	1279.17	1866.86	1627.51	1203.59	1175.53	1215.78	1378.44	2701.05	1015.61	1259.54	1054.78	1638.58	1243.34	1507.74	259.243	91.632	802.695
n3142	136.037	10.5108	C4H8O5	3	isomer of [FA trihydroxy(4:0)] 2,3,4-trihydroxy-butanoic acid	p-Hilic	Carbohydrate Metabolism	0.996322	0.925946	1.00623	0.898581	1.00994	0.872464	6224.83	6390.51	6472.88	6414.23	6419.42	5796.07	6426.16	6954.95	5641.18	6596.13	6118.72	6988.56	6375.61	6399.15	6336.15	106.319	473.907	584.09
n1775	136.037	12.7117	C4H8O5	3	[FA trihydroxy(4:0)] 2,3,4-trihydroxy-butanoic acid	p-Hilic	Carbohydrate Metabolism	1.19861	0.169115	1.15299	0.431603	0.961943	0.813928	89737.3	93838.3	127562	87016.4	88266.7	85450.5	69140.6	89322.8	116051	63741	97877.7	67652.7	99538.5	83045.2	86330.7	18891.6	9412.71	25005.4
p3058	136.038	9.99841	C5H4N4O	3	Hypoxanthine	p-Hilic	Nucleotide Metabolism	5.15418	0.0753287	0.373889	0.0107872	0.0725409	0.000104915	107629	249810	135336	19197.7	44726.1	20755	16946.5	16904.1	386616	313365	410369	258969	127993	24832.9	342330	95121.9	13384.5	69230.5
n2890	136.053	13.32	C8H8O2	16	Hydroxyphenyllactate fragment	C18-AR	Amino Acid Metabolism	0.977783	0.915703	1.38436	0.163296	1.41582	0.183451	88157.1	113912	123885	163910	85741.8	179810	119269	116174	128700	87499.9	77133.8	60521.4	122466	125249	88463.8	31463.6	39394.9	29034.7
p1591	136.064	7.49593	C7H8N2O	3	1-Methylnicotinamide	p-Hilic	Metabolism of Cofactors and Vitamins	0.86222	0.477262	0.986811	0.906591	1.1445	0.548088	890.883	1021.55	950.907	1077.74	913.053	689.677	1424.93	1543.19	1202.3	834.381	1136.18	820.887	985.27	1142.71	998.438	81.5621	407.438	199.143
n5561	136.074	10.7621	C5H12O4	2	Apiitol	p-Hilic	N/A	14.7153	1.46553e-05	6.9205	9.30548e-06	0.470294	0.101935	3283.63	3765.93	3858.74	4444.59	0	0	520.014	523.318	599.651	560.301	566.327	492.187	3838.22	260.833	554.617	476.408	301.187	45.0741
p1402	137.048	11.6362	C7H7NO2	14	Anthranilate	p-Hilic	Xenobiotics Biodegradation and Metabolism	4.94214	0.0011208	0.900955	0.708801	0.182301	0.0108795	23349.6	27845.6	41805.6	27841.9	8940.22	5843.34	4144.16	5523.79	46362	24218.4	46132.5	17414.5	30210.7	6112.88	33531.9	8015.04	2023.97	14943.2
n4540	138.068	5.89184	C8H10O2	6	4-Hydroxyphenylethanol	p-Hilic	Amino Acid Metabolism	0.694299	0.154931	1.00989	0.972481	1.45455	0.0320505	1775.21	1564.45	3560.05	1344.17	2577.1	2821.63	2833.89	3641.06	1550.09	1919.44	2699.87	1993.73	2060.97	2968.42	2040.78	1014.76	463.759	480.319
p802	139.063	13.3261	C7H9NO2	3	Gabaculine isomer1	p-Hilic	N/A	0.974184	0.890219	2.74451	0.00689265	2.81724	0.00173667	3763.83	4216.7	4077.54	6769.28	4855.69	4696.42	3622.15	6152.01	2325.83	1163.31	1402.09	1968.77	4706.84	4831.57	1715	1387.94	1036.84	529.082
p1595	139.063	7.42406	C7H9NO2	3	Gabaculine isomer2	p-Hilic	N/A	1.32169	0.0461011	1.58298	0.0388685	1.19769	0.346544	1261.06	1423.64	1411.2	967.826	1094.74	849.931	854.933	1031.65	745.163	685.384	1208.86	559.448	1265.93	957.812	799.714	212.027	124.396	283.535
n2734	139.063	4.86617	C7H9NO2	3	Gabaculine isomer3	p-Hilic	N/A	1.18222	0.2178	0.91591	0.391636	0.774741	0.092363	918.779	983.406	735.067	858.222	622.573	573.092	890.844	870.206	949.732	1072.03	761.715	1032.92	873.869	739.179	954.098	105.714	164.674	138.022
p1678	139.075	8.08489	C6H9N3O	3	Histidinal	p-Hilic	Amino Acid Metabolism	0.966097	0.689851	1.0823	0.387837	1.12028	0.100936	859.872	1140.78	1093.5	883.358	990.575	1079.02	930.071	1117.43	890.055	871.771	1032.76	880.473	994.377	1029.27	918.766	143.382	84.8208	76.3645
n741	139.978	18.2701	C2H4O5S	1	Sulfoacetate	p-Hilic	Amino Acid Metabolism	0.895343	0.346054	0.791063	0.276153	0.88353	0.554511	10047.3	10152.3	11540.1	8751.62	13322.7	10199	9052.22	12650.5	10395.2	19039.5	9502.53	12248.8	10122.8	11306.1	12796.5	1139.49	2014.9	4316.34
p3460	140.058	10.1597	C6H8N2O2	7	Methylimidazoleacetic acid	p-Hilic	Amino Acid Metabolism	2.51404	6.22604e-05	2.25275	0.00245307	0.896065	0.700485	4819.18	5540.65	5655.21	4992.51	2621.34	2394.55	1708.84	1631.35	1682.63	3964.92	1739.55	1938.21	5251.89	2089.02	2331.33	408.478	493.532	1094.56
n1129	140.983	31.6267	CH4NO5P	1	Carbamoyl phosphate	p-Hilic	Amino Acid Metabolism	1.49575	0.0086354	1.37848	0.010972	0.921599	0.500976	151285	145226	187411	156319	86533	110898	97024.4	133585	134090	97686.9	120666	112012	160060	107010	116114	18789.2	20333.5	15277.8
n4041	141.019	15.7687	C2H8NO4P	2	Ethanolamine phosphate	p-Hilic	Amino Acid Metabolism	1.86931	0.0158532	0.232145	0.000840598	0.124187	0.000355952	32744.5	31471.3	53086.1	49000.2	25296.7	24600.8	17553.3	21513.6	214245	116447	199038	186643	41575.5	22241.1	179093	11071	3531.26	43262.9
p817	142.074	12.9634	C6H10N2O2	1	Ectoine	p-Hilic	Amino Acid Metabolism	1.46422	0.00184845	0.466618	0.047235	0.318679	0.0189158	54735.5	64011.7	68781.2	60327.4	41449.6	45635.2	36341.6	45848	177582	104694	182235	66663.9	61963.9	42318.6	132794	5932.87	4469.74	56607.4
p5553	143.04	5.88578	C6H9NOS	1	5-(2-Hydroxyethyl)-4-methylthiazole isomer1	p-Hilic	Metabolism of Cofactors and Vitamins	0.938643	0.943042	1.77589	0.613317	1.89197	0.578526	0	0	343.667	238.005	377.816	241.879	0	0	0	0	0	327.539	145.418	154.924	81.8848	173.367	187.301	163.77
p3316	143.04	20.2902	C6H9NOS	1	5-(2-Hydroxyethyl)-4-methylthiazole isomer2	p-Hilic	Metabolism of Cofactors and Vitamins	1.71153	0.0171383	1.52217	0.0422602	0.889365	0.528179	892.457	1169.4	1058.33	707.015	696.317	560.742	606.885	372.197	740.532	446.035	775.991	551.753	956.803	559.035	628.578	201.695	136.684	156.512
p871	143.058	13.0795	C6H9NO3	1	Vinylacetylglycine insource fragment2	p-Hilic	N/A	1.20097	0.412241	1.01348	0.948305	0.843884	0.280214	1419.09	1498.09	1189.18	2454.44	1778.61	1248.79	1244.74	1190.77	1878.1	1151.3	1660.97	1783.18	1640.2	1365.73	1618.39	558.413	276.524	323.827
n4449	143.058	9.20827	C6H9NO3	1	Vinylacetylglycine insource fragment1	p-Hilic	N/A	1.04973	0.546032	1.11755	0.199152	1.06461	0.451244	1985.24	2076.79	2093.29	1648.05	1647.75	1738.17	1960.88	2086.87	1466.58	1886.2	1871.78	1757.98	1950.84	1858.42	1745.64	207.382	201.268	194.673
n2940	143.058	14.9599	C6H9NO3	1	Vinylacetylglycine	p-Hilic	N/A	1.35403	0.087431	1.31075	0.0951084	0.968033	0.816997	3514.2	3715.07	2379.06	2763.94	1801	1961.89	2543.76	2830.68	2260.99	2278.78	2914.49	1984.8	3093.07	2284.33	2359.77	627.792	484.21	393.545
p4082	143.095	13.1415	C7H13NO2	2	Stachydrine isomer1	p-Hilic	N/A	0.816547	0.217784	0.554051	0.00752639	0.67853	0.0608238	2951.58	2844.87	2457.94	2454.78	3989.22	2197.2	3880.66	3048.11	5152.38	4227.96	6170.11	3778.37	2677.29	3278.8	4832.21	258.809	834.666	1059.59
p3075	143.095	10.8762	C7H13NO2	2	Stachydrine isomer2	p-Hilic	N/A	4.28052	1.0699e-05	0.43414	0.00340007	0.101422	0.000292824	121425	148263	148504	148085	46244	31540.1	26232	28275.5	404521	260159	381268	258416	141569	33072.9	326091	13430.6	9048.73	77723.4
n3627	143.095	4.64106	C7H13NO2	2	Stachydrine isomer3	p-Hilic	N/A	2.32843	0.18199	1.40069	0.45625	0.601563	0.139942	3227.41	1147.99	892.796	1050.37	0	837.583	990.531	885.546	866.573	1287.12	940.789	1416.53	1579.64	678.415	1127.75	1103.53	456.764	265.808
p2849	144.042	15.0625	C6H8O4	13	2,3-Dimethylmaleate	p-Hilic	Metabolism of Cofactors and Vitamins	0.73846	0.719503	0.858917	0.833626	1.16312	0.818412	622.132	0	1256.52	0	581.75	427.442	0	1534.83	697.648	754.472	0	735.118	469.664	636.004	546.81	600.989	647.771	365.302
p4754	144.101	27.8905	C5H12N4O	1	4-Guanidinobutanamide	p-Hilic	Amino Acid Metabolism	0.98251	0.855919	0.937459	0.649848	0.954147	0.730299	523.739	539.67	660.159	694.533	726.156	582.363	563.272	589.357	744.145	476.832	786.908	571.537	604.525	615.287	644.855	85.4967	74.7305	145.654
p478	144.126	10.1777	C7H16N2O	2	1-(3-aminopropyl)-4-aminobutanal	p-Hilic	Amino Acid Metabolism	1.14191	0.364102	0.711104	0.0467382	0.622732	0.00884135	24940.8	21330.2	14962.9	18196.1	14292.2	18537	16331.2	20398.4	26887.5	24539.3	25224.8	35047.8	19857.5	17389.7	27924.9	4271.1	2650.99	4849.91
n5136	145.038	12.3567	C5H7NO4	2	2-Oxoglutaramate isomer1	p-Hilic	Amino Acid Metabolism	0.968493	0.844778	0.809621	0.165876	0.835959	0.0184344	2746.58	3423.87	4851.14	2670.73	3289.26	4052.47	3140.96	3655.06	4264.65	4412.33	4074.87	4160.16	3423.08	3534.44	4228	1010.45	407.368	145.341
n2990	145.038	8.79899	C5H7NO4	2	2-Oxoglutaramate insource fragment	p-Hilic	Amino Acid Metabolism	1.26028	0.016104	1.44127	0.00101389	1.14361	0.153342	3918.17	4364.23	4320.56	4711.96	3764.53	2834.18	3412.18	3728.05	3228.9	2554.73	3153.24	3076.78	4328.73	3434.73	3003.41	324.938	430.496	305.5
n3363	145.038	10.8391	C5H7NO4	2	2-Oxoglutaramate isomer2	p-Hilic	Amino Acid Metabolism	0.396947	0.00110056	1.22079	0.204234	3.07544	0.000485356	11544.4	9210.86	11591.3	7319.49	25783.3	26644.8	18253	29246.6	8516.97	7089.02	6877.65	10008.5	9916.51	24981.9	8123.03	2057.3	4721.32	1452.62
p827	145.074	12.9877	C6H11NO3	9	[FA oxo,amino(6:0)] 3-oxo-5S-amino-hexanoic acid isomer1	p-Hilic	Amino Acid Metabolism	1.18029	0.354389	0.890859	0.608457	0.754777	0.185074	5732.46	5377.6	3422.98	3306.82	4119.37	3546.01	3230.15	4219.24	4204.37	7336	3951.2	4533.9	4459.96	3778.69	5006.37	1273.63	470.882	1571.31
p2362	145.074	9.08254	C6H11NO3	9	[FA oxo,amino(6:0)] 3-oxo-5S-amino-hexanoic acid isomer2	p-Hilic	Amino Acid Metabolism	14.0775	0.0272164	25.1335	0.0237879	1.78537	0.185113	61198	139231	162297	30097.5	12862.6	6289.26	5025.6	3726.82	3466.89	3728.58	4738.26	3695.72	98205.7	6976.08	3907.36	62713.7	4061.42	566.031
p378	145.085	26.0221	C5H11N3O2	3	4-Guanidinobutanoate	p-Hilic	Amino Acid Metabolism	0.741363	0.0163635	0.769262	0.053259	1.03763	0.761629	1102.76	1104.9	1130.63	1291.28	1608.44	1589.04	1250.47	1796.73	1380.49	1319.25	1913.21	1405.24	1157.39	1561.17	1504.55	90.1486	227.33	274.83
p2135	145.11	13.2608	C7H15NO2	6	4-Trimethylammoniobutanoate isomer1	p-Hilic	Amino Acid Metabolism	1.18446	0.227956	0.296031	0.00183101	0.24993	0.00132835	1163.02	994.763	780.586	944.397	764.176	672.217	793.547	1048.17	3933.75	3202.1	3884.82	2095.43	970.693	819.526	3279.02	157.483	160.95	856.828
p3953	145.11	4.86829	C7H15NO2	6	4-Trimethylammoniobutanoate isomer2	p-Hilic	Amino Acid Metabolism	1.6102	0.0190656	1.48965	0.0320487	0.925136	0.682411	31077.6	23105.3	34260.6	34042.3	18251.4	22969.2	12093.7	22754.4	22688.5	26596.8	17295.5	15643.6	30621.5	19017.2	20556.1	5216.82	5102.5	5026.63
n2798	146.022	15.7654	C5H6O5	7	2-Oxoglutarate	p-Hilic	Carbohydrate Metabolism	1.94619	8.63321e-05	5.97159	4.11597e-06	3.06835	0.000137779	380874	337719	412796	354877	218498	195428	174497	175255	78718.8	30421.2	71252.9	68496.4	371566	190920	62222.3	32714.5	20784.6	21636.1
p428	146.069	15.0279	C5H10N2O3	6	Glutamine	p-Hilic	Amino Acid Metabolism	2.31229	0.000571822	1.70544	0.00724991	0.737553	0.0907513	4777409	6699692	6.1999e+06	6924084	2.3748e+06	3.24606e+06	2.31324e+06	2.70517e+06	3.8186e+06	2851240	3.05826e+06	4.69698e+06	6.15027e+06	2659815	3606269	963996	427038	837679
p1012	146.106	24.4126	C6H14N2O2	8	Lysine	p-Hilic	Amino Acid Metabolism	1.08991	0.702782	0.67613	0.210976	0.620352	0.108834	326041	561141	749115	388396	448124	571213	362437	475891	971276	377493	659941	985825	506173	464416	748634	190053	86027.8	289506
p3203	147.035	7.43841	C5H9NO2S	1	Thiomorpholine 3-carboxylate	p-Hilic	N/A	2.17066	0.0161682	1.64508	0.0644852	0.757872	0.306399	139886	188538	266289	256395	146983	86748.4	63270.6	95094.7	134099	87853.5	188082	107331	212777	98024.1	129341	59628.5	35310.4	43507.7
n4845	147.04	13.754	C2H5N5O3	1	N-MethyN'-nitro-N-nitrosoguanidine	p-Hilic	N/A	1.13471	0.437815	1.05706	0.73325	0.931565	0.709315	4422.46	3279.4	3433.09	4690.41	2848.99	3527.63	2846.97	4722.98	2775.9	5073.8	3435.88	3685.54	3956.34	3486.64	3742.78	704.312	884.309	966.774
n4463	147.053	10.9261	C5H9NO4	14	O-Acetyserine	p-Hilic	Amino Acid Metabolism	2.28254	0.00250343	3.17393	0.000658507	1.39053	0.0245101	91440.4	112203	111546	69312.6	48711.7	46372.4	31479.2	41890.1	30341.3	30941.7	32482.5	27378.2	96125.4	42113.3	30285.9	20307.2	7633.53	2137.97
n809	147.053	14.7065	C5H9NO4	14	Glutamate	p-Hilic	Amino Acid Metabolism	2.16745	0.000124364	1.99948	0.000333069	0.922502	0.450157	7146774	7.83097e+06	8942407	9051060	3.47954e+06	4.26662e+06	3.37547e+06	4.09031e+06	4748961	3.19755e+06	4.28986e+06	4.25351e+06	8.2428e+06	3.80299e+06	4.12247e+06	915353	441549	656548
p3420	147.089	12.23	C6H13NO3	2	Fagomine	p-Hilic	N/A	1.43797	0.00503702	1.2326	0.0594115	0.857183	0.0680901	20042.6	25943.3	27183.1	22908.4	15568.8	16036.9	18082.5	17126.4	22484.5	18916.7	19449.2	17096.3	24019.3	16703.6	19486.7	3202.06	1127.28	2238.08
n1910	148.037	15.2919	C5H8O5	18	(R)-2-Hydroxyglutarate	p-Hilic	Carbohydrate Metabolism	0.922878	0.643165	0.442967	0.0444811	0.479985	0.0577614	172300	217443	253021	155996	203276	240451	149951	271833	603617	281558	632159	285871	199690	216378	450801	44040.4	52405.5	193295
p5082	149.048	3.42915	C8H7NO2	8	5,6-Dihydroxyindole	p-Hilic	Amino Acid Metabolism	4.37875	0.00178692	2.41098	0.00767975	0.550608	0.0344875	6783.28	8789.3	13107.5	9400.52	2450.91	2558.89	981.115	2705.76	3457.48	5059.87	2773.84	4503.48	9520.15	2174.17	3948.67	2639.95	802.198	1026.98
p390	149.051	11.4447	C5H11NO2S	5	Methionine	p-Hilic	Amino Acid Metabolism	1.61345	0.00769208	0.889437	0.175906	0.551263	0.00293781	423801	457396	507369	405660	369385	279013	187298	276344	566151	427482	515237	508389	448557	278010	504315	44683.9	74345.7	57337.8
n5294	149.069	15.5917	C5H11NO4	2	4-amino-4-deoxy-arabinose	p-Hilic	N/A	1.17776	0.425654	1.57668	0.0617996	1.33871	0.123846	7791.04	10499.9	15758.3	11471.8	10913.5	10353.1	6269.86	11114.1	9190.02	5757.68	7510.27	6413.36	11380.2	9662.62	7217.83	3308.21	2284.65	1500.47
p3468	149.105	9.28611	C6H15NO3	1	Triethanolamine	p-Hilic	Lipid Metabolism	1.12232	0.794963	0.977982	0.931175	0.871393	0.694511	18506.3	18054	23613.8	4838.12	857.751	14320	25654.5	17094.4	16221.1	15055.2	16968.2	18231.4	16253	14481.6	16619	8016.69	10284.2	1332.33
n3997	150.016	17.3717	C4H6O6	3	(R,R)-Tartaric acid	p-Hilic	Carbohydrate Metabolism	1.55097	0.122321	1.67803	0.0748001	1.08192	0.686269	2103.51	1846.15	3770.81	2236.72	1468.3	1603.3	1123.51	2224.86	1293.1	1966.82	1474.48	1199.44	2489.3	1604.99	1483.46	869.585	459.979	341.87
n292	150.053	14.8043	C5H10O5	37	isomers of Ribose	p-Hilic	Carbohydrate Metabolism	1.28112	0.0472949	1.74998	0.00123566	1.36598	0.0305549	3052.81	4038.22	3801.36	4046.24	3074.63	3442.54	2799.71	2343.75	2255.6	1752.74	2471.94	2056.16	3734.66	2915.16	2134.11	468.544	463.102	305.727
n3132	150.053	11.7497	C5H10O5	37	Ribose	p-Hilic	Carbohydrate Metabolism	2.66679	0.00211583	4.90236	0.000568931	1.8383	0.0107099	47608	54804	64173.5	80854.4	27350.9	25842.4	17561.1	22031.3	16088.1	9589.02	15723.4	9072.99	61860	23196.4	12618.4	14364.8	4373.21	3804.71
n1095	150.068	5.02261	C9H10O2	10	Phenylpropanoate	p-Hilic	Amino Acid Metabolism	1.17482	0.289175	1.1273	0.346129	0.959552	0.770199	3578.34	4589.25	3126.95	3431.97	2627.52	2657.74	3127.23	4122.59	3963.34	2982.69	3311.96	2805.49	3681.62	3133.77	3265.87	633.626	697.782	510.143
pos	151.049	12.37	C5H5N5O	3	Guanine	p-Hilic	Nucleotide Metabolism	0.89722	0.88276	1.40686	0.582085	1.56802	0.624142	16485	1827.5	11266.7	9784.86	951.853	321.455	14000	28600	18300	5040	3250	1390	9841.01	10968.3	6995	6066.15	13338.6	7682.58
n1823	152.033	11.5254	C5H4N4O2	3	Xanthine	p-Hilic	Nucleotide Metabolism	16.9143	0.0978635	0.211881	0.00283976	0.0125267	0.000233563	43794.6	134626	42726.3	6450.99	5220.1	3194.85	2375.67	2665.29	343400	226609	306629	197541	56899.5	3363.98	268545	54647.6	1283.06	67955.2
n3998	152.069	12.8901	C5H12O5	4	Xylitol	p-Hilic	Carbohydrate Metabolism	4.75973	2.88312e-05	3.73085	4.4522e-05	0.783838	0.125525	131445	164161	178920	147562	39258.3	33927.2	22468.5	35044.4	46947.7	31236.2	43098.7	45459	155522	32674.6	41685.4	20535.9	7180.87	7144.13
n4727	153.994	16.8609	C3H6O5S	1	3-sulfopropanoate	p-Hilic	N/A	0.972837	0.907028	1.27368	0.240022	1.30924	0.213615	5091.02	3359.78	3323.42	2427.14	2931.99	3068.27	3174.42	5423.19	2328.8	3142.52	2984.31	2694.26	3550.34	3649.47	2787.47	1114.01	1186.64	357.711
n1945	154.003	4.65937	C3H7O5P	3	Propanoyl phosphate	p-Hilic	Carbohydrate Metabolism	0.572151	0.0144603	0.194124	0.0248208	0.339288	0.0500847	3631.48	3713.21	5564.03	2359.4	7875.63	6937.64	5377.91	6494.31	13211.5	35320.5	16824.9	13294.7	3817.03	6671.37	19662.9	1319.33	1036.91	10573.4
p3809	154.038	10.7643	C6H6N2O3	2	Imidazo5-ypyruvate	p-Hilic	Amino Acid Metabolism	0.755277	0.0807632	0.429465	0.00160857	0.568619	0.0107258	2652.61	2230.99	2460.13	1978.89	3663.48	3237.92	2138.54	3303.38	6426.41	4213.39	4777.36	6290.37	2330.66	3085.83	5426.88	291.03	658.66	1101.38
p496	155.069	14.762	C6H9N3O2	5	Histidine	p-Hilic	Amino Acid Metabolism	1.19536	0.671	0.426167	0.181999	0.356516	0.148714	513972	727854	200743	504154	675941	626426	145257	180935	1.4015e+06	461707	485487	2.21929e+06	486680	407140	1.142e+06	216776	282897	840971
p3553	155.131	4.95666	C9H17NO	1	N-Methylpelletierine	p-Hilic	Biosynthesis of Secondary Metabolites	2.82066	0.0164996	2.81388	0.0169502	0.997594	0.980041	17377.7	23482.8	22976.5	8337.59	5670.04	6161.58	7240.48	6515.73	7732.98	5650.25	5681.13	6585.17	18043.7	6396.96	6412.38	7037.24	660.668	981.396
n798	156.006	18.3372	C6H4O5	1	2-5-Furandicarboxylicacid	p-Hilic	N/A	1.31062	0.136785	1.24791	0.25474	0.952154	0.697603	1163.55	777.95	1148.61	680.352	818.468	710.743	642.53	705.108	977.185	769.877	658.565	615.785	942.615	719.212	755.353	249.761	73.0355	161.522
n4547	156.017	10.3616	C5H4N2O4	2	Orotate	p-Hilic	Nucleotide Metabolism	0.292546	0.0865012	0.124388	0.00647826	0.42519	0.0587226	1059.67	2634.16	1002.43	0	2499.69	7786.82	3346.56	2419.96	14551.4	6881.52	5962.85	10359.1	1174.06	4013.26	9438.73	1088.25	2550.41	3899.06
p382	156.053	11.3125	C6H8N2O3	4	Imidazole lactic acid	p-Hilic	Amino Acid Metabolism	4.72238	5.15528e-05	2.06413	0.00103317	0.437095	0.000879107	13274546	15395822	18691844	14334692	3.25049e+06	3.57046e+06	2.6702e+06	3.57365e+06	8890179	5.74562e+06	7.86267e+06	7.39156e+06	15424226	3.2662e+06	7.47251e+06	2.34424e+06	425272	1.31031e+06
n4951	157.038	14.9438	C6H7NO4	2	2-Aminomuconate	p-Hilic	Amino Acid Metabolism	1.32687	0.0334542	0.73138	0.138757	0.551208	0.0252538	3474.04	3562.06	4392.69	3090.33	2868.5	3016.3	2221.99	2835.61	6428.63	3282.31	5914.3	4226.45	3629.78	2735.6	4962.92	548.292	351.307	1462.9
p3908	157.11	9.44574	C8H15NO2	2	Homostachydrine isomer1	p-Hilic	N/A	1.01016	0.801537	0.958524	0.350686	0.94888	0.089418	6336.12	5776.68	5865.91	5311.36	5672.5	5629.5	5788.73	5965.02	6020.27	5750.85	6129.24	6397.5	5822.52	5763.94	6074.47	419.945	149.98	267.715
n3305	157.11	4.46481	C8H15NO2	2	Homostachydrine isomer2	p-Hilic	N/A	1.73276	0.224799	1.58734	0.266027	0.916077	0.689288	3223.84	1326.16	3024.73	762.24	682.698	1695.14	1408.24	1025.3	1469.9	1397.45	892.738	1492.07	2084.24	1202.84	1313.04	1225.51	442.199	283.099
n3716	158.044	14.0606	C4H6N4O3	3	Allantoin	p-Hilic	Nucleotide Metabolism	0.973832	0.829218	0.501479	0.0154839	0.514955	0.0179828	2028.15	2492.36	2094.11	1688.62	2483.38	2195.99	1611.27	2235.72	4639.23	2615.57	5406.45	3896.22	2075.81	2131.59	4139.37	329.665	369.446	1188.34
p4124	158.069	15.7098	C6H10N2O3	2	proline carbamate	p-Hilic	Amino Acid Metabolism	9.18091	0.00073251	2.62069	0.00977183	0.28545	0.0222949	46021.2	83732.6	89043.2	62979	9733.59	7434.73	5596.21	7926.97	36618.6	18342.8	38453.1	14105.2	70444	7672.88	26879.9	19788.2	1701.01	12448
n5227	158.069	9.4891	C6H10N2O3	2	5-Hydroxyectoine	p-Hilic	Amino Acid Metabolism	2.34235	0.0695068	1.42626	0.273865	0.608902	0.454077	806.124	736.542	559.252	770.563	0	0	665.684	560.641	0	697.466	713.42	603.108	718.12	306.581	503.498	109.656	356.597	339.177
n3059	159.053	11.3028	C6H9NO4	3	4-Methylene-glutamate	p-Hilic	Carbohydrate Metabolism	1.05752	0.731263	1.09704	0.374599	1.03737	0.798737	974.243	1219.33	1151.47	819.15	730.524	924.738	1343.96	938.468	1024.88	867.976	933.678	969.316	1041.05	984.423	948.962	180.442	257.815	65.7514
p2773	159.089	8.05963	C7H13NO3	10	N-acetyl valine	p-Hilic	Amino Acid Metabolism	18.6067	0.0248965	39.9545	0.0219965	2.14732	0.214528	216838	491082	574352	108207	39106.8	15471.5	13350.4	6801.36	6576.7	7097.13	12767.7	8360.02	347620	18682.5	8700.4	220916	14107.4	2813.05
n1076	159.09	5.09352	C7H13NO3	10	5-Acetamidopentanoate	p-Hilic	Amino Acid Metabolism	1.20124	0.196158	1.39751	0.025907	1.16339	0.143352	12430.3	12700.9	13304.5	18094.7	12500.4	9867.78	10662.8	14029.2	10595.1	9540.91	10667.6	9647.11	14132.6	11765	10112.7	2666.58	1869.21	601.214
p2146	159.126	13.217	C8H17NO2	4	D2-Aminooctanoicacid	p-Hilic	N/A	1.1299	0.448202	1.32297	0.0491958	1.17088	0.338842	638.647	886.941	705.453	909.253	677.179	543.433	948.811	609.84	528.193	566.619	710.571	568.279	785.073	694.816	593.415	133.638	177.916	80.2693
n1800	160.048	12.6592	C5H8N2O4	2	N-Formimino-aspartate	p-Hilic	Amino Acid Metabolism	0.716748	0.0716244	0.625412	0.0107053	0.87257	0.381668	1224.14	1420.44	1009.15	1041.62	1186.11	2101.81	1714.65	1548.35	1726.53	1776.07	1633.08	2371.92	1173.84	1637.73	1876.9	189.689	380.015	335.294
p243	160.085	11.3363	C6H12N2O3	4	N-gamma-Acetyldiaminobutyrate isomer1	p-Hilic	Amino Acid Metabolism	2.1672	0.000763794	0.93176	0.620671	0.429937	0.00395061	7126.37	6540.84	8385.97	8707.62	3416.42	3599.21	2576.05	4602.1	10872.7	6320.92	7959.12	7860.91	7690.2	3548.45	8253.41	1026.02	831.813	1900.51
p539	160.085	14.4534	C6H12N2O3	4	N-gamma-Acetyldiaminobutyrate	p-Hilic	Amino Acid Metabolism	9.35265	0.000229598	3.98303	0.00100412	0.425872	0.0432875	99688.2	118441	164344	113287	15691.6	12377.3	8770.64	16168.1	47944.1	14774.1	31806.8	29943.3	123940	13251.9	31117.1	28073.5	3430.39	13565.8
n4966	160.085	15.5006	C6H12N2O3	4	N-gamma-Acetyldiaminobutyrate isomer2	p-Hilic	Amino Acid Metabolism	1.23796	0.169975	0.625705	0.00762144	0.505431	0.000416601	1666.48	1458.2	2151.32	1295.15	1244.66	1274.22	1566.97	1222.19	2771.6	2216.6	2990.58	2523.21	1642.79	1327.01	2625.5	371.523	161.388	332.813
n3446	160.11	5.06789	C8H16O3	14	Ethyl (R)-3-hydroxyhexanoate	p-Hilic	N/A	1.68204	0.00111655	1.48851	0.00252255	0.884947	0.245378	8141.53	10471	9021.94	9648.24	4795.77	5065.69	5605.28	6698.48	6686.72	6761.28	6421.96	5176.97	9320.67	5541.3	6261.73	984.912	841.664	737.687
p5100	160.121	23.1764	C7H16N2O2	6	N6-Methylysine	p-Hilic	Amino Acid Metabolism	2.12017	0.0351589	1.5958	0.107602	0.752677	0.244752	4873.52	6758.42	10331.9	5538.39	4858.6	3125.17	2297.14	2690.81	5497.19	2672.12	4230.71	4834.07	6875.56	3242.93	4308.52	2432.84	1128.95	1207.34
n2428	161.032	15.6534	C5H7NO5	2	N-Formyaspartate isomer1	p-Hilic	Amino Acid Metabolism	1.00757	0.959621	1.01303	0.911658	1.00542	0.963576	5692.2	3801.14	4929.45	3846.88	5576.3	4407.98	4796.42	3351.72	4461.19	3937.94	5005.11	4630.49	4567.42	4533.11	4508.68	913.337	925.368	443.201
n3496	161.032	12.8603	C5H7NO5	2	N-Formyaspartate isomer2	p-Hilic	Amino Acid Metabolism	0.452157	0.00511492	0.781083	0.0366519	1.72746	0.0158412	563.517	430.543	545.875	635.556	1111.54	1594.23	888.241	1217.36	779.532	694.307	596.442	714.943	543.873	1202.84	696.306	84.9301	294.789	75.8303
p1326	161.069	30.6669	C6H11NO4	10	O-Acetyhomoserine isomer1	p-Hilic	Amino Acid Metabolism	0.931328	0.488631	1.0835	0.31528	1.16339	0.259757	1309.53	1339.16	1279.22	1276.12	1696.42	1454.43	1366.25	1070.65	1281.47	1159.93	969.98	1391.62	1301.01	1396.94	1200.75	29.5697	258.458	180.617
n1482	161.069	14.7882	C6H11NO4	10	O-Acetyhomoserine isomer2	p-Hilic	Amino Acid Metabolism	1.30562	0.0477525	1.19792	0.316987	0.917512	0.617173	3915.29	3253.32	2637.08	2940.27	2102.19	2533.06	2434.38	2692.76	3798.56	2144.89	2611.41	2085.21	3186.49	2440.6	2660.02	547.141	249.462	794.648
n3595	161.069	9.58154	C6H11NO4	10	O-Acetyhomoserine	p-Hilic	Amino Acid Metabolism	16.7049	7.42631e-05	1.5216	0.0130108	0.0910869	1.4337e-09	153796	177256	223619	147848	11819.8	12530.2	7296.04	10408.5	116949	118264	112702	113783	175630	10513.6	115424	34419.8	2319.24	2613.64
p2132	161.105	13.13	C7H15NO3	2	Carnitine	p-Hilic	Amino Acid Metabolism	7.89374	0.000650371	1.49511	0.112808	0.189404	0.00386542	55359.5	86806.8	87753.8	53482.7	12585.7	8208.05	7430.56	7677.88	66688.4	36967.6	55492.2	30405.4	70850.7	8975.55	47388.4	18990.6	2428.53	16685.1
n3567	162.017	16.56	C5H6O6	2	4-Hydroxy-2-oxoglutarate	p-Hilic	Carbohydrate Metabolism	0.809155	0.07408	0.960051	0.687723	1.18649	0.153291	2411.12	2218.22	2716.34	2044.37	3242.56	2494.25	2576.55	3291.42	2516.75	2566.08	1927.07	2770.89	2347.51	2901.19	2445.2	287.922	424.187	362.523
n4178	163.048	15.0362	C5H9NO5	4	erythro-4-Hydroxyglutamate	p-Hilic	Amino Acid Metabolism	2.25411	0.0324224	15.3926	0.00144347	6.82868	0.0139101	95332.1	145091	176183	86664.2	92947.7	54383	26241.2	49696.3	8592.28	4645	9802.63	9655.76	125818	55817.1	8173.92	42310.3	27646.2	2413.63
p4836	163.067	4.95235	C6H13NO2S	6	S-Methymethionine	p-Hilic	Amino acid Metabolism	1.02944	0.862347	0.731952	0.0591202	0.711016	0.108055	11954.4	12363.4	12678.8	15136.5	11296.2	16278.9	7841.68	15225.3	19725.9	22191.8	13744	15563.2	13033.3	12660.5	17806.2	1433.16	3862.36	3849.28
p5126	163.084	0.0794036	C6H13NO4	9	1-deoxynojirimycin isomer1	p-Hilic	N/A	1.81487	0.102366	1.7401	0.104908	0.958802	0.932443	7902.75	4745.76	6331.22	4763.44	357.73	3651.27	6006.22	3067.33	5548.27	1733.87	5010.7	1351.85	5935.79	3270.64	3411.17	1507.3	2320.54	2174.08
p810	163.084	14.6128	C6H13NO4	9	1-deoxynojirimycin isomer2	p-Hilic	N/A	1.50753	0.0346308	1.06698	0.673192	0.707769	0.100907	2846.86	3571.15	2687.72	2383.98	1378.55	2541.26	2034.08	1667.67	3430.7	2113.4	3019.65	2204.7	2872.43	1905.39	2692.11	503.838	501.648	639.076
n4341	164.032	13.3624	C5H8O6	1	2-Dehydro-xylonate	p-Hilic	N/A	1.2655	0.239991	1.13366	0.450555	0.895821	0.416652	1552.72	1414.25	969.902	894.567	796.548	1247	794.339	979.919	1115.21	1224.32	1024.67	897.589	1207.86	954.452	1065.45	324.706	213.544	138.513
n867	164.047	8.94649	C9H8O3	13	Phenylpyruvate isomers	p-Hilic	Amino Acid Metabolism	2.41141	0.000399344	1.53037	0.097163	0.634635	0.242369	6253.21	6848.6	7400.45	7697.3	3443.9	3451.75	1460.16	3338.41	6524.09	3487.24	6668	1747.34	7049.89	2923.55	4606.67	636.986	976.965	2405.16
n2081	164.047	4.91399	C9H8O3	13	Phenylpyruvate	p-Hilic	Amino Acid Metabolism	0.38639	0.027239	0.491157	0.0547559	1.27114	0.451551	10244	8286.84	10575	6894.92	21995	21337.2	13275.6	36564.1	27418.1	17780	19325.3	8774.52	9000.19	23293	18324.5	1728.98	9695.04	7641.85
n5141	164.069	0.037217	C6H12O5	25	Rhamnose	p-Hilic	Carbohydrate Metabolism	2.15717	0.0596954	2.32815	0.0520764	1.07926	0.584163	26483.7	30096.4	10147	15011.5	8507.86	9791.42	10836.8	8755.5	8381.17	10637.2	5891.48	10198.9	20434.7	9472.9	8777.2	9401.9	1065.79	2157.56
n239	165.019	13.7452	C5H8NO3Cl	1	2-amino-4-oxo-5-chloropentanoate	p-Hilic	N/A	1.08369	0.604008	1.15157	0.130142	1.06264	0.710384	24919.9	31825.1	31353.1	28248.5	25915.8	24709.4	19383.4	37353.3	25131.8	29451.1	22647.8	23802.3	29086.6	26840.5	25258.3	3198.96	7561.42	2973.8
p3249	165.042	5.08168	C8H7NO3	8	Formylanthranilate isomer1	p-Hilic	Amino Acid Metabolism	1.11918	0.575511	1.00627	0.97443	0.89912	0.424802	331.615	352.412	651.184	537.152	375.312	433.914	510.405	353.351	503.314	565.837	391.344	400.193	468.091	418.245	465.172	153.079	70.2222	84.1845
p1611	165.042	7.62766	C8H7NO3	8	Formylanthranilate isomer2	p-Hilic	Amino Acid Metabolism	1.64075	0.170467	0.931038	0.707086	0.567445	0.0989495	202.513	364.668	276.321	402.064	227.577	0	260.602	270.965	257.117	283.771	408.438	388.499	311.392	189.786	334.456	89.7114	127.869	75.1539
p2227	165.046	13.3201	C5H11NO3S	4	Methionine S-oxide	p-Hilic	Amino Acid Metabolism	1.16033	0.567766	1.15364	0.603641	0.994231	0.959656	2200.27	1042.32	1100.69	916.819	1070.89	1238.71	1168.61	1055.08	949.344	1481.22	1070.54	1058.48	1315.03	1133.32	1139.9	595.127	86.3534	233.987
p4960	165.065	12.6355	C6H7N5O	5	3-Methylguanine	p-Hilic	N/A	5.68939	4.48624e-05	1.71168	0.00290409	0.300855	0.00189742	13326	13815.9	17439.4	15072	2473.34	4616.73	1089.28	2305.65	7912.09	7759.89	7780.52	11398.2	14913.3	2621.25	8712.68	1837.61	1466.33	1791.62
p465	165.079	10.0822	C9H11NO2	7	Phenylalanine	p-Hilic	Amino Acid Metabolism	0.52362	0.000795185	0.517652	0.00370016	0.988603	0.924894	412089	569645	600425	524289	1.0429e+06	1.1008e+06	814050	1.06511e+06	1.24247e+06	983687	1.07333e+06	769747	526612	1.00571e+06	1.01731e+06	82504.7	129982	196853
n3582	166.048	13.2762	C5H10O6	8	Arabinonate	p-Hilic	Carbohydrate Metabolism	1.24582	0.093507	1.51831	0.00476874	1.21873	0.119544	9855.27	10383.3	13156.5	10241.1	10800.9	8815.68	7097.36	8312.26	8167.89	6725.65	6396.32	7450.16	10909	8756.55	7185.01	1514.8	1541.99	789.387
n835	166.063	16.71	C9H10O3	17	D3-phenyllactate	C18-AR	Amino Acid Metabolism	3.41584	0.000855615	8.27629	0.000122767	2.42292	0.0569221	1.69083e+06	2.3111e+06	2.36331e+06	2731646	752572	450736	411278	1.04857e+06	457819	255281	291467	94583.6	2.27422e+06	665788	274788	431619	297250	149033
n828	166.063	7.29056	C9H10O3	17	3-(3-Hydroxy-phenyl)-propanoic acid	p-Hilic	Amino Acid Metabolism	4.13927	0.0113656	11.5946	0.00394627	2.80112	0.0757649	795971	777117	996052	1.6814e+06	147626	396351	119867	363038	156831	75536.8	111905	22324.4	1.06263e+06	256720	91649.2	424238	143097	56934.2
n3683	166.066	4.82408	C6H14O3S	1	hexanesulfonate	p-Hilic	N/A	1.11591	0.135429	1.05822	0.549845	0.948302	0.552749	292608	362999	319520	296929	266864	298556	267687	306816	362613	256486	297937	285032	318014	284981	300517	32228.2	20723.2	44874.1
p3572	166.084	4.11469	C6H14O5	2	rhamnitol isomer1	p-Hilic	N/A	1.23322	0.809633	0.139882	0.00377007	0.113429	0.00172519	0	1555.07	0	551.427	461.257	577.425	0	669.45	3094.47	5245.53	4200.64	2518.45	526.624	427.033	3764.77	733.253	297.16	1209.03
n4720	166.084	11.3318	C6H14O5	2	rhamnitol isomer2	p-Hilic	N/A	1.98135	0.556632	0.658884	0.546024	0.332544	0.213885	0	0	894.932	524.572	0	0	0	716.434	637.522	655.759	0	861.125	354.876	179.109	538.602	436.78	358.217	373.106
p1676	167.058	8.17539	C8H9NO3	9	Pyridoxal	p-Hilic	Metabolism of Cofactors and Vitamins	1.2202	0.297133	1.02446	0.881032	0.83958	0.320194	499.555	691.254	897.665	686.772	784.342	537.829	461.812	490.435	656.203	567.89	874.251	610.651	693.811	568.604	677.249	162.632	147.202	136.195
neg	167.982	17.78	C3H5O6P	3	Phosphoenolpyruvate	p-Hilic	Carbohydrate Metabolism	1.14801	0.790667	0.672457	0.428201	0.585758	0.353701	352500	152175	129900	121267	67433.8	27957.6	261000	302000	531000	316000	125000	152000	188960	164598	281000	109801	136972	186817
n892	168.042	9.23971	C8H8O4	17	Homogentisate	p-Hilic	Amino Acid Metabolism	1.21976	0.428171	1.44599	0.180653	1.18548	0.175388	959.08	1102.37	1137.21	2113.96	1341.44	1020.87	883.818	1109.35	1031.49	989.342	794.839	858.362	1328.16	1088.87	918.508	529.512	192.249	110.595
n5299	168.079	4.50192	C9H12O3	3	1,3,5-trimethoxybenzene	p-Hilic	Biosynthesis of Secondary Metabolites	1.38438	0.0740931	1.23277	0.300795	0.890487	0.47284	1633.47	1970.51	2858.79	1976.77	1337.06	1500.15	1634.12	1624.94	1547.09	2406.94	1514.33	1377.62	2109.89	1524.07	1711.5	524.398	138.838	469.405
p1677	169.074	7.91611	C8H11NO3	4	Pyridoxine	p-Hilic	Metabolism of Cofactors and Vitamins	1.11165	0.388164	1.19329	0.184864	1.07345	0.447902	1383.15	2042.65	1825.86	1444.83	1615.47	1417.46	1300.64	1690.37	1412.22	1449.27	1591.43	1158.87	1674.12	1505.99	1402.95	314.153	178.874	180.124
p1145	169.085	12.6798	C7H11N3O2	5	N(pi)-Methyhistidine	p-Hilic	Amino Acid Metabolism	1.71157	0.0213226	0.295472	0.012402	0.172632	0.00617592	8798.51	13253.3	10837.2	12049.8	9951.45	6319.84	4807.43	5177.18	46202.1	43156.7	47165.8	15566.8	11234.7	6563.98	38022.8	1900.19	2348.28	15067.9
n5124	169.998	15.56	C3H7O6P	7	DGlyceraldehyde 3-phosphate	p-Hilic	Carbohydrate Metabolism	0.913719	0.597297	1.24601	0.29755	1.36367	0.132793	15998.5	17562.9	23797.7	13537.6	22590.9	18377.7	14004.4	22618.3	19113.3	8629.08	14352.8	14803.6	17724.2	19397.8	14224.7	4374.87	4110.83	4303.52
p5258	171.03	13.3164	C3H10NO5P	1	serinol phosphate	p-Hilic	N/A	0.524343	0.0390948	INF	3.24686e-05	INF	0.00122877	2358.54	2887	3654.48	3231.53	7062.01	5490.03	3052.46	7532.15	0	0	0	0	3032.89	5784.16	0	548.292	2019.66	0
p5048	171.053	10.6643	C7H9NO4	3	2,3,4,5-Tetrahydrodipicolinate isomer1	p-Hilic	Amino Acid Metabolism	7.63612	0.000136856	4.7071	0.000129424	0.616425	0.158293	3441.5	4762.73	5026.82	3791.8	526.367	0	779.786	923.099	1017.78	828.678	740.349	1029.62	4255.71	557.313	904.105	759.35	406.14	142.805
n3665	171.053	13.9154	C7H9NO4	3	2,3,4,5-Tetrahydrodipicolinate isomer2	p-Hilic	Amino Acid Metabolism	5.51801	5.93131e-05	3.97221	0.000132948	0.719863	0.055804	7536.68	6328.9	8815.92	6332.49	1322.56	1241.17	1213.08	1481.24	1665.2	1385.12	1886.25	2367.69	7253.5	1314.51	1826.06	1186.66	120.459	415.247
n3587	172.014	14.8845	C3H9O6P	3	sn-Glycerol 3-phosphate	p-Hilic	Lipid Metabolism	1.25608	0.620133	0.803769	0.426354	0.639903	0.210377	257994	271096	258100	48042.8	40826.7	83201.5	290147	250776	298099	192955	242927	305164	208808	166238	259786	107353	122642	52528
n983	172.048	12.3533	C6H8N2O4	2	Hydantoin-5-propionate	p-Hilic	Amino Acid Metabolism	1.48619	0.03467	1.3142	0.12421	0.884275	0.241825	835.242	914.119	1316.53	837.72	639.756	724.47	646.73	615.628	767.38	704.082	897.268	601.596	975.904	656.646	742.582	230.019	47.1387	123.696
n3478	173.069	12.7996	C7H11NO4	6	N-Acetyglutamate 5-semialdehyde	p-Hilic	Amino Acid Metabolism	0.939377	0.471489	0.805166	0.0540807	0.857128	0.219118	1318.56	1290.35	1384.39	1379.04	1632.04	1524.7	1119.49	1442.81	1603.41	1375.17	1671.18	2022.57	1343.09	1429.76	1668.08	46.1214	220.885	268.112
p1395	173.08	14.1879	C6H11N3O3	1	5-Guanidino-2-oxopentanoate	p-Hilic	Amino Acid Metabolism	0.25581	0.00364841	0.355078	0.00325961	1.38805	0.182004	20102.5	26741.7	27410.7	17801	126643	94050.3	58009.2	81158.1	71926.3	39501.8	71126.5	76700.8	23014	89965.1	64813.9	4791.6	28639.7	17053.2
p4776	173.105	7.417	C8H15NO3	5	isomer of N-Acetyleucine	p-Hilic	N/A	2.73863	0.000856732	1.55923	0.0666535	0.569347	0.0695878	15502.4	18473.4	24113.8	16719.6	7369.73	5837.77	6918	7190.81	15908.7	7480	16072.3	8517.34	18702.3	6829.08	11994.6	3808.2	686.475	4633.95
n3443	173.105	4.97954	C8H15NO3	5	N-Acetyleucine	p-Hilic	N/A	8.75923	0.00143862	5.46585	0.00233783	0.62401	0.0725095	51683.8	82740.1	89323.5	46755.1	9652.49	6386.21	6883.41	7959.89	17259.7	8478.79	14003.6	9747.47	67625.6	7720.5	12372.4	21517.2	1445.79	4024.81
neg	174.016	18.1	C6H6O6	3	Cis-Aconitate	p-Hilic	Carbohydrate Metabolism	1.46766	0.44965	0.773583	0.243497	0.527086	0.151706	31525	30775	25800	11692.3	4543.4	5350.7	41800	16300	39500	28500	25200	35800	24948.1	16998.5	32250	9195.13	17382	6555.66
p2408	174.1	9.46232	C7H14N2O3	5	N-Acetylornithine	p-Hilic	Amino Acid Metabolism	1.13143	0.414159	0.48992	0.00388587	0.43301	0.00369962	1050.03	1125.51	1318.24	1038.48	1309.73	1126.42	696.726	872.913	2751.95	1813.74	1947.54	2737.81	1133.07	1001.45	2312.76	129.344	270.82	501.984
p343	174.112	25.888	C6H14N4O2	2	Arginine	p-Hilic	Amino Acid Metabolism	0.192626	4.8781e-05	0.209114	0.00135264	1.0856	0.597311	332738	595370	874070	490780	2.92981e+06	3.36703e+06	2427872	3178974	3.26093e+06	1.66067e+06	2.89224e+06	3151261	573239	2.97592e+06	2.74127e+06	227764	406892	736802
p3555	174.137	21.1659	C8H18N2O2	1	Ne,Ne dimethyllysine	p-Hilic	N/A	1.59867	0.0638056	0.497148	0.037823	0.310975	0.0071556	2259.68	2595.36	3915.48	1947.22	1601.22	1944.94	1623.31	1534.67	7162.22	4787.75	6547.24	3061.27	2679.44	1676.04	5389.62	865.491	183.186	1849.83
n3970	175.048	14.7116	C6H9NO5	4	N-Acetyaspartate	p-Hilic	Amino Acid Metabolism	2.20356	0.00017012	2.27233	3.92725e-05	1.03121	0.810415	11692.3	11413.8	13719	11516.4	4664.26	6808.2	4363.65	6101.88	6188.79	4737.17	5349.89	4998.15	12085.4	5484.5	5318.5	1095.15	1163.68	632.18
n4827	175.063	8.81323	C10H9NO2	12	Indole-3-acetate	p-Hilic	Amino Acid Metabolism	0.656171	0.0817011	0.959265	0.815016	1.46191	0.103003	458.451	601.629	323.964	458.131	797.921	835.718	771.281	402.542	483.328	459.781	625.865	351.428	460.544	701.865	480.1	113.386	201.293	112.882
p2229	175.084	13.3885	C7H13NO4	3	Calystegin B2 isomer1	p-Hilic	N/A	0.86476	0.703651	1.2654	0.378318	1.46329	0.361285	3010.73	1635.15	1360.17	2011.07	4202.82	2542.86	1199.69	1325.55	1531.99	1461.83	1059.49	2282.36	2004.28	2317.73	1583.92	722.062	1395.07	510.047
p2367	175.084	8.97843	C7H13NO4	3	Calystegin B2 isomer2	p-Hilic	N/A	3.38557	0.00802832	2.16113	0.027221	0.638335	0.0535648	3587.71	6631.05	6249.53	3298.35	1956.11	1617.32	1078.88	1186.19	2952.06	1959.06	2524.43	1710.89	4941.66	1459.62	2286.61	1741.47	404.596	559.202
p96	175.096	15.3666	C6H13N3O3	3	Citrulline	p-Hilic	Amino Acid Metabolism	5.18215	0.000491887	2.45153	0.00336755	0.473072	0.060615	216000	302000	355000	265000	102000	31300	54200	32100	177000	89700	107000	90500	284500	54900	116050	58733.9	33144.6	41408.3
pos	175.096	14.83	C6H13N3O3	3	Aginic Acid	p-Hilic		1.44686	0.0238933	1.86983	0.005276	1.29234	0.2332	18927086	22421100	24971688	19481526	19726108	13432091	11914211	14229550	11920247	7015502	16114405	10837024	21450350	14825490	1.14718e+07	2.80388e+06	3.40531e+06	3.74239e+06
n5404	175.104	9.26797	C8H17NOS	1	7-methylthioheptanaldoxime	p-Hilic	N/A	INF	0.136066	0.637875	0.375113	0	1.04235e-05	490.14	0	576.358	0	0	0	0	0	456.225	485.273	362.298	368.16	266.625	0	417.989	309.877	0	62.1118
n1771	176.032	15.2646	C6H8O6	15	Ascorbate	p-Hilic	Carbohydrate Metabolism	1.18499	0.210757	1.25508	0.0977014	1.05915	0.703205	7956.05	9679.56	9637.2	11156	7599.01	8968.18	5987.2	9875.36	8721.55	9130.8	6045.82	6720.38	9607.21	8107.44	7654.64	1307.84	1695.12	1503.16
n4960	177.064	15.4181	C6H11NO5	1	4-Hydroxy-4-methylglutamate isomer1	p-Hilic	Carbohydrate Metabolism	1.06103	0.70086	1.1822	0.199514	1.1142	0.438566	980.569	1469.31	1172.79	1020.81	1215.1	1344.86	775.447	1041	1072.8	857.236	918.11	1079.69	1160.87	1094.1	981.959	221.665	246.225	111.707
n4344	177.064	13.3052	C6H11NO5	1	4-Hydroxy-4-methylglutamate isomer2	p-Hilic	Carbohydrate Metabolism	1.3999	0.0409428	1.27133	0.109905	0.908158	0.496495	2127.42	2215.74	2857.59	1943.91	1836.84	1957.48	1375.31	1362.76	1656.65	1691.35	1550.78	2294.23	2286.17	1633.1	1798.25	397.417	308.908	336.012
p3059	177.065	10.1569	C7H7N5O	1	6-methyH2-pterin	p-Hilic	N/A	6.44187	0.0527595	0.242603	0.0157959	0.0376603	0.00385621	4097.91	10260	6598.89	1143.4	1327.61	680.606	682.261	740.232	33074.6	21567.3	26231.7	10222.4	5525.04	857.676	22774	3864.72	314.511	9610.02
n5095	178.048	8.7975	C6H10O6	26	Gulono-1,4-lactone	p-Hilic	Carbohydrate Metabolism	1.13147	0.310445	1.17575	0.251687	1.03913	0.784865	1237.03	1291.93	986.257	965.2	946.904	1086.18	778.886	1147.84	838.263	757.748	1219.38	995.291	1120.1	989.951	952.67	168.429	163.899	203.334
n5114	179.058	16.9887	C9H9NO3	6	Hippurate	p-Hilic	Amino Acid Metabolism	1.29295	0.0136346	1.05645	0.70125	0.817086	0.266902	621.126	588.047	658.355	573.381	502.508	554.211	393.988	437.161	770.773	631.502	410.916	497.297	610.227	471.967	577.622	37.7919	70.6846	157.537
p3695	179.079	14.3353	C6H13NO5	10	Glucosamine	p-Hilic	Carbohydrate Metabolism	0.920293	0.716968	0.57534	0.125493	0.62517	0.151451	1915.58	2107.14	1071.64	1031.73	2287.16	1461.61	1410.24	1497.66	3651.42	1224.62	3501.5	2270.23	1531.52	1664.17	2661.94	559.8	416.875	1140.65
p3956	179.094	4.87672	C10H13NO2	5	(-)-Salsolinol	p-Hilic	N/A	1.0487	0.762995	0.951569	0.73811	0.907377	0.553941	9320.28	6699.61	6034.96	7931.93	6582.27	8257.17	5058.1	8696.64	8800.09	9549.03	5892.48	7271.4	7496.7	7148.54	7878.25	1447.63	1664.96	1628.17
n1807	180.042	7.95845	C9H8O4	11	3-(4-Hydroxyphenyl)pyruvate	p-Hilic	Amino Acid Metabolism	0.299705	0.00126807	0.428732	0.0340825	1.43051	0.156511	8040.25	6340.12	7995.03	5074.73	25088.6	23482.1	15182.9	27837	24042	12792.9	18164.2	9027.17	6862.53	22897.6	16006.6	1430.47	5448.46	6538.69
n3029	180.064	17.1131	C6H12O6	57	isomer of Glucose	p-Hilic	Carbohydrate Metabolism	0.295013	8.717e-05	0.23636	0.000579583	0.801186	0.176595	104960	106428	123980	105462	318051	451126	359626	365468	561220	337802	548383	417667	110207	373568	466268	9201.95	55848.8	107431
n336	180.064	14.5557	C6H12O6	57	Glucose	p-Hilic	Carbohydrate Metabolism	0.779903	0.0111566	0.764258	0.0550928	0.97994	0.852232	13016	11818.7	10493.1	10879	14145.4	13189.7	15585.5	16326.2	12515.8	14724.5	14177.6	19041.8	11551.7	14811.7	15114.9	1123.79	1410.36	2781.31
p3351	180.069	7.39572	C12H8N2	1	1,10-Phenanthroline	p-Hilic	N/A	1.09265	0.824571	1.88973	0.0733503	1.72948	0.336339	35778.8	55096.5	29060.4	53695.9	75188.6	50682.5	10573.7	22463.4	37879.8	18223.5	6394.65	29383.9	43407.9	39727	22970.5	12993.8	29014.3	13671.3
p999	180.09	5.05873	C9H12N2O2	5	5-Hydroxykynurenamine	p-Hilic	Amino Acid Metabolism	0.936029	0.680918	0.988603	0.962946	1.05617	0.80837	837.557	956.219	1233.34	682.748	1162.81	794.074	885.922	1120.6	1397.23	1081.34	566.631	707.434	927.465	990.852	938.157	232.634	179.012	375.283
n3137	181.041	11.8974	C5H11NO4S	1	DMethionine sulfone	p-Hilic	N/A	3.53074	0.000413814	2.27474	0.00169367	0.644269	0.063031	2351.99	2479.06	3180.34	2108.75	1057.75	585.683	547.256	675.613	1390.17	796.635	1232.98	1029.14	2530.04	716.575	1112.23	459.956	233.722	257.121
p816	181.074	12.9707	C9H11NO3	11	Tyrosine	p-Hilic	Amino Acid Metabolism	0.430194	0.0005745	0.28301	0.00395864	0.657867	0.0826139	118546	169194	161992	128037	375164	363720	259811	344344	703649	441611	563179	333068	144442	335760	510377	24902.3	52206	159488
p4116	181.096	10.1854	C7H11N5O	1	6-methyltetrahydropterin	p-Hilic	N/A	5.65103	0.0829745	0.392883	0.0269814	0.0695242	0.000562637	7292.7	18105.9	8819.7	1199.46	2319.79	1675.16	1247.3	1025.24	23486.5	19208.8	30933	16520.1	8854.44	1566.87	22537.1	6991.15	569.822	6289.54
n860	182.058	12.45	C9H10O4	13	3-(4-Hydroxyphenyl)lactate	C18-AR	Amino Acid Metabolism	2.40489	0.000528587	1.41512	0.177181	0.588434	0.178183	984907	995611	1.13558e+06	1.28031e+06	484358	479044	275470	589244	1.06398e+06	591785	1.14611e+06	304877	1099103	457029	776687	138946	131245	398247
n2447	182.079	13.9211	C6H14O6	6	Sorbitol	p-Hilic	Carbohydrate Metabolism	8.25923	0.00213859	3.05148	0.0114369	0.369463	0.0417807	746531	1.72432e+06	1.84095e+06	1.46291e+06	216442	217445	160793	104503	607616	143483	625360	515968	1.44368e+06	174796	473107	490905	53822.2	224917
n3788	183.053	5.05521	C8H9NO4	6	4-Pyridoxate	p-Hilic	Metabolism of Cofactors and Vitamins	0.847225	0.364157	0.876599	0.475545	1.03467	0.86877	535.909	794.272	713.955	597.936	796.052	1071.27	582.733	668.447	522.908	974.454	894.271	622.369	660.518	779.625	753.501	115.743	213.27	215.256
p3382	183.101	7.70305	C8H13N3O2	1	Nalpha,Nalpha-Dimethyhistidine	p-Hilic	N/A	0.885285	0.301277	0.9572	0.697459	1.08123	0.468757	295.244	300.441	402.007	386.205	457.32	399.369	320.571	385.962	345.631	296.154	406.904	397.087	345.974	390.805	361.444	55.9911	56.1363	51.1531
p3268	183.162	7.41876	C11H21NO	1	Tecostanine	p-Hilic	N/A	0.959884	0.71942	1.05555	0.757573	1.09966	0.563985	15157.4	13311.4	17447.7	11662.4	13994.2	14376.8	17972.1	13642.1	16384.5	11733.5	17451.4	8979.48	14394.7	14996.3	13637.2	2486.07	2006.41	3975.5
n5199	185.009	14.5277	C3H8NO6P	2	O-Phospho-serine	p-Hilic	Amino Acid Metabolism	1.2594	0.0233866	1.38145	0.00509393	1.09691	0.306002	23647.6	21751.1	26481.1	21508.8	15839.3	20509.6	17648.2	20156.1	17207.1	19476.3	15814.9	15103.6	23347.2	18538.3	16900.4	2297.73	2204.59	1926.69
n2653	185.993	17.0961	C3H7O7P	3	2-Phospho-glycerate	p-Hilic	Carbohydrate Metabolism	2.22944	0.00517526	2.28467	0.00379979	1.02477	0.926582	451784	431107	647756	488153	194511	225392	142543	343073	324318	142119	214168	203024	504700	226380	220907	98242.7	84975.6	75865.4
n5001	186.016	16.9957	C7H6O6	11	Maleylpyruvate	p-Hilic	Amino Acid Metabolism	0.205176	0.015056	0.435278	0.466811	2.12148	0.126598	493.273	0	0	0	545.188	525.641	522.892	810.425	0	513.915	0	619.322	123.318	601.036	283.309	246.636	139.945	329.956
n4475	186.064	14.9335	C7H10N2O4	1	(S)-AMPA isomer1	p-Hilic	N/A	5.49198	0.000185211	0.0924464	0.000655927	0.016833	0.000421766	6432.17	9117.05	10351.6	7972.57	1200.62	1808.11	1308.67	1850.39	116796	55990.3	100404	93219.9	8468.34	1541.94	91602.7	1669.24	335.111	25710.2
n106	186.064	10.7297	C7H10N2O4	1	(S)-AMPA isomer2	p-Hilic	N/A	1.39476	0.0831533	7.782	0.000340955	5.57946	0.000108278	5527.19	6266.59	9451.73	7305.79	5446.41	5807.79	3736.14	5480.09	961.483	895.752	986.701	824.952	7137.82	5117.61	917.222	1706.42	935.291	72.4822
n2941	187.048	14.8685	C7H9NO5	1	2-(Acetamidomethylene)succinate	p-Hilic	Metabolism of Cofactors and Vitamins	3.94555	9.98426e-06	2.26166	0.000432528	0.573219	0.0259731	10813.9	11346.8	13415.3	12963.4	3395.91	3176.51	2383.53	3346.34	7184.05	3755.3	5851.41	4671.01	12134.8	3075.57	5365.44	1250.58	470.831	1485.29
p3008	187.063	7.79366	C11H9NO2	1	Indoleacrylicacid	p-Hilic	N/A	3.59827	0.0276892	2.60631	0.0364504	0.724324	0.629741	313.221	813.585	551.549	500.387	0	0	339.426	266.072	310.392	248.688	0	276.869	544.686	151.374	208.987	206.472	177.339	141.589
n3600	187.085	4.74952	C8H13NO4	6	6-Acetamido-2-oxohexanoate isomer1	p-Hilic	Amino Acid Metabolism	1.14128	0.0797234	1.30552	0.00439331	1.14391	0.157704	2143.15	2337.78	2045.1	2198.68	1672.28	1904.89	1853.29	2214.23	1425.83	1670.89	1902.98	1683.26	2181.18	1911.17	1670.74	122.192	225.315	194.998
n4409	187.085	7.50742	C8H13NO4	6	6-Acetamido-2-oxohexanoate isomer2	p-Hilic	Amino Acid Metabolism	1.52074	0.214778	2.37333	0.0461481	1.56064	0.0835102	15109.2	7187.48	7942.07	6094.51	8412.12	4305.71	4818.63	6355.31	3956.89	2510.83	4111.24	4729.99	9083.31	5972.94	3827.24	4088.22	1844.62	939.034
p1410	187.104	11.5162	C9H17NOS	2	Molinate	p-Hilic	N/A	0.218202	0.099255	0.13567	0.0010884	0.621765	0.132168	0	0	458.942	0	771.492	670.083	0	661.717	761.722	775.996	971.681	873.381	114.736	525.823	845.695	229.471	354.082	97.5505
p3552	187.12	5.12252	C9H17NO3	3	8-Amino-7-oxononanoate	p-Hilic	Metabolism of Cofactors and Vitamins	13.6455	0.0192339	14.832	0.0187721	1.08695	0.621434	72096.9	183580	159748	44471.4	9482.69	7444.04	6908.84	9867.57	10846.5	7360.99	6777.08	6022.45	114974	8425.78	7751.77	67133.1	1467.51	2134.71
p4447	188.079	10.1735	C7H12N2O4	2	N-Acetylglutamine	p-Hilic	N/A	1.6554	0.149874	4.92303	0.000214839	2.97393	0.118622	28337.8	38849.9	43819.9	31715.9	6844.53	13532.4	42762.7	23077.6	7529.15	5943.11	9541.83	5976.94	35680.9	21554.3	7247.76	6974.42	15629.5	1698.93
pos	188.116	14.8	C8H16N2O3	7	N6-AcetyLysine	p-Hilic	Amino Acid Metabolism	1.17166	0.762407	0.957395	0.931103	0.817126	0.748061	18600	6495	16200	6861.97	978.451	3923.01	16400	19800	27300	10900	5290	6810	12039.2	10275.4	12575	6268.92	9219.81	10098.5
p4513	188.127	26.1272	C7H16N4O2	5	Homoarginine isomer1	p-Hilic	Amino Acid Metabolism	0.410761	0.0711631	0.14011	0.00613677	0.341098	0.0147992	0	294.774	413.033	0	523.864	428.342	475.846	295.108	1703.51	777.074	1650.11	921.123	176.952	430.79	1262.95	209.952	98.5029	481.975
p5056	188.127	23.3943	C7H16N4O2	5	Homoarginine isomer2	p-Hilic	Amino Acid Metabolism	1.35023	0.311242	0.557884	0.0568182	0.413176	0.00581918	794.192	1263.4	2139.21	987.118	1007.15	1111.4	910.717	810.012	2748.34	1378.57	2484.78	2680.41	1295.98	959.818	2323.02	594.216	129.188	639.47
p3153	188.152	21.8069	C9H20N2O2	2	N6,N6,N6-Trimethylysine	p-Hilic	Amino Acid Metabolism	2.17579	0.0456642	1.0386	0.899365	0.477346	0.04926	68979.2	101936	139155	55387.3	58476.5	43567.5	32504.7	33417.1	129522	76302.2	99967.8	46082.7	91364.4	41991.4	87968.6	37377	12079.7	35408
p675	189.042	3.93959	C10H7NO3	6	Kynurenate isomer1	p-Hilic	Amino Acid Metabolism	0.880644	0.356695	0.559215	0.00779643	0.635007	0.0289432	80257.3	87544	100201	78117.4	91787.1	125666	74638.7	100938	163442	196781	139405	119310	86530	98257.5	154735	9967.45	21277.1	33334.5
n4748	189.043	42.0529	C10H7NO3	6	Kynurenate isomer2	p-Hilic	Amino Acid Metabolism	0.933161	0.494649	0.981231	0.894546	1.05151	0.647287	9707.3	10605.2	7778.42	12230.1	11276.4	11133.3	11049.7	9749.67	9835.33	11892.8	7504.47	11859.8	10080.3	10802.3	10273.1	1856.07	707.955	2081.49
n4406	189.043	7.45619	C10H7NO3	6	Kynurenate	p-Hilic	Amino Acid Metabolism	1.31764	0.260487	1.30838	0.258154	0.992971	0.966084	2803.36	5094.76	3483.91	2420.56	2295.23	2729.36	1998.51	3452.15	2338.16	2576.73	3427.63	2206.88	3450.65	2618.81	2637.35	1181	631.444	548.647
n4870	189.064	14.1052	C7H11NO5	4	N-Acetyglutamate	p-Hilic	Amino Acid Metabolism	11.6757	0.000109627	7.63873	0.000141891	0.654241	0.0173476	38696.1	38296.8	48942.2	29620.4	3104.81	3739.1	2136.22	4342.88	5430.84	4315.52	5426.28	5191.41	38888.9	3330.75	5091.01	7902.78	943.24	528.946
p5010	189.082	4.77693	C8H15NO2S	1	Prenycysteine	p-Hilic	Amino Acid Metabolism	3.16601	0.00680657	1.06451	0.793883	0.33623	0.00953868	3859.9	5916.47	8334.37	5362.31	1961.64	1583.28	1103.33	2765.84	5689.85	4689.94	7962.03	3708.84	5868.26	1853.52	5512.66	1859.53	702.338	1822.22
p3145	189.1	12.573	C8H15NO4	5	(2S)-2-{[1-(R)-Carboxyethyl]amino}pentanoate isomer1	p-Hilic	N/A	0.882901	0.277559	0.723079	0.000785169	0.818981	0.082638	4936.44	4661.52	4848.72	4330.3	6588.99	4130.28	5181.54	5366.57	6823.88	6362.06	6953.67	5828.5	4694.25	5316.85	6492.03	268.358	1007.81	510.031
p4166	189.1	8.48155	C8H15NO4	5	(2S)-2-{[1-(R)-Carboxyethyl]amino}pentanoate isomer2	p-Hilic	N/A	10.3384	0.000742931	6.43959	0.00105499	0.622879	0.000270301	51763.3	59695.4	66240	31695.9	5588.27	5456.52	4139.66	5069.56	8537.64	7754.66	8537.63	7686.83	52348.6	5063.5	8129.19	14986.9	654.054	472.442
p5113	189.111	13.3499	C7H15N3O3	1	Homocitrulline	p-Hilic	N/A	3.28245	0.00166439	0.631325	0.0763433	0.192333	0.00492862	2736.78	3313.72	3101.95	2824.18	1750.38	1086.57	811.73	0	5719.05	2547.17	6158.2	4546.23	2994.16	912.171	4742.66	263.863	724.605	1614.09
n3058	190.048	11.216	C7H10O6	4	[FA hydroxy(7:1/2:0)] 2,4-dihydroxy-2-heptenedioc acid	p-Hilic	Amino Acid Metabolism	0.940188	0.584455	1.02886	0.60083	1.09431	0.432498	1628.02	1901.66	1693.43	1631.3	1524.88	1510.94	2181.64	2073	1567.21	1824.41	1681.85	1588.68	1713.6	1822.62	1665.54	128.93	354.673	117.019
n3570	190.059	16.7351	C6H10N2O5	5	N-Carbamyglutamate isomer1	p-Hilic	Amino Acid Metabolism	1.76714	0.0236359	0.601946	0.0353047	0.340632	0.00276803	3969.2	3953.19	6104.47	3829.57	2731.43	2696.59	1555.36	3121.31	10065.8	7334.21	6556.51	5707.96	4464.11	2526.17	7416.13	1095.35	675.239	1887.18
n4076	190.059	15.51	C6H10N2O5	5	N-Carbamyglutamate isomer2	p-Hilic	Amino Acid Metabolism	7.40255	0.000729127	1.66717	0.0584388	0.225216	0.00537546	10569.6	17457.4	20813.1	15137.8	2159.08	1840.78	1399.39	3243.43	14482.2	6826.9	9252.89	7813.18	15994.5	2160.67	9593.78	4302.05	786.186	3407.77
n1105	190.084	5.06542	C8H14O5	2	(R)-3-((R)-3-Hydroxybutanoyloxy)butanoate	p-Hilic	Carbohydrate Metabolism	1.01116	0.934534	1.19449	0.151953	1.18131	0.334734	1663.3	2046.15	2116.8	2049.7	1681.27	1896.17	1595.55	2616.06	2083.83	1499.45	1308.25	1702.04	1968.99	1947.26	1648.39	206.368	463.451	331.846
p1018	190.095	24.4319	C7H14N2O4	5	meso-2,6-Diaminoheptanedioate isomer1	p-Hilic	Amino Acid Metabolism	1.25322	0.243249	0.756537	0.218769	0.603675	0.0540509	4637.27	5967.86	7853.46	4903.65	3966.73	5374.99	3510.88	5789.2	10459.6	5231.74	6509.07	8680.06	5840.56	4660.45	7720.13	1459.87	1093.53	2315.53
n1824	190.096	11.4792	C7H14N2O4	5	meso-2,6-Diaminoheptanedioate isomer2	p-Hilic	Amino Acid Metabolism	1.2415	0.268174	0.462158	0.0023375	0.372258	0.00136144	1451.46	2160.17	2336.34	2291.72	2291.07	1279.49	1210.3	1856.02	5439.27	3371.57	4355.48	4662.4	2059.92	1659.22	4457.18	412.481	511.109	855.474
n5641	191.043	17.0781	C6H9NO6	4	Nitrilotriacetic acid isomer1	p-Hilic	N/A	0.741729	0.125096	1.40023	0.0384734	1.88779	0.0235866	1374.43	1349.46	1566.85	1211.7	2284.62	2227.08	1172.65	1734.07	936.782	1133.87	636.962	1222.08	1375.61	1854.6	982.422	146.202	517.445	259.355
n2427	191.043	15.707	C6H9NO6	4	Nitrilotriacetic acid isomer2	p-Hilic	N/A	1.34589	0.292547	2.00841	0.0151502	1.49225	0.265867	8438.43	14133.1	9684.38	8947.43	12268.6	8877.17	3511.71	5956.62	5642.57	5282.52	2860.68	6729.65	10300.8	7653.53	5128.85	2605.54	3778.47	1632.45
n844	191.062	5.17102	C7H13NO3S	1	N-Acetylmethionine	p-Hilic	N/A	6.63649	0.000896075	2.83279	0.00495416	0.42685	0.0759671	3385.27	6243.45	6161.62	6222.65	1423.28	0	1065.23	828.451	2990.25	941.676	1766.74	2072.12	5503.24	829.241	1942.7	1412.41	604.488	845.994
n5730	191.079	12.8362	C7H13NO5	1	2-amino-3,7-dideoxy-threo-hept-6-ulosonate isomer1	p-Hilic	N/A	0.783147	0.19183	0.628786	0.000649977	0.802896	0.174977	595.778	595.639	682.791	609.985	594.86	891.133	613.908	1072.16	884.363	1135.03	969.603	961.785	621.048	793.016	987.695	41.7085	230.142	105.488
n5626	191.079	9.48379	C7H13NO5	1	2-amino-3,7-dideoxy-threo-hept-6-ulosonate isomer2	p-Hilic	N/A	8.91583	0.000167256	7.69213	0.000183631	0.86275	0.350625	4925.58	5575.19	7068.42	4369.41	411.825	605.908	663.654	779.248	804.784	550.364	703.015	793.922	5484.65	615.159	713.021	1165.17	153.523	117.648
n717	192.027	18.1945	C6H8O7	12	Citrate	p-Hilic	Carbohydrate Metabolism	1.46228	0.18206	1.483	0.163862	1.01417	0.93537	1548391	579808	1.46603e+06	1.05083e+06	758324	875737	538540	1.00399e+06	964420	881969	581551	704252	1.16126e+06	794147	783048	444611	197744	172715
p5516	192.1	7.89728	C8H16O5	3	Mycinose	p-Hilic	N/A	4.03304	0.0015947	3.84118	0.00170088	0.952429	0.713495	2808.14	2714.5	4440.38	2662.08	690.999	903.422	613.971	922.027	974.927	706.251	890.251	715.345	3156.27	782.605	821.694	858.201	153.693	132.687
p2295	193.025	15.3295	C4H8N3O4P	1	creatinine phosphate	p-Hilic	N/A	0.881954	0.907054	0.394387	0.192657	0.447174	0.0437647	0	0	4072.14	0	817.505	0	2023.08	1776.6	2904.63	3278.78	2260.59	1881.26	1018.04	1154.3	2581.31	2036.07	928.775	628.208
n1046	193.074	5.08742	C10H11NO3	10	Phenylacetylglycine	p-Hilic	Amino Acid Metabolism	1.39752	0.00595568	1.45086	0.0126921	1.03817	0.78715	11453.4	10013.2	10573.2	12215.7	9271.86	6459.57	7761.33	8174.42	9769.21	8164.85	6613.25	5955.65	11063.9	7916.8	7625.74	970.084	1161.93	1702.88
n3070	194.043	11.2611	C6H10O7	16	Glucuronate isomer1	p-Hilic	Carbohydrate Metabolism	1.1771	0.0787115	1.13059	0.36337	0.96049	0.793444	1024.66	919.942	1057.52	923.69	726.783	962.363	735.122	910.891	859.061	1181.23	728.222	703.834	981.453	833.79	868.088	70.1742	120.639	219.608
n324	194.043	14.7766	C6H10O7	16	Glucuronate isomer2	p-Hilic	Carbohydrate Metabolism	1.15441	0.228793	1.21737	0.0865604	1.05454	0.655072	2467.05	2810.58	3235.27	2493.21	2875.84	2332.55	1864.63	2460.93	2211.34	2720.85	2111.6	1997.07	2751.53	2383.49	2260.22	358.305	416.422	319.327
n2385	194.079	13.2351	C7H14O6	18	1-O-Methymyo-inositol	p-Hilic	Carbohydrate Metabolism	1.11986	0.612318	0.712552	0.122833	0.636289	0.0331029	2853.16	2708.34	4313.39	1939.93	1951.7	2504.3	2583.6	3510.72	5124.27	3364.45	4660.3	3431.99	2953.71	2637.58	4145.25	991.093	646.399	883.578
n4710	194.131	4.06066	C12H18O2	1	4-Hexyloxyphenol	p-Hilic	N/A	INF	0.000124912	INF	0.000124912	0	#DIV/0!	4211.78	3854.91	6325.94	4677.62	0	0	0	0	0	0	0	0	4767.56	0	0	1092.16	0	0
p4424	195.089	7.469	C10H13NO3	6	Tyrosine methyl ester	p-Hilic	Amino Acid Metabolism	1.04382	0.882804	1.09522	0.654439	1.04923	0.874424	1540.14	1383.58	1663.88	854.274	1085.81	2239.83	730.486	1157.26	1768.59	999.447	1092	1108.72	1360.47	1303.35	1242.19	356.419	651.624	354.212
n5683	196.037	11.9013	C9H8O5	3	3-(3,4-Dihydroxyphenyl)pyruvate	p-Hilic	Amino Acid Metabolism	1.14515	0.414611	0.955601	0.793651	0.834476	0.191104	769.02	427.214	494.278	529.515	452.396	435.057	480.703	570.476	668.365	692.665	489.427	472.715	555.007	484.658	580.793	148.852	60.2258	115.777
n2072	196.058	14.3517	C6H12O7	11	Gulonate	p-Hilic	Carbohydrate Metabolism	2.41283	0.000817166	30.9494	2.0639e-05	12.827	0.00025445	1.40259e+06	1.81908e+06	2.06356e+06	1.64215e+06	927210	716627	508235	718990	81480	31535.8	58306.9	52507	1.73185e+06	717766	55957.4	279344	171049	20536.5
p4147	196.121	9.08738	C10H16N2O2	2	Fasoracetam isomer1	p-Hilic	N/A	0.927669	0.458141	0.943786	0.483795	1.01737	0.790828	947.55	939.625	744.586	1090.32	967.231	1170.43	969.763	904.873	1038.99	959.345	942.196	1003.24	930.521	1003.07	985.944	141.986	115.536	43.7223
n5531	196.121	5.43239	C10H16N2O2	2	Fasoracetam isomer2	p-Hilic	N/A	0.957035	0.803577	1.06888	0.697457	1.11687	0.577389	1784.29	2367.27	1692.52	1509.91	2630.22	1395.47	1858.55	1799.88	1457.48	1667.28	1388.34	2366.96	1838.5	1921.03	1720.02	370.504	515.668	447.307
p2361	197.08	8.96942	C8H11N3O3	3	N-Acetyhistidine	p-Hilic	N/A	2.81857	0.00168053	4.25251	0.000682985	1.50875	0.00878792	4053.46	4565.27	6185.74	3734.55	1455.52	1945.31	1628.63	1547.99	876.153	1353.86	1084.59	1044.94	4634.75	1644.36	1089.89	1089.14	212.733	197.83
n3895	198.053	8.08936	C9H10O5	5	3-(3,4-Dihydroxyphenyl)lactate	p-Hilic	Amino Acid Metabolism	1.29704	0.425102	2.15811	0.122219	1.66388	0.134136	591.049	621.141	1324.47	484.887	462.078	757.063	522.531	587.904	0	421.134	513.313	465.643	755.387	582.394	350.023	383.864	127.278	236.365
n3899	198.064	8.11595	C8H10N2O4	2	(S)-2-Amino-3-(3-hydroxy-4-oxo-4H-pyridin-1-yl)propanoate	p-Hilic	N/A	0.649661	0.56761	1.11518	0.900963	1.71656	0.472829	421.897	644.578	0	0	857.772	404.44	379.377	0	0	512.268	444.053	0	266.619	410.397	239.08	321.007	350.983	277.467
n5329	199.024	15.9483	C4H10NO6P	3	O-Phospho-homoserine	p-Hilic	Amino Acid Metabolism	0.837925	0.098889	1.47433	0.0537817	1.7595	0.0183017	6022.43	5207.09	5778.28	6004.3	6454.7	6932.06	8310.12	5766.3	4899.89	1767.1	4991.34	3950.17	5753.02	6865.79	3902.13	380.528	1075.23	1499.17
n2956	200.08	9.54682	C8H12N2O4	2	3-(3,4-Dihydroxypyridin-1-yl)-alanine	p-Hilic	N/A	0.481373	0.00997059	1.44135	0.00914212	2.99425	0.00279497	2318.27	2149.79	1893.13	1667.27	4388.67	4982.02	2515.53	4792.03	1254.16	1548.27	1266.77	1500.9	2007.11	4169.56	1392.53	286.162	1130.1	153.799
p1157	201.057	15.4745	C7H11N3O2S	1	Ovothiol A	p-Hilic	N/A	0.736424	0.637165	1.65984	0.347204	2.25392	0.359035	1821646	2.66262e+06	803783	1.76912e+06	5268464	3.52899e+06	155451	630120	1.05846e+06	400245	115449	2.67756e+06	1.76429e+06	2.39576e+06	1.06293e+06	760018	2.42715e+06	1.14658e+06
p4803	201.136	7.40892	C10H19NO3	2	Capryloylglycine isomer1	p-Hilic	N/A	1.15128	0.457355	1.27928	0.348154	1.11118	0.564458	5838.66	9932.32	11807.3	6681.2	7290.97	7057.4	8166.48	7242.95	8183.61	6078.79	8921.57	3596.33	8564.86	7439.45	6695.08	2790.67	495.041	2391.31
p3551	201.136	5.0807	C10H19NO3	2	Capryloylglycine isomer2	p-Hilic	N/A	18.112	0.0113637	22.261	0.0108366	1.22907	0.229569	103910	173242	185138	42660.6	7689.45	8828.2	5751.86	5609.81	4501.87	4908.78	6957.01	6315.6	126238	6969.83	5670.82	66237.8	1560.4	1157.18
n3019	202.048	8.84319	C8H10O6	1	cis-(homo)2aconitate	p-Hilic	Metabolism of Cofactors and Vitamins	1.07589	0.347401	0.925602	0.484539	0.860309	0.150468	893.345	1022.08	950.572	751.438	905.365	834.08	839.386	783.425	844.788	1093.83	1132.37	837.212	904.358	840.564	977.049	114.745	50.025	157.911
n1784	202.059	12.7472	C7H10N2O5	1	N3-fumaramoy2,3-diaminopropanoate isomer1	p-Hilic	N/A	4.10486	0.00543371	1.3154	0.159843	0.32045	0.024737	854.107	551.755	763.69	953.399	375.414	0	0	385.38	809.692	441.922	517.969	604.559	780.738	190.198	593.536	171.191	219.66	158.684
n4360	202.059	15.2157	C7H10N2O5	1	N3-fumaramoy2,3-diaminopropanoate isomer2	p-Hilic	N/A	22.1659	0.000152762	3.38706	0.00411899	0.152805	0.0935821	3496.54	5105.71	5933.11	5176.54	0	889.288	0	0	0	1276.74	2783.32	1759.7	4927.98	222.322	1454.94	1025.13	444.644	1155.58
p828	202.095	13.0555	C8H14N2O4	5	Proclavaminic acid	p-Hilic	Biosynthesis of Secondary Metabolites	0.457348	0.00802627	0.338853	0.00632128	0.74091	0.218535	1615.78	2013.64	1554.16	1532.39	3455.89	2995.77	5137.83	3095.12	6186.59	4187.52	6346.9	3098.72	1678.99	3671.16	4954.93	225.878	997.568	1579.98
p3554	202.143	21.2741	C8H18N4O2	3	NG,NG-Dimethyarginine	p-Hilic	N/A	1.83113	0.0984721	0.580799	0.0975551	0.31718	0.010911	33334.3	44932.2	70197.3	29588.6	37868	23719.6	15991.9	19656.6	111298	61321	84156.7	49788.7	44513.1	24309	76641.2	18326.3	9574.52	27162.2
neg	203.058	7.24	C11H9NO3	2	indole-pyruvate	p-Hilic	Amino Acid Metabolism	0.487189	0.625532	0.161619	0.300321	0.331738	0.432849	0	11160	4210	0	30102	1446.34	0	0	0	0	21400	73700	3842.5	7887.08	23775	5266.58	14825.6	34778.6
p2864	203.079	13.4724	C8H13NO5	2	N2-Acetyaminoadipate isomer1	p-Hilic	Amino Acid Metabolism	1.27399	0.166735	0.766367	0.652964	0.60155	0.449838	1165.06	1509.79	1922.93	1635.72	1396.08	797.404	1297.39	1402.03	944.674	882.697	4996.47	1309.99	1558.38	1223.23	2033.46	314.08	287.91	1984.32
p3405	203.079	16.3841	C8H13NO5	2	N2-Acetyaminoadipate isomer2	p-Hilic	Amino Acid Metabolism	1.26794	0.164134	0.578108	0.0403842	0.455941	0.0096836	1006.87	1219.31	914.449	636.393	766.408	818.337	649.128	744.978	1786.81	1072.88	2186.06	1487.65	944.254	744.713	1633.35	241.69	70.776	470.599
p3331	203.079	17.8653	C8H13NO5	2	N2-Acetyaminoadipate isomer3	p-Hilic	Amino Acid Metabolism	0.927611	0.455449	0.995088	0.951286	1.07274	0.555262	515.784	573.747	597.96	562.655	523.684	629.426	527.654	744.978	477.645	669.378	539.812	574.418	562.536	606.436	565.313	34.4786	104.526	80.1007
p2195	203.079	8.44973	C8H13NO5	2	N2-Acetyaminoadipate	p-Hilic	Amino Acid Metabolism	0.994749	0.950357	0.865794	0.0541493	0.870364	0.0981525	441.337	366.102	355.08	380.829	440.073	411.626	374.432	325.365	490.839	435.849	440.588	415.307	385.837	387.874	445.646	38.4742	49.5885	32.0645
p3466	204.079	4.03438	C12H12O3	1	3-Butylidene-7-hydroxyphthalide	p-Hilic	N/A	0.897755	0.392697	0.80449	0.495192	0.896114	0.702256	12489.4	8702.9	7580.89	9941.08	11982.5	10873	11024.8	9243.08	8421.43	20822.8	7331.09	11547.4	9678.56	10780.9	12030.7	2107.27	1136.77	6127.76
p1168	204.09	11.6738	C11H12N2O2	6	Tryptophan	p-Hilic	Amino Acid Metabolism	0.149176	0.00311734	0.292277	0.00363625	1.95928	0.0437506	6930.14	8673.75	9473.18	4374.75	71011.7	54760.4	30657.1	41001.4	36121.3	20330.3	21075.2	23240	7362.95	49357.6	25191.7	2257.42	17489.3	7390.18
p3749	204.111	13.9213	C8H16N2O4	5	N6-AcetyN6-hydroxy-lysine isomer1	p-Hilic	Amino Acid Metabolism	1.8744	0.00279146	0.764726	0.247176	0.407985	0.0180864	1289.18	1783.53	1559.14	1471.95	1080.19	878.207	663.743	634.275	2718.23	1369.72	2478.07	1415.66	1525.95	814.103	1995.42	205.284	208.051	703.095
n2898	204.111	9.70962	C8H16N2O4	5	N6-AcetyN6-hydroxy-lysine isomer2	p-Hilic	Amino Acid Metabolism	3.50809	9.84394e-05	1.28452	0.101512	0.366158	0.00376614	5976.29	7513.88	7703.09	8008.06	3013.75	1830.02	1344.08	2136.14	7534.33	4417.36	4782.13	5999.52	7300.33	2081	5683.33	905.87	702.161	1407.24
p4312	205.059	15.0248	C8H15NOS2	1	Lipoamide	p-Hilic	Metabolism of Cofactors and Vitamins	0.684228	0.200684	0.119677	0.000385217	0.174908	0.000684529	716.335	733.246	740.759	949.06	1867.18	786.426	887.795	1046.84	8166.73	4554.6	7519.35	5991.61	784.85	1147.06	6558.07	109.949	491.898	1617.26
n354	205.074	7.94091	C11H11NO3	5	Indolelactate	p-Hilic	Amino Acid Metabolism	4.0078	0.000204277	2.92558	0.000665015	0.72997	0.157647	342822	390039	514022	390952	112021	106804	68333.1	121504	188413	114631	157422	99367.2	409459	102165	139958	73243.1	23361.3	40587.4
p864	205.095	12.939	C8H15NO5	3	N-Acetyfucosamine	p-Hilic	N/A	0.83131	0.357222	1.02163	0.908326	1.22893	0.192618	2523.86	4559.06	2369.28	3323.89	4090.78	4089.95	4546.44	2641.45	2641.15	2807.7	3270.07	3786.73	3194.02	3842.16	3126.41	1001.59	828.841	514.365
p3087	205.131	7.41881	C9H19NO4	1	Pantothenol	p-Hilic	Metabolism of Cofactors and Vitamins	0.840202	0.0198138	0.738235	0.276456	0.87864	0.602806	173079	164961	189798	178568	217230	183640	213098	226789	227350	384504	206924	138105	176601	210189	239221	10422.9	18604.7	104109
n4471	206.043	17.8077	C7H10O7	5	2-Hydroxybutane-1,2,4-tricarboxylate	p-Hilic	Amino Acid Metabolism	0.82865	0.174979	0.10875	0.021886	0.131237	0.024247	1426.54	1565.6	1712.07	1275.37	2017.83	1634.7	1391.65	2171.88	22697.2	11798.3	16659.9	3829.28	1494.9	1804.01	13746.2	187.107	355.788	7973.91
p2891	206.109	4.09714	C16H14	1	trans,trans-1,4-Dipheny1,3-butadiene	p-Hilic	N/A	0.480505	0.319547	0.565014	0.419425	1.17587	0.765891	2530.85	0	4664.14	0	0	5131.12	3402.61	6440.07	4779.03	4837.15	3117.99	0	1798.75	3743.45	3183.54	2252.22	2788.49	2267.1
p4228	207.089	5.08159	C11H13NO3	6	N-Acetyphenylalanine	p-Hilic	Amino Acid Metabolism	1.93879	0.0244295	1.75163	0.0493483	0.903465	0.540967	1549.28	1667.33	2991.61	2458.15	1272.55	1105.03	887.502	1204.91	1424.12	773.635	1242.78	1507.07	2166.59	1117.5	1236.9	682.151	168.063	327.971
n5314	208.058	13.2397	C7H12O7	1	1-O-methy&beta;-glucuronate	p-Hilic	N/A	1.56852	0.0118884	1.33332	0.0118054	0.850053	0.373104	1908.44	1701.42	1768.09	1691.9	823.533	997.302	1622.19	1064.32	1633.15	1313.87	1265.91	1089.5	1767.46	1126.84	1325.61	99.9081	345.474	226.594
n2481	210.038	17.2296	C6H10O8	6	Galactarate	p-Hilic	Carbohydrate Metabolism	1.14115	0.619412	1.00648	0.98122	0.881991	0.626662	937.671	1038.5	1984.61	1113.67	1243.29	1025.64	668.584	1509.28	1210.65	948.384	1924.39	958.348	1268.61	1111.7	1260.44	482.747	355.502	458.964
p5134	210.068	4.1895	C14H10O2	4	Phenanthrene-3,4-diol	p-Hilic	Xenobiotics Biodegradation and Metabolism	1.12989	0.129585	0.945653	0.828605	0.836945	0.51463	5849.43	7489.73	6487.86	5939.16	5447.78	6026.65	5306.47	6023.32	5954.78	11374.3	5968.65	3949.2	6441.55	5701.06	6811.74	753.618	378.466	3186.25
n975	210.074	12.5961	C7H14O7	4	Sedoheptulose	p-Hilic	Energy Metabolism	2.19638	0.0541667	1.26666	0.266917	0.576704	0.0955122	557.054	608.797	953.067	1093.7	584.114	490.342	388.234	0	580.959	536.923	697.005	721.407	803.155	365.672	634.073	261.554	256.57	89.1571
n823	210.089	4.948	C11H14O4	4	Sinapyl alcohol	p-Hilic	Biosynthesis of Secondary Metabolites	1.01928	0.878957	0.663904	0.0937233	0.651346	0.108692	1764.27	1642.52	1705.17	1581.32	1228.97	1739.89	1461.26	2136.55	2542.55	2430.57	3589.91	1518.67	1673.32	1641.67	2520.42	78.9499	390.477	847.716
p4493	213.111	7.86855	C9H15N3O3	2	Methyl 2-diazoacetamidohexonate	p-Hilic	N/A	0.48276	0.0483574	0.595211	0.124469	1.23293	0.269058	283.315	310.224	0	353.869	652.964	480.692	488.933	339.892	481.88	404.794	420.117	284.927	236.852	490.62	397.93	160.555	128.031	82.3747
p4795	214.095	8.86138	C9H14N2O4	1	Pyrimidine nucleoside	p-Hilic	N/A	8.62969	0.000234003	7.49102	0.000258021	0.868052	0.154669	3753.2	4848.76	5958.72	3820.53	529.874	638.052	536.963	425.107	559.526	605.608	611.979	676.651	4595.3	532.499	613.441	1038.03	86.9891	48.1862
n1615	214.193	3.97403	C13H26O2	15	CAI-1	p-Hilic	N/A	2.11831	0.00297334	0.482019	0.424316	0.227549	0.247261	66116.8	70682.8	86583.7	52517.8	27304.7	32953.2	29682.8	40305.3	44205.3	96177.5	398415	33588.8	68975.3	32561.5	143097	14047.4	5658.03	172395
n2069	215.02	12.6992	C4H10NO7P	2	O-Phospho-4-hydroxy-threonine	p-Hilic	Metabolism of Cofactors and Vitamins	0.180075	0.00245436	0.136931	9.08825e-06	0.76041	0.135106	962.825	725.238	701.553	844.805	3495.44	5887.55	2977.32	5601.2	6896.14	5142.92	5723.74	5858	808.605	4490.38	5905.2	120.422	1468.02	729.886
p5381	215.152	7.41634	C11H21NO3	1	N-Nonanoylglycine isomer1	p-Hilic	N/A	1.08252	0.626986	1.42354	0.0125197	1.31502	0.174389	4405.35	5463.05	4478.83	4048.78	3776.59	6035.95	3938.95	3242.23	3719.65	3114.46	3485.93	2602.71	4599	4248.43	3230.69	605.881	1228.29	487.203
n5061	215.152	4.76333	C11H21NO3	1	N-Nonanoylglycine isomer2	p-Hilic	N/A	1.01792	0.960326	1.7703	0.112021	1.73913	0.160766	6125.07	4561.92	4013.92	1669.3	3377.52	7006.61	3504.84	2193.04	1788.09	2802.79	2673.3	1982.99	4092.55	4020.5	2311.79	1846.6	2076.52	501.378
n2948	216.075	14.8609	C8H12N2O5	1	N3-(4-methoxyfumaroyl)-2,3-diaminopropanoate isomer1	p-Hilic	N/A	2.79074	0.00190698	1.52361	0.0506178	0.545952	0.00962529	4363.1	5306.07	7369.24	4933.27	2302.65	2094.11	1649.58	1826.73	4265.77	2801.43	4368.61	2984.99	5492.92	1968.27	3605.2	1309.6	288.235	826.612
n3054	216.075	11.1434	C8H12N2O5	1	N3-(4-methoxyfumaroyl)-2,3-diaminopropanoate isomer2	p-Hilic	N/A	1.43534	0.0509721	1.98896	0.00653888	1.38571	0.0673755	2679.55	1796.49	2648.46	1869.74	1977.65	1435.88	1536.26	1316.48	1517.16	1068.23	924.719	1011.96	2248.56	1566.57	1130.52	480.812	288.404	264.437
p400	216.111	11.5884	C9H16N2O4	3	gamma-Glutamygamma-aminobutyraldehyde	p-Hilic	Amino Acid Metabolism	1.12639	0.354878	0.351597	0.00409112	0.312146	0.00304975	1965.43	1460.36	1823	1419.33	1499.22	1837.74	1314.36	1268.6	6131.73	3174.5	5526.72	4132.28	1667.03	1479.98	4741.31	269.22	258.503	1338.65
p509	216.122	14.6526	C8H16N4O3	2	N-acety(L)-arginine	p-Hilic	N/A	1.20925	0.535566	1.61934	0.310349	1.33913	0.446689	2989.15	3062.59	6077.67	2041.61	3628.31	2372.94	2398.14	3319.43	0	1682.79	3718.14	3350.15	3542.75	2929.71	2187.77	1752.74	640.956	1706.31
n1249	217.059	13.1448	C8H11NO6	1	2-(Hydroxymethyl)-3-(acetamidomethylene)succinate isomer1	p-Hilic	Metabolism of Cofactors and Vitamins	1.40887	0.0996122	0.939918	0.695299	0.667144	0.035506	832.874	1253.69	1403.28	933.541	688.609	936.283	955.061	559.722	1200.88	1033.14	1472.79	999.326	1105.85	784.919	1176.54	267.412	193.088	216.276
n5427	217.059	14.7316	C8H11NO6	1	2-(Hydroxymethyl)-3-(acetamidomethylene)succinate isomer2	p-Hilic	Metabolism of Cofactors and Vitamins	2.42886	0.000370707	2.01147	0.000757741	0.828156	0.0563961	3421.93	3043.09	3649.71	4366.19	1606.32	1534.86	1187.07	1633.78	1846.89	1670.98	1672.99	2008.3	3620.23	1490.51	1799.79	556.698	206.545	161.624
n964	217.106	12.4444	C8H15N3O4	3	N-Acetycitrulline	p-Hilic	Amino Acid Metabolism	1.69095	0.0327323	0.36629	0.013903	0.216617	0.00465161	1033.93	1231.88	1882.6	1239.52	587.653	924.802	877.097	796.772	5291.17	2134	3389.27	3895.03	1346.98	796.581	3677.37	369.54	148.968	1305.97
n2440	217.143	16.2534	C9H19N3O3	3	gamma-Glutamylputrescine	p-Hilic	Amino Acid Metabolism	INF	0.355918	0.178502	0.080968	0	0.0286047	0	0	615.966	0	0	0	0	0	1282.89	0	897.991	1269.87	153.991	0	862.688	307.983	0	602.175
n5807	218.04	9.06036	C12H10O2S	1	cis-1,2-Dihydroxy-1,2-dihydrodibenzothiophene	p-Hilic	N/A	2.90385	0.000987901	13.2742	0.000126545	4.57123	0.00729101	4933.56	3163.09	4389.07	4977.93	1213.37	1389.29	1240.28	2171.02	636.985	0	678.624	0	4365.91	1503.49	328.902	845.403	451.694	380.164
p4433	218.049	4.93697	C13H11OCl	2	p-Chlorobenzhydrol	p-Hilic	N/A	1.09682	0.152581	1.12203	0.276849	1.02298	0.808522	9400.09	8867.56	9347.06	11000.8	9020.81	8143.73	9221.88	8820.37	10209.5	6761.22	9295.57	8149.5	9653.87	8801.7	8603.95	929.335	468.27	1489.78
n1422	218.056	13.8369	C13H21N6O9P	1	(Seryl)adenylate	p-Hilic	N/A	4.69434	5.16086e-05	2.2947	0.0018053	0.488823	0.0625017	3.51941e+06	2.90181e+06	3.02887e+06	2.62297e+06	608841	582036	358996	1.02196e+06	1.14858e+06	2.07106e+06	881482	1.16015e+06	3.01826e+06	642958	1.31532e+06	374645	276375	520012
p552	218.127	14.2693	C9H18N2O4	5	N2-(1-Carboxyethyl)-lysine isomer1	p-Hilic	Amino Acid Metabolism	7.87292	0.00163625	3.99839	0.00207536	0.507867	0.163115	1911.82	1873.92	2394.05	1126.95	504.553	423.533	0	0	529.726	446.064	510.111	341.519	1826.69	232.021	456.855	523.137	269.949	84.7846
n681	218.127	8.41799	C9H18N2O4	5	N2-(1-Carboxyethyl)-lysine isomer2	p-Hilic	Amino Acid Metabolism	1.80613	0.00349454	0.520183	0.0139702	0.28801	0.00230127	4092.1	5088.15	5493.31	4482.27	3405.64	2592.11	1777.87	2830.39	11541.7	5927.98	8655.29	10700.2	4788.96	2651.5	9206.29	623.246	675.151	2499.12
n3744	219.075	14.1582	C8H13NO6	4	O-Succinyhomoserine	p-Hilic	Amino Acid Metabolism	1.89978	0.016501	1.78726	0.024336	0.940773	0.773859	2225.43	3300.72	3934.47	2671.07	1578.31	1162.65	1421.29	2223.6	1560.31	2421.3	1322.69	1483.59	3032.92	1596.46	1696.97	745.541	451.85	492.932
n1431	219.086	13.8874	C7H13N3O5	3	11-Guanidino-1-deoxy-3-dehydro-scyllo-inositol isomer1	p-Hilic	N/A	12.0323	0.00385836	1.3206	0.350016	0.109754	0.0085166	2752.11	4815.37	5490.08	2660.25	0	1306.3	0	0	4606.33	1753.57	3072.34	2469.77	3929.45	326.575	2975.5	1439.61	653.15	1213.51
p5129	219.086	12.7283	C7H13N3O5	3	11-Guanidino-1-deoxy-3-dehydro-scyllo-inositol isomer2	p-Hilic	N/A	0.742029	0.349796	0.74916	0.296995	1.00961	0.970147	7209.45	7635.33	2144.56	7732.35	7742.88	11250	10357.8	3965.72	9344.47	4737.24	10192.1	8725.38	6180.42	8329.09	8249.81	2700.14	3267.5	2417.66
p2158	219.111	8.58345	C9H17NO5	1	Pantothenate	p-Hilic	Amino Acid Metabolism	2.29249	0.00464266	2.65226	0.0023927	1.15693	0.291306	4253.01	5306.45	7332.05	4954.09	2338.89	2681.69	1729.21	2779.42	2008.54	2482.28	1942.23	1803.55	5461.4	2382.3	2059.15	1321.73	474.601	294.732
n1826	220.106	11.4834	C8H16N2O5	3	N-Acetybeta-glucosaminylamine	p-Hilic	N/A	10.7679	0.000619039	1.66674	0.0239664	0.154788	0.00672645	2828.92	3979.33	4748.41	3731.22	1419.77	0	0	0	3071.2	1843.69	2561.71	1695.73	3821.97	354.942	2293.08	791.083	709.884	641.98
n2652	222.068	17.0398	C7H14N2O4S	4	Cystathionine	p-Hilic	Amino Acid Metabolism	2.33691	0.000457907	2.44942	0.000558475	1.04815	0.80378	901116	1.09086e+06	938701	1.20153e+06	515253	473739	294375	484870	579947	297994	369727	439347	1.03305e+06	442059	421754	139086	100007	120219
p2888	222.104	4.13381	C8H18N2O3S	1	S-ButyDhomocysteine-[S,R]-sulfoximine	p-Hilic	N/A	1.14274	0.478909	0.897135	0.657852	0.785073	0.361853	2181.71	3822.89	2909.57	3679.2	2827.04	1738.01	3081.71	3373.55	1905.91	4964.85	2958.17	4208.39	3148.34	2755.08	3509.33	758.997	713.863	1351.78
n163	222.126	4.51602	C13H18O3	2	(+/-)-6-Hydroxy-3-oxo-alpha-ionone	p-Hilic	N/A	1.20713	0.0798333	1.06043	0.575404	0.878475	0.0885183	7704.77	7478.78	8103.1	10398.4	6678.44	6989.16	7351.79	6885.81	8543.1	8842.21	6899.87	7480.31	8421.27	6976.3	7941.37	1343.14	281.7	907.541
n3898	223.084	8.1587	C11H13NO4	2	Bendiocarb	p-Hilic	N/A	1.71057	0.320241	1.18025	0.728381	0.689976	0.231585	711.663	798.994	2597.78	770.259	518.469	672.141	728.33	933.151	1654.85	855.081	1025.23	598.452	1219.67	713.023	1033.4	919.456	171.477	449.905
p3845	223.121	12.7518	C12H17NO3	2	Cerulenin	p-Hilic	N/A	0.723354	0.00757368	0.751261	0.00721616	1.03858	0.565211	41427.3	37752.4	30794.9	32717.9	51423.1	46466.6	55195	44180.3	43575	50914.7	45708.2	49739.4	35673.1	49316.2	47484.3	4829.2	4949.62	3429.78
p5150	224.084	4.1979	C15H12O2	7	Flavanone	p-Hilic	N/A	1.00277	0.977055	1.09521	0.508691	1.09219	0.376014	7083.28	10028.5	6914.1	7919.96	8411.43	7891.17	7974.46	7580.54	7841.7	8931.69	6510.36	5884.84	7986.45	7964.4	7292.15	1430.6	342.854	1364.04
p2311	225.148	19.2067	C22H38N6O4	1	Chaksine	p-Hilic	N/A	0.69885	0.566669	0.484758	0.345052	0.693651	0.570651	1264.15	0	2164.59	478.235	636.087	1323.68	2853.86	776.945	3428.02	356.254	3694.02	581.343	976.742	1397.64	2014.91	948	1015.1	1790.95
n3890	226.096	8.17786	C10H14N2O4	2	Porphobilinogen	p-Hilic	Metabolism of Cofactors and Vitamins	3.44069	0.00446855	3.28017	0.00520884	0.953345	0.701676	6020.29	9376.74	13178.3	8572.56	2549.92	3086.97	2336.48	2823.25	2641.72	2190.57	2941.72	3550.98	9286.96	2699.16	2831.25	2962.65	326.398	570.554
p3678	226.106	15.5748	C9H14N4O3	3	Carnosine	p-Hilic	Amino Acid Metabolism	2.23678	0.0339006	1.18655	0.440939	0.53047	0.104848	8462.84	6449.71	9490.68	5201.89	6602.49	2801.23	1359.34	2472.51	7126.88	3186.75	7636.85	7000.15	7401.28	3308.89	6237.66	1935.23	2280.77	2052.47
p3194	227.09	10.9916	C9H13N3O4	1	Deoxycytidine	p-Hilic	Nucleotide Metabolism	17.0447	0.000290648	15.8926	0.000293724	0.932409	0.738326	9384.36	14581.4	16528.3	11177.4	648.98	1160.42	530.346	691.784	829.24	908.434	598.671	914.944	12917.9	757.883	812.822	3230.99	276.911	147.987
n3684	228.067	4.82609	C10H13N2O2Cl	1	Metoxuron	p-Hilic	N/A	1.18236	0.10545	1.07176	0.451974	0.906457	0.349891	35360.4	45972.2	42059.9	39253.9	29314.4	34702.6	32733.6	40810.2	45394.7	35475.2	36703.3	34183.5	40661.6	34390.2	37939.1	4481.14	4824.34	5075.71
n5383	228.075	8.24031	C9H12N2O5	3	Deoxyuridine	p-Hilic	Nucleotide Metabolism	INF	3.04782e-07	INF	3.04782e-07	0	#DIV/0!	939.471	1115.51	1068.32	965.387	0	0	0	0	0	0	0	0	1022.17	0	0	83.4755	0	0
p3701	228.111	14.4345	C10H16N2O4	2	(S)-ATPA isomer1	p-Hilic	N/A	1.0366	0.719036	1.87635	0.0017616	1.81011	0.000437171	3605.7	2751.62	2778.73	3680.52	3276.56	2859.6	2784.88	3443.05	1620.66	1595.36	1553.76	2060.8	3204.15	3091.02	1707.65	507.915	319.181	237.045
p2776	228.111	5.25581	C10H16N2O4	2	(S)-ATPA isomer2	p-Hilic	N/A	1.61547	0.0201959	1.37819	0.182034	0.853124	0.466251	1639.16	2068.02	2414.55	2928.18	1335.13	1350.47	1481.71	1434.73	2556.13	1234.13	1325.73	1450.51	2262.47	1400.51	1641.62	545.473	69.6235	616.087
n635	228.111	7.30665	C10H16N2O4	2	(S)-ATPA isomer3	p-Hilic	N/A	0.508461	0.0217855	7.02736	0.000263642	13.8208	0.000814316	25325.4	43303.9	33359.2	31786.3	80065.6	50929.8	46875.7	85226.5	6123.8	3606.4	5064.14	4241.94	33443.7	65774.4	4759.07	7436.02	19665.1	1088.06
n5089	228.115	42.529	C15H16O2	5	Bisphenol A	p-Hilic	Xenobiotics Biodegradation and Metabolism	1.02098	0.750748	1.00166	0.984565	0.981079	0.81057	27209.2	28200.6	22563.6	27789.2	24624.5	27091.2	27990.6	23883.1	22288.4	29432.6	29119.2	24747	26440.7	25897.3	26396.8	2616.5	1956.56	3475.07
n2562	229.035	12.31	C5H12NO7P	1	5-Phosphoribosylamine	p-Hilic	Nucleotide Metabolism	0.990679	0.985524	0.0470145	0.000574942	0.0474569	0.000573984	0	990.807	1178.19	688.899	1074.52	924.884	0	885.374	19385.5	17211.3	14913.6	9277.09	714.473	721.195	15196.9	517.21	487.65	4348.42
n4991	229.062	13.2437	C6H15NO6S	1	TES	p-Hilic	N/A	0.898592	0.475517	1.52909	0.057718	1.70165	0.00895123	3725.3	3398.69	5658.05	3929.76	4134.97	4816.3	4052.04	5594.44	2817.05	3254.72	1705.93	3151.58	4177.95	4649.44	2732.32	1010.68	717.04	709.302
n4307	230.019	15.4336	C5H11O8P	16	Ribose 5-phosphate	p-Hilic	Carbohydrate Metabolism	0.748269	0.192288	4.91977	0.00121259	6.57488	0.000976365	28414.5	16952.9	33678.3	25439.2	24849.3	41374.1	28544.2	44867.7	7245.13	2749.96	5282.48	5960.14	26121.2	34908.8	5309.43	6997.42	9707.04	1890.5
p4873	231.111	7.52114	C10H17NO5	3	Suberylglycine isomer1	p-Hilic	N/A	1.06032	0.646728	1.2458	0.300277	1.17493	0.490734	5482.87	7398.2	6349.93	6269.06	4792.01	5109.4	6641.29	7506.63	7633.9	3229.64	5991.9	3613.35	6375.01	6012.33	5117.2	786.278	1282.31	2075.52
n5202	231.111	10.8103	C10H17NO5	3	Suberylglycine isomer2	p-Hilic	N/A	1.06593	0.690938	6.18442	1.03824e-07	5.8019	0.00192308	6978.56	7621.61	7657.6	7373.32	9845.06	7282.68	4854.28	5816.32	1275.39	856.177	1537.56	1122.12	7407.78	6949.59	1197.81	312.81	2173.27	285.125
n5049	232.106	8.54639	C9H16N2O5	5	N2-Succinyornithine isomer1	p-Hilic	Amino Acid Metabolism	INF	0.000204702	81.5264	0.000219878	0	0.0264774	22979.9	28696.8	38116.5	23269.1	0	0	0	0	527.436	461.457	397.925	0	28265.6	0	346.705	7074.13	0	237.107
n3437	232.106	13.5459	C9H16N2O5	5	N2-Succinyornithine isomer2	p-Hilic	Amino Acid Metabolism	3.95473	0.0115936	1.70439	0.105948	0.430974	0.0140002	8525.47	6455.15	15030.5	7825.35	2206.91	3149.42	1034.14	3176.91	6775.2	4636.64	6931.72	3855.87	9459.11	2391.84	5549.86	3812.46	1011.24	1539.97
p3327	232.117	17.9943	C8H16N4O4	1	(3R)-hydroxy-N-acety(L)-arginine	p-Hilic	N/A	1.35776	0.0887771	1.54678	0.0323486	1.13921	0.258436	544.032	813.059	999.46	824.72	587.822	503.107	548.865	703.24	612.626	530.689	477.788	435.607	795.318	585.759	514.178	187.97	85.632	76.294
n5424	234.002	11.1298	C16H12N4O9S2	1	tartrazine	p-Hilic	N/A	2.44153	3.93761e-05	1.36221	0.0125353	0.557932	0.00172478	4618.34	5771.87	5658.24	5706.4	1957.77	2229.94	2175.87	2546.74	4712.46	3227.48	3919.73	4110.61	5438.71	2227.58	3992.57	548.896	243.13	611.787
n5663	235.049	8.97204	C11H9NO5	1	3,4-Dihydro-7-methoxy-2-methylene-3-oxo-2H-1,4-benzoxazine-5- carboxylic acid	p-Hilic	N/A	0.774512	0.476616	1.33812	0.568062	1.72769	0.130241	730.842	625.224	0	663.725	925.447	616.254	542.617	523.504	492.949	501.994	0	514.48	504.948	651.956	377.356	339.449	186.661	251.725
n2524	235.069	15.1127	C8H13NO7	2	N-Acetylgalactosaminate	p-Hilic	N/A	INF	0.000437046	3.34916	0.021105	0	0.138365	1124.29	1683.08	2160.68	1335.36	0	0	0	0	1051.4	0	830.69	0	1575.85	0	470.521	452.869	0	550.732
p2988	235.121	4.85749	C13H17NO3	1	Lophophorine	p-Hilic	N/A	1.58541	0.0790555	2.00923	0.0288739	1.26733	0.26523	1928.66	2485.42	2534.54	1161.83	899.603	1394.71	1200.04	1621.34	1373.69	946.916	617.809	1098.19	2027.61	1278.92	1009.15	639.254	305.922	315.085
p3530	236.127	7.66345	C11H16N4O2	1	CPX	p-Hilic	N/A	1.83496	0.703323	1.96909	0.676161	1.0731	0.961872	545.974	0	0	0	297.54	0	0	0	0	0	277.272	0	136.493	74.385	69.318	272.987	148.77	138.636
n3915	237.085	12.9081	C8H15NO7	4	N-Acetyglucosaminate	p-Hilic	N/A	INF	8.2355e-07	1.15273	0.102856	0	2.12876e-06	651.566	747.7	819.547	707.741	0	0	0	0	587.003	727.748	569.78	654.264	731.638	0	634.699	70.6365	0	71.9499
n95	239.095	10.7107	C15H13NO2	5	N-Hydroxy-2-acetamidofluorene	p-Hilic	N/A	1.47669	0.733631	0.643379	0.516884	0.435691	0.348969	692.545	0	1047.61	0	1178.42	0	0	0	920.335	0	747.367	1037.02	435.04	294.606	676.179	522.837	589.211	466.226
n2431	240.024	16.2542	C6H12N2O4S2	2	Cystine	p-Hilic	Amino Acid Metabolism	4.06336	0.00423368	1.31257	0.401686	0.323025	0.0782408	5706.89	9347.68	8943.14	5488.4	3885.37	1414.08	941.336	1015.8	8336.41	2557.59	2963.94	8606.5	7371.53	1814.15	5616.11	2056.89	1396.33	3303.08
p4927	240.147	4.28471	C12H20N2O3	2	Slaframine	p-Hilic	Biosynthesis of Secondary Metabolites	0.910327	0.540574	0.925255	0.351006	1.0164	0.913823	4286.47	4513.54	4720.06	3740.32	4101.69	4538.07	6541.85	3779.02	5139.41	4959.81	4651.89	3903.63	4315.1	4740.16	4663.68	422.124	1240.74	545.23
p2268	242.019	16.3898	C6H11O8P	2	myo-Inositol 1,2-cyclic phosphate	p-Hilic	N/A	1.21906	0.12932	1.46692	0.0402143	1.20332	0.312166	3509.61	3559.18	4670.47	4156.87	3049.99	3714.88	3767.31	2507.45	3579.2	1696.38	3028.71	2532.09	3974.03	3259.91	2709.09	549.621	598.53	799.199
n1630	242.094	24.428	C15H14O3	10	Equol	p-Hilic	N/A	0.977401	0.924246	0.651393	0.111558	0.666454	0.064276	1328.4	1664.17	2752.46	1163.54	1566.62	1645.74	1535.57	2320.38	3213.19	2721.63	1665.5	3005.53	1727.14	1767.08	2651.46	714.583	371.775	687.492
p2386	243.085	11.8661	C9H13N3O5	4	Cytidine	p-Hilic	Nucleotide Metabolism	0.512663	0.497074	0.696791	0.151538	1.35916	0.713589	1118.42	1141.84	1407.78	1115.84	963.467	7042.06	593.153	732.764	2451.54	1058.4	1967.43	1388.23	1195.97	2332.86	1716.4	141.691	3143.18	617.552
n5614	243.088	14.4201	C23H26N4O8	2	nocardicin C	p-Hilic	N/A	0.391333	0.00205732	1.29381	0.240069	3.30616	0.00135431	2944.11	3914.79	3779.26	2545.76	9461.69	9343.46	5624.72	9259.91	3590.38	1305.1	2637.1	2657.42	3295.98	8422.44	2547.5	659.072	1866.98	940.084
n4766	243.184	4.62891	C13H25NO3	1	N-Undecanoylglycine isomer1	p-Hilic	N/A	1.01553	0.953323	1.03116	0.901673	1.01539	0.945764	52793.9	28896.2	37560.6	21397.2	29327.6	51555.2	27352.6	30261.4	27633.8	48218.3	30572.8	29972.4	35162	34624.2	34099.3	13482.9	11352.3	9497.64
n4358	243.184	7.28988	C13H25NO3	1	N-Undecanoylglycine isomer2	p-Hilic	N/A	1.42025	0.124168	1.83275	0.0397314	1.29044	0.408812	9204.55	16225.8	13051.6	14643.2	4594.29	11095	10296.8	11419.2	12466.1	5219.92	5924.78	5375.8	13281.3	9351.34	7246.65	3010.94	3206.25	3492.74
n2463	244.041	13.9145	C10H12O5S	1	2-(4-sulfophenyl)butyrate	p-Hilic	N/A	4.68114	0.00309066	1.96161	0.0748283	0.419045	0.164442	4629.43	8618.62	4927.92	6842.8	1923.23	1767.13	1654.22	0	3818.52	0	4174.62	4761.06	6254.69	1336.15	3188.55	1856.14	897.567	2160.93
n5750	244.07	17.1867	C9H12N2O6	3	Uridine isomer1	p-Hilic	Nucleotide Metabolism	3.34687	0.000629679	0.632719	0.102954	0.189048	0.00400298	2166.17	2660.92	3007.76	3611.39	924.693	905.529	693.78	895.985	6355.37	2669.35	5260.97	3804.88	2861.56	854.997	4522.64	607.573	108.139	1618.01
n3294	244.07	9.88336	C9H12N2O6	3	Uridine	p-Hilic	Nucleotide Metabolism	2.11266	0.0577942	3.46539	0.0173261	1.6403	0.0441259	19534.4	21641.7	28218.8	8132.89	10813.5	8040.27	6241	11602	7014.4	3791.38	5955.15	5611.06	19381.9	9174.18	5593	8361.85	2481.32	1341.35
n4140	244.07	11.9841	C9H12N2O6	3	Uridine isomer2	p-Hilic	Nucleotide Metabolism	4.17127	5.2976e-05	1.37869	0.0688894	0.330521	0.00389368	60868.2	65306.5	71742.8	51182.5	19071	14609.7	10538.6	15498.7	58139.4	43962.7	50567.6	28008.7	62275	14929.5	45169.6	8638.13	3505.18	12823.2
n1111	244.07	14.3383	C9H12N2O6	3	Uridine isomer3	p-Hilic	Nucleotide Metabolism	2.52151	0.00958421	2.57481	0.00890142	1.02114	0.905258	4267.01	6914.57	9521.55	7248.38	2168.93	2908.55	2355.91	3651.86	3395.93	3011.06	1907.56	2541.21	6987.88	2771.31	2713.94	2152.2	665.74	641.215
p4883	245.162	7.62792	C12H23NO4	4	N-(octanoyl)-homoserine isomer1	p-Hilic	N/A	1.12646	0.174028	1.08733	0.480434	0.965257	0.778124	2528.77	2432.4	2308.76	1998.76	1877.5	2071.54	1878.78	2400.3	2734.6	2161.1	1882.58	1746	2317.17	2057.03	2131.07	230.584	246.341	437.866
n5244	245.163	4.36565	C12H23NO4	4	N-(octanoyl)-homoserine isomer2	p-Hilic	N/A	INF	0.000143743	INF	0.000143743	0	#DIV/0!	2986.49	3128.57	4106.47	4874.05	0	0	0	0	0	0	0	0	3773.89	0	0	886.454	0	0
n238	246.051	13.8166	C6H15O8P	3	Glycerophosphoglycerol	p-Hilic	N/A	1.7769	0.0125945	2.64268	0.00234318	1.48724	0.000290146	3262.25	5876.57	5872.84	5099.65	2951.48	3025.99	2542.97	2797.77	1908.28	1824.13	2076.39	1801.39	5027.83	2829.55	1902.55	1232.46	213.38	124.68
n5512	246.085	10.0844	C9H14N2O6	2	5-6-Dihydrouridine isomer1	p-Hilic	N/A	1.031	0.854539	0.432119	0.00645698	0.419125	0.00773239	4796.93	4272.22	4509.72	3346.86	3027.33	4825.87	3190.96	5372.6	12099.7	9605.63	11323.8	6140.08	4231.43	4104.19	9792.29	627.524	1172.36	2648.46
n5380	246.086	13.4866	C9H14N2O6	2	5-6-Dihydrouridine isomer2	p-Hilic	N/A	INF	0.0011948	24.7634	0.00169132	0	0.355918	4695.2	10399.3	7825.74	5851.28	0	0	0	0	1161.86	0	0	0	7192.89	0	290.465	2498.01	0	580.93
p3343	246.133	17.0594	C9H18N4O4	2	N2-(1-Carboxyethyl)-arginine isomer1	p-Hilic	Amino Acid Metabolism	1.83038	0.0311351	1.38967	0.15267	0.759226	0.268052	471.049	811.594	739.066	936.965	597.751	349.898	280.31	388.468	575.64	349.319	726.951	477.136	739.669	404.107	532.262	196.855	136.635	159.47
p3745	246.133	14.0929	C9H18N4O4	2	N2-(1-Carboxyethyl)-arginine isomer2	p-Hilic	Amino Acid Metabolism	0.855425	0.644961	2.46389	0.0326644	2.88031	0.0413283	1916.54	1610.61	2258.44	730.995	1402.48	2445.73	875.341	2894.4	539.82	953.037	387.325	764.654	1629.15	1904.49	661.209	654.63	928.085	248.738
n3376	247.069	17.6389	C9H13NO7	1	N-Succinyglutamate	p-Hilic	Amino Acid Metabolism	INF	0.00321005	65.7138	0.00350274	0	0.355918	5678.97	6696.09	13972.6	8630.88	0	0	0	0	532.286	0	0	0	8744.64	0	133.072	3694.11	0	266.143
n5161	247.106	11.2922	C10H17NO6	2	Linamarin	p-Hilic	N/A	111.098	0.000130079	6.47621	0.000333308	0.0582927	0.000486854	10819.8	15149.4	19194.2	14863	0	540.3	0	0	2878.52	1561.21	2641.77	2187.25	15006.6	135.075	2317.19	3420.83	270.15	579.894
p4587	248.137	8.64727	C32H36N2O3	1	Fexaramine	p-Hilic	N/A	5.24581	0.000219242	2.00681	0.0042782	0.382555	0.00252359	22692.7	21727	32301.4	23240.9	6481.59	5421.19	3293.55	3859.26	14466.9	13717	13192.3	8435.13	24990.5	4763.9	12452.8	4913.98	1456.34	2729.07
n4392	250.062	14.1371	C8H14N2O5S	2	gamma-Glutamycysteine	p-Hilic	Amino Acid Metabolism	10.8714	0.000725968	4.1996	0.00536196	0.386299	0.312535	4489.33	8611.34	6270.47	6194.8	1399.31	952.365	0	0	2167.18	0	543.448	3377.09	6391.49	587.919	1521.93	1693.05	702.964	1541.82
p5396	250.132	7.69956	C13H18N2O3	1	N-Caffeoylputrescine	p-Hilic	N/A	0.942374	0.823713	1.62335	0.180114	1.72262	0.0596375	931.748	2451.8	1346.63	1276.58	1522.46	2226.08	1272.23	1353.3	1224.51	472.506	1252.52	750.692	1501.69	1593.52	925.056	658.852	434.399	379.521
n1577	250.157	3.83399	C15H22O3	9	Xanthoxin	p-Hilic	Biosynthesis of Secondary Metabolites	1.32582	0.0421104	0.985746	0.936909	0.743501	0.161662	19987.8	23673.3	28217.4	20606.4	15675.3	16373.2	16878.5	20829.8	20581.2	33775.4	22186.6	17279	23121.2	17439.2	23455.6	3760.23	2313.61	7176.86
p3894	251.1	14.197	C9H17NO7	1	Muramic acid	p-Hilic	N/A	2.08143	0.0421204	3.3819	0.00515488	1.62479	0.188579	1735.65	1961.5	3176.18	1719.71	1192.81	1689.34	525.498	720.775	736.847	536.231	751.982	515.832	2148.26	1032.11	635.223	694.119	520.053	126.509
p5417	254.09	23.7019	C11H14N2O5	4	N-Ribosylnicotinamide	p-Hilic	Metabolism of Cofactors and Vitamins	0.697308	0.056275	1.16112	0.399942	1.66515	0.0116571	1126.16	1774.63	1726.14	1123.1	2514.01	2110.57	1572.86	2048.6	1256.24	920.354	1534.52	1241.02	1437.51	2061.51	1238.04	361.825	385.619	251.109
p5406	255.256	4.25007	C16H33NO	1	Palmiticamide	p-Hilic	N/A	1.3023	0.0818661	0.611536	0.0284292	0.46958	0.00705239	2660.69	2972.88	3806.74	2764.67	2428.01	1713.57	2519.67	2710.58	3684.4	5970.93	6136.88	4165.67	3051.24	2342.96	4989.47	520.118	435.791	1246.55
p4148	256.106	9.06142	C11H16N2O5	1	1-(beta-Ribofuranosyl)-1,4-dihydronicotinamide	p-Hilic	N/A	1.35766	0.355991	1.43751	0.0841638	1.05881	0.877261	1686.81	2326.39	2168.89	1378.54	2693.38	1272.46	797.361	805.655	1627.58	965.968	1070.62	1595.36	1890.16	1392.21	1314.88	436.305	895.409	345.378
p1404	256.117	11.5675	C10H16N4O4	2	2-(3-Carboxy-3-aminopropyl)-histidine	p-Hilic	N/A	7.12995	0.000930399	1.09255	0.681778	0.153234	0.0180432	1405.91	1473.44	1564.56	1544.11	839.842	0	0	0	1873.07	804.425	927.286	1876	1497.01	209.961	1370.2	72.1956	419.921	584.52
n3362	257.101	10.9451	C10H15N3O5	1	5-Methylcytidine	p-Hilic	N/A	1.1628	0.29114	INF	6.99063e-05	INF	9.48481e-06	1214.63	1598.02	2003.94	1848.79	1331.03	1744.26	1364.25	1292.64	0	0	0	0	1666.34	1433.04	0	344.464	209.528	0
n4579	257.2	4.04476	C14H27NO3	1	N-Lauroylglycine	p-Hilic	N/A	INF	0.0367808	INF	0.0367808	0	#DIV/0!	5483.35	4848.47	2862.3	0	0	0	0	0	0	0	0	0	3298.53	0	0	2466.2	0	0
n228	258.085	13.8301	C10H14N2O6	3	(1-Ribosylimidazole)-4-acetate	p-Hilic	Amino Acid Metabolism	1.40541	0.113986	1.49383	0.0742358	1.06291	0.604393	2908.23	4584.47	6132.4	5283.63	2971.33	3877.08	2807.77	3798.05	3148.98	3693.46	3271.67	2543.82	4727.18	3363.56	3164.48	1367.87	552.339	474.963
n3678	259.106	5.27038	C11H17NO6	2	Proacacipetalin	p-Hilic	N/A	1.43435	0.350025	1.09784	0.639216	0.765394	0.456619	653.078	1204.31	709.376	1177.23	0	612.012	929.67	1068.56	904.821	776.984	1054.76	673.761	935.999	652.561	852.582	295.289	475.159	164.619
neg	260.03	16.94	C6H13O9P	46	Glucose 6-phosphate	p-Hilic	Carbohydrate Metabolism	1.44365	0.42868	0.643461	0.134304	0.445718	0.049194	168250	130250	92966.7	47373.5	19568.3	28411.3	122000	134000	218000	199000	112000	153000	109710	75994.9	170500	51688.2	60357.9	47599
n1264	260.101	12.9832	C10H16N2O6	1	alpha-glutamyhydroxyproline	p-Hilic	N/A	INF	8.62202e-05	11.6413	0.000247055	0	0.136694	3295.37	4195.87	5567.3	4360.83	0	0	0	0	817.16	679.179	0	0	4354.84	0	374.085	934.14	0	435.614
n4248	260.116	7.1225	C14H16N2O3	1	Maculosin	p-Hilic	N/A	2.60422	0.0390439	2.20838	0.019821	0.848003	0.816481	3254.02	2755.62	3049.97	2647.98	0	1825.63	0	2670	2249.72	1827.31	0	1224.4	2926.9	1123.91	1325.36	276.459	1342.78	978.633
p747	260.141	3.88073	C16H20O3	1	Lacinilene C 7-methyl ether	p-Hilic	N/A	0.911237	0.584492	0.563895	0.0524169	0.618824	0.0617492	14395.5	13728.2	11903.3	6715.18	10679	14878.3	12003.6	13734.5	20341.1	30191.3	16917.4	15441.8	11685.5	12823.8	20722.9	3476.99	1855.02	6637.5
p5577	261.136	4.24891	C15H19NO3	3	Zinnimidine	p-Hilic	N/A	0.843086	0.502693	0.656183	0.0700686	0.77831	0.210292	1527.6	676.316	812.809	1098.43	886.433	1759.06	1213.82	1021.74	1358.3	1243.35	1878.89	1790.8	1028.79	1220.26	1567.84	376.183	383.49	313.932
p5472	262.074	43.2039	C16H10N2O2	1	indigo	p-Hilic	N/A	1.06103	0.447234	0.923973	0.352107	0.870824	0.236057	4235.51	4158.96	4428.52	4345.78	3345.81	3758.13	4591.59	4485.64	4440.94	5164.38	5218.95	3757.19	4292.19	4045.3	4645.36	118.912	595.561	690.173
n872	262.117	9.1621	C10H18N2O6	1	Ornaline	p-Hilic	N/A	INF	2.24195e-05	INF	2.24195e-05	0	#DIV/0!	24947.4	25066.7	32456.6	22084.8	0	0	0	0	0	0	0	0	26138.9	0	0	4431.62	0	0
p5434	263.173	19.4922	C12H25NO5	1	Hydroxyvalerylcarnitine	p-Hilic	N/A	4.06153	3.9011e-05	1.44552	0.0332414	0.355906	0.00221941	5771.52	4152.44	5221.05	4683.88	1229.71	1267.97	1204.63	1179.81	4382.49	2407.35	3844.99	3082.65	4957.22	1220.53	3429.37	696.438	37.6228	865.238
p3313	264.104	20.1792	C12H16N4OS	1	Thiamin	p-Hilic	Metabolism of Cofactors and Vitamins	2.43565	0.0283634	1.78677	0.127175	0.73359	0.410197	8547.27	10954.6	15194.8	5897.26	4427.86	4823.48	5189.96	2225.29	7407.62	2616.28	9219.81	3475.49	10148.5	4166.65	5679.8	3947.66	1331.13	3149.67
n3622	264.136	4.70633	C15H20O4	29	Abscisate	p-Hilic	Biosynthesis of Secondary Metabolites	0.333189	0.214438	INF	0.355918	INF	0.027693	735.409	0	0	0	594.538	834.484	778.159	0	0	0	0	0	183.852	551.795	0	367.705	381.863	0
n1648	266.055	24.415	C12H14N2OS2	1	Methoxybrassinin	p-Hilic	N/A	1.15061	0.761902	0.604248	0.107983	0.525153	0.119321	782.537	1066.35	1934.62	865.071	859.465	1268.65	0	1911.98	2555.87	1471.23	1337.18	2328.89	1162.15	1010.02	1923.29	528.601	800.672	608.973
n3900	266.09	14.542	C12H14N2O5	1	p-aminobenzoyl glutamate	p-Hilic	N/A	INF	0.00266624	15.4967	0.00372156	0	0.00112181	14037	21560.5	36707.7	21369.2	0	0	0	0	1653.33	876.011	1396.27	2119.19	23418.6	0	1511.2	9526.57	0	518.5
n132	266.102	10.2302	C11H14N4O4	1	8-Oxodeoxycoformycin	p-Hilic	N/A	5.05867	0.00136387	10.8651	0.000599875	2.14783	0.0665746	4736	7533.59	9660.26	7822.8	1195.37	2375.19	963.644	1347.31	828.221	408.686	1073.43	428.024	7438.16	1470.38	684.589	2032.77	623.493	323.405
n3181	266.155	3.72831	C12H26O4S	1	sodium dodecyl sulfate	p-Hilic	N/A	1.31786	0.635344	0.811573	0.758585	0.615826	0.428094	649833	195048	173448	72700.7	122878	254041	236526	214434	97015.6	743317	373939	130066	272757	206970	336084	256976	58356.3	298255
n5735	267.086	10.1222	C11H13N3O5	1	gamma-glutamyp-nitroanilide	p-Hilic	N/A	1.49687	0.0181107	5.17994	6.55398e-05	3.4605	0.00039348	4408.97	5520.09	6552.05	5351.41	2637.89	3974.58	3733.83	4239.1	974.712	1328.96	1048.39	862.758	5458.13	3646.35	1053.71	877.994	703.26	198.743
p1995	267.096	8.96113	C10H13N5O4	3	Adenosine	p-Hilic	Nucleotide Metabolism	0.766476	0.428925	0.229211	0.00090669	0.299045	0.00143356	276789	338946	504060	117767	524036	402912	185642	502024	1.70974e+06	1.10231e+06	1.49203e+06	1.09517e+06	309391	403653	1.34981e+06	159741	154594	303248
n376	268.07	7.95767	C11H12N2O6	1	Portulacaxanthin III	p-Hilic	N/A	INF	0.355918	INF	0.355918	0	#DIV/0!	0	0	805.781	0	0	0	0	0	0	0	0	0	201.445	0	0	402.891	0	0
p4257	269.093	16.1721	C10H12FN5O3	1	5'-deoxy-5'-fluoroadenosine	p-Hilic	N/A	4.59109	0.00454334	0.234938	0.00282057	0.0511725	0.000788168	6021.29	14627.5	15387.3	13211.4	3714.39	2606.65	1646.45	2759.26	68969.2	32892.4	61011.2	46746.7	12311.9	2681.69	52404.9	4289.57	846.529	15929
n5176	271.215	4.10052	C15H29NO3	1	Tridecanoylglycine	p-Hilic	N/A	2.61781	0.00275221	2.37061	0.0037079	0.90557	0.56977	6937.92	4000.57	6182.79	4995.55	1856.82	2904.67	1823.52	1863.59	1947.35	2515.02	2967.76	1899.47	5529.21	2112.15	2332.4	1295.27	528.634	507.517
p4333	272.084	4.6787	C19H12O2	2	7,8-benzoflavone	p-Hilic	N/A	2.18825	0.00915346	1.44456	0.0539651	0.660146	0.0451251	19656.5	27100.9	33733.4	22496.2	12962.2	15047	5756.08	13298.5	16526.2	21547.4	16495.6	16723.7	25746.8	11765.9	17823.2	6144.86	4109.48	2484.86
p3373	272.21	7.67201	C14H28N2O3	1	N(6)-(Octanoyl)lysine	p-Hilic	N/A	1.1212	0.771134	0.897662	0.191052	0.80063	0.555947	365.14	423.701	341.622	414.864	381.717	662.43	0	334.138	420.919	491.776	383.735	425.072	386.332	344.571	430.375	39.4063	271.571	44.9552
n4484	272.235	3.88498	C16H32O3	18	16-hydroxypalmitate	p-Hilic	N/A	1.57995	0.00803689	0.603468	0.319577	0.381954	0.139412	33485.8	40566.5	31538	27196	17932.7	20772.2	20513.7	24826	26807.1	47621.6	113262	32347.5	33196.5	21011.1	55009.6	5572.47	2848.05	39820.1
n421	273.929	30.5807	C9H7BrO3S	1	S-(4-bromophenyl)-mercaptopyruvate	p-Hilic	N/A	0.97629	0.900609	1.15309	0.515264	1.18109	0.539034	2.60045e+06	1.89546e+06	1.92244e+06	1.92899e+06	1.72377e+06	1.7578e+06	1.88862e+06	3.17988e+06	1.64716e+06	2845882	1.15622e+06	1.58988e+06	2.08684e+06	2.13752e+06	1.80978e+06	342717	698533	724673
n5063	274.009	15.7342	C6H11O10P	4	Glucuronate 1-phosphate	p-Hilic	Carbohydrate Metabolism	0.651413	0.193688	0.815863	0.53022	1.25245	0.0731106	0	1415.18	1592.99	1733.1	2221.71	1409.9	1842.99	1803.84	1528.44	1423.97	1379.59	1479.35	1185.32	1819.61	1452.84	800.848	331.836	64.8514
p4449	274.091	10.074	C9H14N4O6	1	5-Amino-1-ribofuranosylimidazole-4-carboxyamide	p-Hilic	N/A	1.30488	0.111362	4.45005	0.000328912	3.41032	0.000510783	3396.98	3567.97	2206.01	3461.67	2761.67	2639.3	2547.55	1732.59	645.942	497.596	964.483	730.745	3158.16	2420.28	709.691	638.667	466.771	195.287
p5187	274.127	15.3951	C10H18N4O5	5	N2-Succinyarginine isomer1	p-Hilic	Amino Acid Metabolism	0.528146	0.0328427	1.26818	0.375029	2.4012	0.00960356	2693.63	4952.94	6149.82	3358.21	8273.59	10104.3	4864.84	9238.01	3925.29	2083.41	4524.71	2993.5	4288.65	8120.2	3381.73	1561.52	2295.44	1070.55
p830	274.127	13.0315	C10H18N4O5	5	N2-Succinyarginine isomer2	p-Hilic	Amino Acid Metabolism	1.20972	0.853733	0.207197	0.00531455	0.171277	0.0140101	371.147	589.396	577.56	0	1271.45	0	0	0	2220.22	929.484	2302.04	1971.64	384.526	317.863	1855.85	275.241	635.726	633.353
n5494	275.064	17.7991	C10H13NO8	1	3-beta-Glucopyranuronosyloxy-5-methylisoxazole	p-Hilic	N/A	INF	0.137148	1.00353	0.996719	0	0.134318	0	0	648.039	530.615	0	0	0	0	606.485	0	568.029	0	294.664	0	293.628	343.609	0	339.416
p3430	275.137	12.0961	C12H21NO6	1	Glutarylcarnitine	p-Hilic	N/A	1.03862	0.796797	1.02296	0.933528	0.984923	0.950639	699.665	663.227	688.568	1089.33	845.752	722.777	784.174	671.302	490.254	555.921	759.579	1264.54	785.197	756.001	767.574	203.327	75.5571	350.593
n3374	276.025	17.81	C6H13O10P	2	6-Phospho-gluconate	p-Hilic	Carbohydrate Metabolism	1.6047	0.0709451	2.83735	0.008802	1.76815	0.0237148	15687.6	12670.4	26315.9	19930.6	7942.97	13253	12325	12970.2	9760.92	4585.15	5504.79	6442.88	18651.1	11622.8	6573.43	5914.32	2483.77	2256.28
p1589	278.084	7.50091	C12H14N4O2S	1	Thiamin acetic acid	p-Hilic	Metabolism of Cofactors and Vitamins	0.525266	0.565692	0.558911	0.713493	1.06405	0.958266	0	0	0	394.965	0	391.459	360.474	0	0	0	706.668	0	98.7412	187.983	176.667	197.482	217.433	353.334
n384	278.127	7.91525	C14H18N2O4	3	alpha-Ribazole	p-Hilic	Metabolism of Cofactors and Vitamins	2.62015	0.407363	2.81011	0.380298	1.0725	0.962171	730.167	0	0	833.233	0	0	0	596.684	0	0	0	556.348	390.85	149.171	139.087	453.272	298.342	278.174
p3244	278.13	5.22712	C11H22N2O4S	1	Pantetheine isomer1	p-Hilic	Metabolism of Cofactors and Vitamins	6.42648	0.00378578	1.0772	0.801813	0.16762	0.0113198	1666.2	3095.6	4202.13	2807.52	641.517	588.223	0	601.968	3925.06	3602.97	1395.49	2004.25	2942.86	457.927	2731.94	1042	306.119	1224.45
p3713	278.13	7.44637	C11H22N2O4S	1	Pantetheine isomer2	p-Hilic	Metabolism of Cofactors and Vitamins	INF	0.00431802	1.93028	0.178614	0	0.0591477	1839.75	4559.17	6675.08	4576.62	0	0	0	0	5212.67	1180.03	1665.47	1085.91	4412.66	0	2286.02	1982.15	0	1967.56
p3464	278.152	3.98493	C16H22O4	6	2-Ethylhexyl phthalate	p-Hilic	N/A	0.848333	0.0170334	0.627441	0.0110842	0.739617	0.0402944	93936.8	77357.8	85268.4	77199.7	103617	95952.6	93558	100306	128065	170010	125502	108365	83440.7	98358.4	132986	7946.89	4482.43	26186.3
n5667	279.147	4.39022	C15H21NO4	1	Metalaxyl	p-Hilic	N/A	3.50171	0.0035191	INF	0.000104328	INF	0.0364618	2274.38	3559.55	2722.69	3696.62	1305.97	759.322	0	1433.93	0	0	0	0	3063.31	874.804	0	679.649	652.466	0
n5395	281.076	11.5028	C10H11N5O5	1	9-Riburonosyladenine	p-Hilic	N/A	INF	0.0773821	0.285875	0.00683837	0	0.000129139	1056.32	3369.2	1566.92	0	0	0	0	0	6683.84	5062.72	5461.71	3753.46	1498.11	0	5240.43	1407.74	0	1207.63
n5160	281.09	11.1951	C13H15NO6	1	4-Hydroxyphenylacetylglutamic acid	p-Hilic	Amino Acid Metabolism	INF	5.76518e-05	19.4642	7.84766e-05	0	8.03651e-05	18292.6	19550	27936.6	20733.5	0	0	0	0	1296.62	773.624	1243.61	1130.85	21628.2	0	1111.18	4322.12	0	235.413
p4318	281.112	7.5497	C11H15N5O4	6	1-Methyladenosine	p-Hilic	N/A	INF	0.13451	INF	0.13451	0	#DIV/0!	3942.21	0	0	3632.64	0	0	0	0	0	0	0	0	1893.71	0	0	2190.32	0	0
p3352	283.017	7.41519	C13H11NO2Cl2	1	Procymidone	p-Hilic	N/A	1.43139	0.0985668	1.71587	0.0852081	1.19874	0.526311	2805.35	4921.18	4350.49	5529.1	2743.57	2750.23	2692.37	4113.85	4545.94	2247.44	1577.71	1889.67	4401.53	3075	2565.19	1167.88	693.045	1348.55
n5577	283.092	12.5876	C10H13N5O5	5	Guanosine	p-Hilic	Nucleotide Metabolism	1.40509	0.057426	0.600798	0.046089	0.427588	0.0105285	2270.62	3063.64	2776.56	2011.49	2134.69	1548.95	1372.05	2148.35	5843.95	3065.61	4526.49	3412.04	2530.57	1801.01	4212.02	476.688	399.8	1253.84
p5047	284.112	10.6292	C11H16N4O5	2	Coformycin isomer1	p-Hilic	N/A	INF	0.000859509	INF	0.000859509	0	#DIV/0!	5563.56	6328.78	10428.1	5781.82	0	0	0	0	0	0	0	0	7025.58	0	0	2291.1	0	0
p502	284.112	14.8541	C11H16N4O5	2	Coformycin isomer2	p-Hilic	N/A	4.68079	0.0154131	1.89592	0.0208063	0.405042	0.24482	2674.6	1976.27	2370.56	1712.91	1866	0	0	0	1340.84	1017.42	522.775	1725.9	2183.58	466.499	1151.73	424.488	932.999	509.592
p868	285.096	13.0099	C11H15N3O6	1	N4-Acetylcytidine	p-Hilic	N/A	0.563707	0.04374	0.47483	0.0341705	0.842336	0.526014	1582.62	1560.47	1162.12	1211.75	3177.36	2734.33	2580.15	1295.1	3856.8	1368.02	3477.79	2916.2	1379.24	2446.73	2904.7	223.16	808.409	1094.9
n364	285.133	7.87885	C12H19N3O5	1	Glycylprolylhydroxyproline	p-Hilic	N/A	INF	0.00318842	INF	0.00318842	0	#DIV/0!	769.983	2513.45	2611.25	2208.4	0	0	0	0	0	0	0	0	2025.77	0	0	854.592	0	0
n4659	290.041	16.2819	C7H15O10P	6	Sedoheptulose 7-phosphate	p-Hilic	Carbohydrate Metabolism	2.05297	0.0229098	2.98273	0.00863554	1.45288	0.0249153	37168.3	38750	73890.7	56176.7	24536.9	28260.9	22545.1	24992.5	22751.7	11292.4	17931.1	17084.3	51496.4	25083.9	17264.9	17235.4	2369.66	4699.35
n5388	290.112	12.9504	C11H18N2O7	2	N-SuccinyL2,6-diaminoheptanedioate	p-Hilic	Amino Acid Metabolism	INF	6.3635e-05	INF	6.3635e-05	0	#DIV/0!	8439.99	9505.81	11813.4	7401.15	0	0	0	0	0	0	0	0	9290.1	0	0	1888.96	0	0
n4730	290.123	16.79	C10H18N4O6	6	N-(Arginino)succinate	p-Hilic	Amino Acid Metabolism	16.7114	0.00153089	0.393871	0.0356884	0.023569	0.00387445	11763.5	15511.6	24928.1	14608	1497.53	953.737	692.231	854.433	63844.1	34761.2	49267.7	21754.1	16702.8	999.484	42406.8	5711.37	349.09	18180.7
n962	291.096	12.5862	C11H17NO8	3	2,7-Anhydro-alpha-N-acetylneuraminic acid	p-Hilic	N/A	INF	0.000391305	1.59747	0.19546	0	0.0267867	904.052	977.238	1336.25	675.362	0	0	0	0	915.692	679.812	841.407	0	973.225	0	609.228	274.049	0	417.919
n4017	294.107	14.5255	C10H18N2O8	1	N-Glycosyasparagine	p-Hilic	N/A	6.29166	0.000322153	6.09265	0.000280249	0.968368	0.87815	144899	181228	230943	237494	18188.9	43053.7	24589.8	40456.1	36874.4	26717.5	31694.3	35127.5	198641	31572.1	32603.4	43758.2	12091.5	4475.23
n1110	296.101	14.3136	C13H16N2O6	2	4-Nitropheny3-ketovalidamine	p-Hilic	N/A	11.7948	4.51187e-05	4.46378	0.000144249	0.378453	0.00431817	9881.84	11116.1	14753.1	12567.1	938.566	1437.61	682.526	1037.86	3231.77	1965.18	3347.12	2280.44	12079.6	1024.14	2706.13	2093.15	313.672	687.358
n5152	297.085	14.5637	C13H15NO7	1	N-vanillate-glutamate	p-Hilic	N/A	INF	0.000252948	INF	0.000252948	0	#DIV/0!	15164.4	20882.7	28948.5	22030.4	0	0	0	0	0	0	0	0	21756.5	0	0	5657.41	0	0
pos	297.09	7.41	C11H15N5O3S	2	5'-Methylthioadenosine	p-Hilic	Amino Acid Metabolism	1.09011	0.853385	0.880062	0.770881	0.807312	0.619211	194250	87650	217667	35687.3	11473.3	149534	152000	178000	229000	218000	86000	75200	133813	122752	152050	86494.2	75295	82743
p4442	300.122	8.41254	C14H20O7	1	Salidroside	p-Hilic	Amino Acid Metabolism	1.86086	0.58766	1.57458	0.691435	0.846157	0.910343	0	0	1056.08	1629.83	0	1443.37	0	0	1705.79	0	0	0	671.477	360.842	426.448	809.964	721.684	852.896
n3208	301.056	15.1075	C8H16NO9P	9	N-Acetyglucosamine 6-phosphate	p-Hilic	Amino Acid Metabolism	0.833572	0.301329	1.42612	0.0953062	1.71086	0.0250874	10594.6	13899.7	18588.7	15260.2	12859.8	22285.5	16357.6	18488.9	13451.9	7151.65	11814.4	8492.36	14585.8	17498	10227.6	3310.51	3946.16	2908.99
n2329	303.143	11.64	C12H21N3O6	6	Nicotianamine	p-Hilic	Metabolism of Cofactors and Vitamins	7.21243	0.000165879	0.58856	0.00916394	0.0816035	5.24666e-05	3634.26	4163	5841.02	4539.69	605.876	686.6	542.373	685.518	9667.35	6387.83	7590.73	7239.63	4544.49	630.092	7721.38	940.757	69.633	1392.16
n4974	303.168	4.70528	C14H25NO6	1	Pimelylcarnitine	p-Hilic	N/A	INF	0.00892948	5.68851	0.0403316	0	0.355918	1015.29	2103.17	3888.73	2063.39	0	0	0	0	1594.54	0	0	0	2267.64	0	398.636	1192.35	0	797.271
n3938	307.084	14.3063	C10H17N3O6S	3	Glutathione	p-Hilic	Amino Acid Metabolism	3.61602	0.0392608	1.03027	0.958164	0.284918	0.222109	94741.6	204800	80838.5	109705	82255	44887.9	2889.15	5499.53	128297	38299.1	25266.4	283824	122521	33882.9	118922	56104.8	37537.6	119097
n3040	309.106	17.1142	C11H19NO9	5	N-Acetylneuraminate isomer1	p-Hilic	Carbohydrate Metabolism	0.301857	0.00065031	0.247165	0.000674159	0.818813	0.2595	5056.33	5014.94	6353.58	5670.18	16682.7	24077.3	15500.6	16936.3	29562.4	17230.6	21928.3	20672.7	5523.76	18299.2	22348.5	629.134	3902.51	5203.16
n5130	309.106	10.3708	C11H19NO9	5	N-Acetylneuraminate isomer2	p-Hilic	Carbohydrate Metabolism	1.39814	0.0734522	4.19188	0.000823472	2.99818	5.91025e-05	2121.23	3753.92	3625.4	2847.76	1874.9	2497.37	2062.24	2397.43	740.362	717.621	675.337	812.445	3087.08	2207.98	736.441	758.2	289.724	57.3875
n346	309.106	14.5455	C11H19NO9	5	N-Acetylneuraminate isomer3	p-Hilic	Carbohydrate Metabolism	0.538267	6.00283e-06	0.698505	0.210782	1.29769	0.211194	2257.1	2040.42	2093.52	2564.68	4240.42	4251.48	4124.91	4021.25	3231.87	1656.17	2970.72	4962.52	2238.93	4159.51	3205.32	235.931	108.503	1359.33
n4847	309.986	16.7716	C5H12O11P2	3	Ribose 1,5-bisphosphate	p-Hilic	Carbohydrate Metabolism	0.116742	0.00629429	4.27453	0.0146943	36.6153	0.00391161	2801.71	2158.95	5262.39	4851.44	17477.7	36517.4	25776.3	49355.5	1046.9	0	640.994	1838.7	3768.62	32281.7	881.647	1519.85	13795.3	769.949
n901	311.101	9.1413	C14H17NO7	4	Taxiphyllin	p-Hilic	Amino Acid Metabolism	3.65398	0.0232819	1.50826	0.298026	0.412771	0.243155	853.119	1283.01	1727.91	1925.52	532.098	0	0	1052.36	1409.88	854.75	1573.95	0	1447.39	396.114	959.645	478.707	504.302	709.931
p5118	313.189	4.16667	C16H27NO5	1	Heliotrine	p-Hilic	N/A	0.85548	0.574967	0.927004	0.665964	1.08361	0.75814	5484.97	9049.67	6454.39	5425.75	5406.31	9128.87	11784.2	4557.74	8346.84	8499.83	6241.32	5406.78	6603.69	7719.29	7123.69	1697.47	3359.36	1540.15
n4018	316.076	14.6867	C20H13N2Cl	1	2-(4-Chlorophenyl)-3-pheny3-(2-pyridinyl)acrylonitrile	p-Hilic	N/A	3.00533	0.00206742	4.33744	0.000918925	1.44325	0.200351	27613.9	34732.7	22486.9	38821.9	10811.1	12859.1	11904.3	5570.93	6105.87	3561.76	8456.93	10384.3	30913.8	10286.3	7127.2	7280.63	3253.06	2951.39
p3759	319.099	8.23521	C15H17N3O3S	1	Ro 19-4603	p-Hilic	N/A	0.216264	0.0345312	0.345375	0.0675723	1.59701	0.305946	20079.1	16353.2	32555.2	10512.3	32426.7	66173.4	146946	122060	43325	100164	62736.9	23957.5	19874.9	91901.3	57545.9	9325.47	52085.1	32525.3
n3414	320.051	16.592	C8H17O11P	1	octulose 8-phosphate	p-Hilic	N/A	2.66421	0.00352357	3.47521	0.00201181	1.30441	0.153011	4329.09	4911.77	7731.31	5907.09	2296.17	2061.08	1667.25	2563.13	1707.15	982.18	1763.92	2130.3	5719.81	2146.91	1645.89	1490.89	379.894	480.572
n5198	320.062	14.9757	C10H16N4O4S2	1	Ovothiol A-cysteine disulfide	p-Hilic	N/A	1.48588	0.0607188	1.29278	0.238649	0.870039	0.38358	8563.82	13039.1	15248.1	9131.08	7424.48	8497.45	7012.15	8011.85	11711	6455.94	9907.51	7494.05	11495.5	7736.48	8892.11	3196.34	652.405	2371.1
p5046	320.104	10.6682	C20H16O4	1	Phenolphthalin	p-Hilic	N/A	47.7758	0.00168667	INF	0.00146285	INF	0.355918	6835.96	9902.72	14056.9	6901.09	789.034	0	0	0	0	0	0	0	9424.17	197.258	0	3403.72	394.517	0
n5513	321.1	10.1439	C11H19N3O6S	4	gamma-Glutamycysteinybeta-alanine	p-Hilic	N/A	2.25794	0.131971	0.569412	0.138713	0.252182	0.0184242	2712.82	4524.37	5466.92	1433.53	2431.86	2931.38	0	898.071	9667.56	4472.19	4090.33	6598.4	3534.41	1565.33	6207.12	1807.7	1355.54	2557.25
n2802	323.052	15.8289	C9H14N3O8P	3	CMP	p-Hilic	Nucleotide Metabolism	1.47105	0.0366237	1.35315	0.0496533	0.919852	0.695926	10751.5	10048.1	12448.5	10388.7	10538.1	7548.9	4802.22	6774.37	10511.2	5499.94	7800.08	8437.07	10909.2	7415.91	8062.07	1065.61	2381.1	2063.33
p3539	323.138	7.72065	C16H21NO6	1	Acremoauxin A	p-Hilic	N/A	1.43145	0.752278	1.55505	0.695942	1.08634	0.955268	1372.01	0	0	1765.41	0	0	2191.78	0	0	0	2017.57	0	784.356	547.944	504.394	919.826	1095.89	1008.79
p5133	323.209	4.21054	C18H29NO4	4	Lycofawcine	p-Hilic	N/A	0.647329	0.0553337	0.832062	0.455536	1.28538	0.330187	2880.26	2091.46	2121.41	2496.81	4558.33	3814.69	4224.66	2216.96	2354.23	4592.83	2508.93	2069.52	2397.49	3703.66	2881.38	370.948	1036.74	1155.39
n3202	324.036	15.1586	C9H13N2O9P	4	UMP	p-Hilic	Nucleotide Metabolism	1.78512	0.0268943	1.3394	0.186006	0.750314	0.241842	209776	271000	337429	200546	137110	160730	85166.2	187685	246531	113140	223210	177721	254688	142673	190151	63405.1	43551.1	58756.3
p3296	324.105	16.6403	C12H20O10	4	Bis-fructose 2',1:2,1'-dianhydride isomer1	p-Hilic	N/A	1.26399	0.0748692	1.47868	0.0598622	1.16985	0.340236	1401.42	1220.91	1616.67	1867.02	1293.85	1286.97	1087.55	1162.37	1038.49	843.498	1485.16	762.227	1526.51	1207.69	1032.34	278.757	100.326	323.369
p4049	324.106	15.3045	C12H20O10	4	Bis-fructose 2',1:2,1'-dianhydride isomer2	p-Hilic	N/A	1.04614	0.852673	1.91791	0.277862	1.83332	0.243118	1168.44	874.591	1772.18	619.886	1087.21	1015.6	960.774	1175.91	0	769.283	1543.18	0	1108.77	1059.87	578.115	495.821	93.0803	738.541
p851	326.123	13.016	C13H18N4O6	1	6,7-Dimethy8-(1-ribityl)lumazine	p-Hilic	Metabolism of Cofactors and Vitamins	0.501442	0.0500198	0.338133	0.0207562	0.674321	0.211151	560.481	1111.17	471.102	615.336	1873.66	1639.11	1200.47	787.077	2918.16	1284.84	2550.49	1403.34	689.523	1375.08	2039.21	287.316	481.155	817.998
n5545	326.282	3.82757	C20H38O3	8	2-Oxophytanate	p-Hilic	N/A	0.89305	0.311015	0.708607	0.203133	0.793468	0.337989	4316.46	4840.15	5401.54	6533.15	5774.65	5677.54	5350.41	6814.54	5102.24	9571.79	10276.3	4814.13	5272.83	5904.29	7441.12	949.88	633.393	2883.83
n5394	327.278	3.82533	C19H37NO3	1	Margaroylglycine	p-Hilic	N/A	6.98929	0.00191633	INF	1.42902e-05	INF	0.355918	6186.83	8370.15	8899.75	7274.94	0	4396.97	0	0	0	0	0	0	7682.92	1099.24	0	1205.23	2198.48	0
n5068	328.298	3.83185	C20H40O3	5	2-Hydroxyphytanate	p-Hilic	N/A	1.16495	0.554171	0.55641	0.106143	0.477627	0.0476061	2563.44	6813.23	4266.32	3783.53	3970.98	3581.61	2710.16	4696.31	5417.89	11885.7	8863.67	5152.29	4356.63	3739.76	7829.89	1787.64	827.353	3188.81
p565	330.146	14.4536	C19H22O5	4	Gibberellin A51-catabolite	p-Hilic	Biosynthesis of Secondary Metabolites	INF	0.000159756	2.34001	0.0153608	0	0.0127061	3468.71	6421.24	5346.83	5165.55	0	0	0	0	3886.11	931.758	2122.98	1778.07	5100.58	0	2179.73	1220.93	0	1242.81
p3269	333.215	7.41419	C16H31NO6	1	octyl 2-acetamido-2-deoxy-&alpha;-glucopyranoside	p-Hilic	N/A	0.953579	0.460954	0.947799	0.741873	0.993938	0.967354	11147.7	12545.1	9389.27	11131.9	11047.2	12123.7	11516	11679.5	13400.7	10860.4	14952.7	7435.42	11053.5	11591.6	11662.3	1292.24	444.561	3284.21
n4129	334.067	16.1853	C9H19O11P	4	sn-glycero-3-Phospho-1-inositol	p-Hilic	N/A	0.359949	0.000974188	0.432394	0.0142719	1.20126	0.337223	44934.9	55448.6	79305.2	48389.9	189109	178716	127222	138595	169241	76049.4	154702	127486	57019.7	158410	131870	15487.9	30111.4	41041
p613	335.08	14.3031	C19H13NO5	1	(+)-Luguine	p-Hilic	N/A	0.248432	0.000657358	4.03602	0.00106793	16.246	0.000174005	9753.31	13754.4	15014.8	9743.4	50382.9	60554.7	33929.5	49414.5	4409.52	1324.77	2262.09	3962.37	12066.5	48570.4	2989.69	2725.73	10984.5	1444.92
n1886	335.133	14.9353	C12H21N3O8	3	N4-(Acetybeta-glucosaminyl)asparagine	p-Hilic	N/A	2.56676	0.141813	1.09874	0.838522	0.428064	0.197483	5334.24	11280.6	2637.88	5189.88	5568.86	2975.95	0	977.927	5796.11	2533.57	3315.45	10600.9	6110.65	2380.69	5561.52	3662.39	2459.96	3636.12
p758	336.266	3.85961	C21H36O3	3	5beta-Pregnane-3alpha,17alpha,20alpha-triol	p-Hilic	N/A	0.76634	0.182117	0.428263	2.03184e-06	0.558842	0.00166618	10905.8	11070.3	7981.36	10040.3	10055.7	17845.8	9981.83	14309.9	23156.3	23276.9	24047.9	22914.1	9999.43	13048.3	23348.8	1419.21	3784.45	489.911
p328	338.101	14.7664	C16H18O8	4	p-Coumaroyl quinic acid	p-Hilic	Biosynthesis of Secondary Metabolites	0	0.000433537	0	0.00788731	0.741574	0.386804	0	0	0	0	19031.7	22755.6	11946.3	24714.1	43133.1	11850.4	30652.3	20149.7	0	19612	26446.4	0	5627.71	13525.6
n4056	339.996	18.2511	C6H14O12P2	14	Fructose 1,6-bisphosphate	p-Hilic	Energy Metabolism	0.772765	0.233902	2.34106	0.0137429	3.02946	0.00132654	4312.37	3688.7	6890.43	7306.17	5251.49	7533.61	6689.96	9249.94	2816.99	2045.98	2447.54	2171.37	5549.42	7181.25	2370.47	1814.49	1670.23	341.691
p3193	341.162	10.9071	C20H23NO4	6	5,8,13,13a-Tetrahydrocolumbamine	p-Hilic	Biosynthesis of Secondary Metabolites	0.993262	0.975832	0.876271	0.570572	0.882216	0.590656	2544.44	2468.63	3941.04	2028.36	3656.68	1772.29	2408.57	3219.43	4204.34	2018.52	2625.34	3684.98	2745.62	2764.24	3133.3	828.79	839.467	992.005
p2345	343.178	22.794	C20H25NO4	3	(-)-Laudanidine	p-Hilic	N/A	0.0237452	0.000258637	0.056082	0.00592511	2.36183	0.0101296	0	0	527.603	0	4955.53	7549.66	4360.65	5353.52	2729.65	921.32	2398.59	3358.14	131.901	5554.84	2351.92	263.801	1391.05	1033.43
n3233	347.064	13.6262	C10H14N5O7P	7	AMP	p-Hilic	Nucleotide Metabolism	1.88142	0.0218192	0.971013	0.827147	0.516107	0.0189039	718318	587475	660087	466650	326226	283280	160767	522650	703958	707745	634472	458973	608133	323231	626287	108450	150297	116518
n2661	348.046	16.9771	C9H17O12P	4	2-(alpha-Mannosyl)-3-phosphoglycerate	p-Hilic	N/A	53.5465	0.00355402	3.83172	0.0155765	0.0715588	0.0128806	9853.14	14085.7	24647.4	12706.1	0	0	0	1144.66	6454.97	1461.9	4234.59	3844.58	15323.1	286.164	3999.01	6461.24	572.329	2045.16
n5123	348.047	15.4189	C10H13N4O8P	3	IMP	p-Hilic	Nucleotide Metabolism	2.8498	0.00328147	1.5184	0.0722602	0.532809	0.0279225	25097.9	21417.3	31956	17655.6	9287.71	10174.8	4595.41	9673.12	20577.6	10035.2	17399.6	15295.6	24031.7	8432.76	15827	6094.31	2583.89	4429.78
n4884	355.309	3.80512	C21H41NO3	1	Pristanoylglycine	p-Hilic	N/A	2.82513	0.000260491	1.77128	0.000719881	0.626973	0.0116292	13255.6	18160.1	16192.1	15284.4	3128.41	6448.92	5714.55	6969.81	8505.1	8055.53	9579.06	9366.93	15723	5565.42	8876.66	2036.33	1704.32	717.877
p5017	357.157	15.0267	C20H23NO5	1	deacetylcolchicine	p-Hilic	Biosynthesis of Secondary Metabolites	2.04401	0.00622729	1.66099	0.0377733	0.812612	0.360554	9084.12	14959.2	12627	15451.3	6837.26	7307.38	4269.4	7085.66	10332	4329.9	7526.48	9191.56	13030.4	6374.92	7844.98	2905	1416.76	2611.24
p5087	358.141	14.6842	C20H22O6	13	(+)-pinoresinol	p-Hilic	N/A	2.36976	7.09442e-05	2.36012	0.000334851	0.995933	0.983271	8374.2	9122.29	9866.4	8232.38	2908.7	4718.48	3534.64	3858.8	3620.41	2158.08	4534.33	4769.15	8898.82	3755.16	3770.49	753.995	753.629	1183.66
n3394	363.059	16.7393	C10H14N5O8P	5	GMP	p-Hilic	Nucleotide Metabolism	4.14742	3.72576e-05	1.93162	0.00267982	0.46574	0.0223706	44897.5	54279.3	53783	43956.6	15038	10733.8	6531.75	15175.7	31259.9	15017.7	31937.8	23728.1	49229.1	11869.8	25485.9	5561.88	4113.03	7908.63
p3687	366.157	15.45	C21H22N2O4	1	Apodine	p-Hilic	N/A	INF	0.154137	0.163572	0.00811692	0	0.00191836	0	0	1107.46	659.46	0	0	0	0	2619.76	3298.78	1285.08	3598.42	441.729	0	2700.51	541.864	0	1028.61
p131	369.193	10.7239	C22H27NO4	2	Corydaline	p-Hilic	N/A	1.60047	0.350363	0.929315	0.868762	0.58065	0.164258	21093.2	14008.5	54067	16383.3	23703.3	16865	9629.17	15753	43558.1	14183.2	19378.7	36460.4	26388	16487.6	28395.1	18686.1	5767.34	13883.3
p272	369.227	11.0772	C20H33O6	2	Prostaglandin G1	p-Hilic	N/A	0.957154	0.7929	1.31357	0.037657	1.37237	0.144227	5669.55	7055.94	6917.52	5879.88	8277.83	7501.1	3829.96	7056.51	5780.38	3661.02	5240.53	4748.26	6380.72	6666.35	4857.55	707.267	1957.13	902.204
n4387	378.138	14.0354	C12H26O13	1	Galactinoldihydrate	p-Hilic	N/A	14.9323	0.00958223	91.6054	0.00736525	6.13473	0.00289152	31340	82321.4	129510	78876.1	6203.15	5635.68	3120.69	6607.7	1806.19	0	1709.41	0	80511.8	5391.81	878.898	40102.4	1565.69	1015.63
n1312	379.139	9.97814	C17H21N3O7	1	tyr-FMDP	p-Hilic	N/A	INF	6.16828e-06	INF	6.16828e-06	0	#DIV/0!	1254.95	1064.46	1306.06	1486.56	0	0	0	0	0	0	0	0	1278.01	0	0	173.605	0	0
n3541	380.09	15.3416	C21H16O7	2	Diphyllin	p-Hilic	N/A	1.73264	0.00357759	1.26097	0.181925	0.727778	0.0814805	2123.99	2264.15	2980.2	2046.26	1341.41	1324.91	1428.09	1339.27	1329.1	1639.91	2435.44	2061.67	2353.65	1358.42	1866.53	427.323	47.0209	483.708
n5601	381.023	16.8977	C8H17NO12P2	2	N-Acetyglucosamine 1,6-bisphosphate	p-Hilic	N/A	0.589077	0.0675885	2.34181	0.0363955	3.97539	0.00205494	1846.67	2333.05	4331.2	4350.73	3833.73	6177.03	4602.66	7220.18	1298.63	984.09	1281.7	1927.76	3215.41	5458.4	1373.05	1314.78	1526.67	397.021
p4789	384.121	13.377	C14H20N6O5S	2	S-Adenosyhomocysteine	p-Hilic	Amino Acid Metabolism	1.3227	0.289001	1.57602	0.0796055	1.19152	0.546174	12496.4	24068.1	21256.2	16499.8	20001.9	13569.3	6160.45	16456.9	16060.6	6644.47	12871.6	11580.6	18580.1	14047.1	11789.3	5119.23	5879.18	3912.7
n4958	384.127	17.8077	C14H24O12	1	Acetymaltose	p-Hilic	N/A	0.403354	0.4301	0.896657	0.941172	2.22301	0.481306	0	0	719.914	0	0	848.726	0	936.095	0	0	802.887	0	179.979	446.205	200.722	359.957	516.467	401.443
p3571	387.298	4.11329	C21H41NO5	1	2-Hydroxymyristoylcarnitine	p-Hilic	N/A	INF	0.355918	0.0174795	0.00109797	0	0.000973106	430.562	0	0	0	0	0	0	0	9167.43	5760.22	5024.72	4680.08	107.641	0	6158.11	215.281	0	2056.17
p4755	398.137	16.3299	C15H22N6O5S	1	S-Adenosymethionine	p-Hilic	Amino Acid Metabolism	1.90422	0.0147353	0.789979	0.423231	0.414857	0.04377	8773.53	16591.2	13109.3	13250.6	7835.76	8392.54	4609.74	6325.11	18328.6	8537.39	25585.6	13024.4	12931.2	6790.79	16369	3204.98	1696.21	7332.7
p1691	400.099	15.0545	C14H20N6O4S2	1	Ovothiol A disulfide	p-Hilic	N/A	0.958926	0.848073	1.22046	0.426789	1.27274	0.392149	1.24144e+06	1.39968e+06	2179228	1.70144e+06	982209	1.65642e+06	1.81267e+06	2.34982e+06	1.70503e+06	905760	1.91384e+06	819072	1.63045e+06	1.70028e+06	1.33593e+06	412625	563350	554497
n3819	401.04	18.702	C10H17N3O10P2	1	5-Methyldeoxycytidine diphosphate	p-Hilic	N/A	1.05241	0.80699	0.460749	0.0263159	0.437802	0.0153116	1891.45	3073.89	4522.76	2689.94	2943.01	2988.04	2287.24	3353.24	9720.16	5448.46	6398.54	4863.8	3044.51	2892.88	6607.74	1101.72	443.585	2169.19
n5336	403.019	17.1648	C9H15N3O11P2	1	CDP	p-Hilic	Nucleotide Metabolism	2.09292	0.0081222	2.58758	0.00379603	1.23635	0.320455	14025.8	8736.21	15234.8	15843.7	5001.33	7374.52	5132.27	8216.97	7057.04	4090.4	5992.75	3667.1	13460.1	6431.27	5201.82	3238.64	1613.55	1597.71
n3391	404.003	16.6506	C9H14N2O12P2	1	UDP	p-Hilic	Nucleotide Metabolism	1.81113	0.113384	2.18779	0.0485393	1.20797	0.517045	160273	193683	365636	182387	94833.7	133911	72500.9	196775	140258	71062	113227	87731.2	225495	124505	103070	94452.5	54455.4	30254
n5646	406.119	14.8327	C22H19N4O2Cl	1	2-(4-Chloro-3,5-dimethylphenoxy)-N-(2-pheny2H-benzotriazo5-yl)- acetamide	p-Hilic	N/A	INF	4.04728e-06	1.67877	0.000744911	0	2.69839e-09	3623.18	4805.72	3893.85	3929.2	0	0	0	0	2533.78	2321.26	2438.23	2387.61	4062.99	0	2420.22	513.675	0	89.5863
p753	407.303	3.92829	C24H41NO4	1	Cassaidine	p-Hilic	N/A	1.2798	0.49611	0.777758	0.410757	0.607717	0.0816672	9674.36	11739.8	26532.2	11670	6503.33	13090.6	9999.07	16989.5	18831.1	27096.9	16699.5	14024.1	14904.1	11645.6	19162.9	7810.98	4464.63	5643.11
n5280	408.228	4.78545	C19H37O7P	1	Palmitoylglycerone phosphate	p-Hilic	N/A	0.411594	0.000964055	0.498361	0.100702	1.21081	0.46709	1379.98	1654.43	2346.62	1567.12	4621.01	4316.16	3188.63	4755.29	2339.03	6100.42	2727.83	2774.74	1737.04	4220.27	3485.51	422.205	711.88	1754.18
p764	413.314	4.03631	C23H43NO5	1	3-Hydroxy-9-hexadecenoylcarnitine	p-Hilic	N/A	0.926415	0.43995	0.974644	0.683515	1.05206	0.609484	16960.7	14936.8	14186.7	14864.4	20008.6	15520.1	13648.1	16612.9	15013.4	15544	17622.6	14354.2	15237.2	16447.4	15633.6	1197.66	2671.19	1412.49
n4282	422.083	16.1517	C12H23O14P	5	Lactose 6-phosphate	p-Hilic	Carbohydrate Metabolism	0.547966	0.00183244	1.372	0.120981	2.5038	0.000432957	61064.9	61926.7	93264.2	80804.2	120500	158734	137616	125264	72166.3	33335.9	55062	55952	74265	135528	54129	15601.3	17069.1	15936.2
n3694	422.235	3.65784	C20H38O7S	1	1,4-Bis(2-ethylhexyl) sulfosuccinate	p-Hilic	N/A	1.52603	0.139312	0.971142	0.897202	0.636383	0.0156966	29130.4	19088.5	11864.4	15581.3	11118.1	12750.4	10811.4	14902.7	17749.4	25157.6	17002	18004	18916.2	12395.6	19478.3	7420.88	1875.54	3810.04
p4068	423.196	17.3752	C26H30NO2Cl	1	4-Chloro-alpha-[4-[2-(diethylamino)ethoxy]phenyl]-alpha- phenylbenzeneethanol	p-Hilic	N/A	INF	0.153452	INF	0.153452	0	#DIV/0!	0	0	320.742	533.544	0	0	0	0	0	0	0	0	213.572	0	0	261.466	0	0
n1984	424.038	14.6553	C14H18NO10S2	1	Sinalbin	p-Hilic	N/A	3.5157	5.02353e-05	1.8236	0.0118284	0.518702	0.065703	12640.7	13196.9	15001.9	16364	2996.1	4250.67	3602.22	5421.86	10288.5	5214.25	10909.1	4956.54	14300.9	4067.71	7842.1	1705.16	1037.98	3194.97
n4724	426.089	16.9084	C13H22N4O8S2	2	S-glutathionycysteine	p-Hilic	Amino Acid Metabolism	1.4813	0.284888	0.456486	0.0133081	0.308165	0.00714996	2603.76	4487.94	5452.82	3313.6	1661.12	1485.4	2230.27	5328.73	9045.75	8562.32	11504.4	5627.08	3964.53	2676.38	8684.89	1260.21	1796.59	2411.44
n3201	427.03	15.1874	C10H15N5O10P2	6	ADP	p-Hilic	Nucleotide Metabolism	2.36737	0.000760259	1.47059	0.0482489	0.62119	0.0626178	559929	540906	721100	517906	237432	251909	182275	316756	550021	303152	437336	300584	584960	247093	397773	92372	55289.9	119921
n4051	443.025	18.1056	C10H15N5O11P2	1	GDP	p-Hilic	Nucleotide Metabolism	2.27839	0.000522547	2.18368	0.000898217	0.95843	0.859419	69835.3	76510.3	87067.2	81055.2	29583.5	34658.4	24230.2	49549.9	51422	24917.7	39321.3	28347.5	78617	34505.5	36002.1	7277.98	10895.9	11975.6
n1987	450.115	14.8116	C21H22O11	22	2',3,4,4',6'-Peptahydroxychalcone 4'-O-glucoside	p-Hilic	Biosynthesis of Secondary Metabolites	0.439746	0.000555193	0.331422	0.000224184	0.753667	0.0501824	4273.36	3474.77	3240.8	3189.87	8594.32	6204.69	8436.37	9007.81	10896.9	10534.8	12809	8541.07	3544.7	8060.8	10695.4	501.363	1260.64	1748.8
n5771	463.075	18.3925	C14H18N5O11P	1	N6-(1,2-Dicarboxyethyl)-AMP	p-Hilic	Nucleotide Metabolism	1.63306	0.0466694	0.377689	0.00473176	0.231277	0.00127307	1233.53	1549.43	2260.61	1425.14	865.952	1302.95	790.473	1001.72	5782.54	3104.36	4414.24	3825.96	1617.18	990.274	4281.77	448.204	226.035	1134.89
p3078	468.36	10.7865	C31H48O3	9	3-Hydroxy-vitamin K	p-Hilic	N/A	0.922157	0.712911	0.300686	0.000280775	0.326068	0.000294601	1383.95	3109.15	2266.89	2013.02	2863.16	2854.66	1505.9	2289.87	8358.42	5815.74	8023.78	6978.72	2193.25	2378.39	7294.16	714.552	640.547	1147.49
n1939	475.271	4.80602	C23H42NO7P	5	1-18:3-lysophosphatidylethanolamine	p-Hilic	N/A	1.30914	0.329388	0.605359	0.181833	0.462408	0.0666301	21676.4	22040.1	31464.1	10684.4	20162.6	15869.3	10449.7	19106.9	24439.1	59960.4	27775.7	29666.1	21466.3	16397.2	35460.3	8496.64	4365.47	16475.7
n5322	482.985	18.6276	C9H16N3O14P3	1	CTP	p-Hilic	Nucleotide Metabolism	1.86945	0.0249385	2.92943	0.00539934	1.567	0.0173824	11440.7	10414.5	17449.3	19340.1	5916.41	8654.63	8112.01	8686.87	6720.62	4568.23	4267.88	4462.36	14661.2	7842.48	5004.77	4399.67	1310.85	1150.64
n4050	483.969	18.1138	C9H15N2O15P3	1	UTP	p-Hilic	Nucleotide Metabolism	1.55454	0.188034	2.26243	0.0350538	1.45537	0.232148	99263.6	97074.2	213827	148426	53540.6	97604.5	67396.7	140787	87265.5	55416	49538.6	54678.4	139648	89832.3	61724.6	54842	38631.9	17226.8
n1959	491.302	4.6455	C24H46NO7P	1	1-18:2-lysophosphatidylethanolamine	p-Hilic	N/A	0.757001	0.0804291	0.184855	0.000843847	0.244193	0.00125227	2004.45	2217.59	2023.97	1288.78	2370.52	2735.14	1970.18	2877.62	7888.1	14036.9	9605.22	9230.35	1883.7	2488.37	10190.1	408.113	406.127	2668.35
n1753	492.491	3.65891	C33H64O2	1	Tritriacontane-16,18-dione	p-Hilic	N/A	1.01706	0.847444	0.903624	0.599534	0.888463	0.551936	7227.2	8085	6262.97	7623.83	7200.17	7339.57	5941.07	8228.29	7046.96	11960.6	7571.93	5733.77	7299.75	7177.27	8078.31	774.991	941.576	2701.17
n2623	504.17	16.5338	C18H32O16	22	Raffinose	p-Hilic	Carbohydrate Metabolism	1.5564	0.0224879	1.18106	0.638268	0.758843	0.514139	12675.9	11506.4	16835.3	10577.8	8096.35	8748.21	6693.91	9612	9062.3	5896.96	21989.4	6736.88	12898.8	8287.62	10921.4	2761.14	1230.53	7499.15
p18	505.341	12.7217	C29H47NO6	1	Mycinamicin VIII	p-Hilic	N/A	0.253893	0.000133177	0.22122	3.9004e-05	0.871311	0.159603	15994.9	14429.9	5079.94	10063.9	47196.7	52070	41819.7	38393.6	47478.5	49679.8	48956.6	59873.5	11392.2	44870	51497.1	4899.73	6013.92	5658.91
n3390	506.996	16.6399	C10H16N5O13P3	4	ATP	p-Hilic	Energy Metabolism	1.88204	0.023021	1.5091	0.0910491	0.801839	0.290266	291707	309020	524598	416204	153532	220908	176893	267740	361024	218594	233949	207926	385382	204768	255373	107915	50425.3	71239.2
p880	515.301	4.76174	C26H46NO7P	3	2-Aminoethylphosphocholate isomer1	p-Hilic	Amino Acid Metabolism	0.946102	0.79152	0.35926	0.0188109	0.379727	0.0213931	31343	37262.1	50025	25431.3	48057.8	41126.4	23318.5	39765.7	89441.8	157764	79623.3	74165.8	36015.3	38067.1	100249	10514.7	10481.4	38860.7
p5077	515.301	7.36545	C26H46NO7P	3	2-Aminoethylphosphocholate isomer2	p-Hilic	Amino Acid Metabolism	1.42461	0.341177	1.41828	0.645545	0.995554	0.996099	2966.3	7942.64	4740.11	5545.08	2738.24	6938.76	1769.82	3430.31	12867.9	0	1469.89	605.765	5298.53	3719.28	3735.89	2065.85	2251.77	6117.82
p874	521.348	4.61758	C26H52NO7P	11	1-Oleoylglycerophosphocholine	p-Hilic	N/A	0.421329	0.00336011	0.0755236	0.0114043	0.179251	0.0187746	267679	257334	318550	101874	567503	655966	418017	602455	2.64074e+06	5508784	2.34318e+06	2.02573e+06	236359	560985	3.12961e+06	93563.8	102019	1.60587e+06
n4947	522.991	19.5755	C10H16N5O14P3	6	GTP	p-Hilic	Nucleotide Metabolism	1.77447	0.0354935	2.0389	0.0115449	1.14902	0.597646	27132.5	28929	43374.4	42061.1	13924.7	20827.2	14630.9	30357.5	25038.1	16782.4	13681.6	13896.6	35374.2	19935.1	17349.7	8528.1	7608.83	5317.02
n2453	541.061	13.994	C28H22NO4Cl3	1	GW 4064	p-Hilic	N/A	1.96798	0.000254609	1.18879	0.269464	0.604066	0.0328874	38948.6	37724	48431.4	41904.6	21770.3	20803.5	18268.4	24020.9	45920.2	25760.2	40824.8	27981.3	41752.1	21215.8	35121.6	4786.13	2382.82	9793.81
n3530	566.055	16.4944	C15H24N2O17P2	3	UDP-glucose	p-Hilic	Carbohydrate Metabolism	0.788338	0.293267	1.86559	0.0670806	2.36649	0.00835061	186269	224648	406964	280374	268121	395585	286892	442529	228152	88863.8	158469	113205	274564	348282	147172	96352.3	84290.4	61207.4
n1511	579.56	3.8884	C37H73NO3	2	sphing-8(Z)-enine-19:0, ceramide	p-Hilic	N/A	27.4242	0.00162142	3.67071	0.00883263	0.133849	0.01868	208173	218831	345108	151616	4144.91	6274.99	3432.19	19830.8	60934	107978	54521.8	28215	230932	8420.72	62912.1	81632.6	7702	33211.9
p1967	583.554	3.83441	C36H73NO4	1	N-octadecanoyphytosphingosine	p-Hilic	N/A	5.37355	0.00053626	1.49935	0.0360909	0.279024	0.02118	17530.3	14183	18366.7	17471.1	6889.33	0	0	5681.71	12841.9	15591.1	9646.56	6974.04	16887.8	3142.76	11263.4	1849	3662.28	3752.05
n1388	584.336	25.8709	C34H48O8	3	Huratoxin	p-Hilic	N/A	0	0.01645	0	0.032812	1.64982	0.333245	0	0	0	0	1665.81	3147.09	858.166	4210.86	2496.79	0	1459.45	2033.46	0	2470.48	1497.43	0	1498.2	1084.71
n3271	586.349	4.31289	C34H50O8	1	6,8a-Seco-6,8a-deoxy-5-oxoavermectin ''2a'' aglycone	p-Hilic	Biosynthesis of Polyketides and Nonribosomal Peptides	0	4.429e-05	0	3.17169e-05	0.779562	0.107999	0	0	0	0	4547.1	6910.23	4953.7	6050.14	7879.01	8696.48	6174.65	6062.41	0	5615.29	7203.14	0	1071.56	1296.91
n5291	605.078	18.3541	C16H25N5O16P2	7	GDP-mannose	p-Hilic	Carbohydrate Metabolism	3.64131	0.000170184	2.35202	0.00387388	0.645927	0.15854	14957.6	15174.1	20095.7	20594.7	5352.99	4650.66	4148.64	5297.35	11614.8	4440.19	8636.17	5420.05	17705.5	4862.41	7527.81	3056.11	572.755	3261.3
n3203	607.082	15.1781	C17H27N3O17P2	4	UDP-N-acetyglucosamine	p-Hilic	Carbohydrate Metabolism	0.697484	0.199055	1.62062	0.160782	2.32352	0.0150587	56447.3	77285.3	142417	77799.9	94836.1	151223	94218.2	167188	80496.4	34344.6	59302.6	44260.2	88487.4	126866	54601	37303.7	37907.6	20082.6
n3153	614.471	3.6263	C42H62O3	1	3-heptapreny4-hydroxybenzoate	p-Hilic	Metabolism of Cofactors and Vitamins	14.0508	7.79359e-05	23.5315	6.90404e-05	1.67475	0.236429	37640.3	46461.3	60245.1	52482.2	2957.44	4899.41	2140.97	4010.59	2221.51	4323.79	0	1819.19	49207.2	3502.1	2091.12	9555.02	1205.59	1774.69
n5208	660.512	3.67951	C44H68O4	1	ubiquino7	p-Hilic	Metabolism of Cofactors and Vitamins	4.34857	0.000521503	INF	0.000107903	INF	8.93212e-05	12448.4	20403	18692.2	21650.2	2980.1	4924.61	4061.59	4865.43	0	0	0	0	18298.5	4207.93	0	4084.19	908.28	0
n2448	663.109	13.999	C21H27N7O14P2	1	NAD+	p-Hilic	Energy Metabolism	2.08064	0.000612178	1.09628	0.597098	0.526895	0.0232712	165167	167611	221042	171745	85125.5	91967	72718.5	98910.6	221852	114125	193249	132617	181391	87180.4	165461	26572.6	11163.6	50551.4
n2376	666.222	17.5316	C24H42O21	14	Stachyose	p-Hilic	Carbohydrate Metabolism	0.982966	0.922838	1.46307	0.11458	1.48843	0.0593205	14469.9	15374.3	25768.9	18588.1	16754.7	19164.5	15513.1	24054.7	14383.6	8071.7	16806.9	11453.7	18550.3	18871.7	12679	5126.63	3773.21	3771.56
n1712	698.49	3.69672	C39H71O8P	2	1-18:0-2-18:3-phosphatidate	p-Hilic	N/A	1.324	0.0435068	0.688728	0.0911207	0.520186	0.0243762	14677.6	17015.9	18167.2	18684.7	10084.3	14523.6	11188.6	15974.9	22999	35879.6	21448	19198	17136.4	12942.8	24881.2	1781.38	2765.29	7496.49
p3048	721.289	19.9153	C27H47N9O10S2	1	Trypanothione disulfide	p-Hilic	Amino Acid Metabolism	2.78674	0.00717685	1.77761	0.0459417	0.637881	0.132289	295258	240530	415514	226964	68729.3	113658	82283.1	158141	244231	117495	167492	133618	294566	105703	165709	85865.9	39701.2	56342.3
n3400	743.075	16.7097	C21H28N7O17P3	1	NADP+	p-Hilic	Energy Metabolism	2.17713	0.0212961	1.47903	0.171323	0.679348	0.169446	17249.5	18680	31484.4	16918.5	6160.59	10612.3	10587.6	11375.2	19964.7	8683.57	17518.9	10851.6	21083.1	9683.9	14254.7	6976.2	2377.16	5350.31
n3144	750.595	3.60609	C52H78O3	2	Nonapreny4-hydroxybenzoate	p-Hilic	Metabolism of Cofactors and Vitamins	2.73523	0.00147819	1.33022	0.258094	0.48633	0.0761835	472774	628384	779068	616812	254208	235162	129996	293552	430158	782896	324220	339884	624259	228230	469290	125148	69856.6	214221
n3245	767.114	13.5533	C21H36N7O16P3S	1	CoA	p-Hilic	Carbohydrate Metabolism	2.00191	0.0822884	1.53041	0.0396837	0.764472	0.533223	12062.1	11891.8	16757.2	10827.2	10253.3	11904.2	0	3587.03	10095.8	6421.25	6687.15	10472	12884.5	6436.12	8419.03	2638.93	5597.95	2161.52
n3160	780.605	3.60249	C53H80O4	2	3-Demethylubiquinone-9	p-Hilic	N/A	3.70299	0.00676723	0.921064	0.770421	0.248735	0.0109251	8645.24	13107.7	19330.9	11168	3540.8	3857.06	1919.2	4793.62	12933.4	22628	10837.9	10330.4	13062.9	3527.67	14182.4	4560.57	1197.01	5742.01
n5410	785.156	11.3449	C27H33N9O15P2	1	FAD	p-Hilic	Metabolism of Cofactors and Vitamins	1.83321	0.00269283	1.12584	0.428072	0.614135	0.0124464	10692.8	11793.1	15634.8	11264.3	6670.74	7119.36	6091.45	7057.56	13789.2	8274.97	11738.2	10062.7	12346.3	6734.78	10966.3	2237.96	472.602	2354.04
p4972	809.126	12.2252	C23H38N7O17P3S	1	AcetyCoA	p-Hilic	Carbohydrate Metabolism	1.57697	0.0454825	0.618122	0.0340551	0.391968	0.00196243	5818.59	7157.55	7188.05	10711.6	6001.01	4983.14	4310.9	4284.11	16664	10848.1	11336.6	11102.3	7718.95	4894.79	12487.7	2094.78	805.272	2791.31
p4748	815.568	3.64223	C44H82NO10P	1	1-20:0-2-18:2-phosphatidylserine	p-Hilic	N/A	0.489688	0.0268246	INF	0.000597688	INF	0.000737961	7055.78	10471	13177.3	7327.79	15205.5	23494.5	13191.1	25774.5	0	0	0	0	9507.96	19416.4	0	2895.83	6152.05	0
p4749	817.584	3.61606	C44H84NO10P	1	1-20:0-2-18:1-phosphatidylserine	p-Hilic	N/A	0.364507	0.0342199	20.6335	0.000452215	56.6067	0.00512416	3225.11	4947.35	4505.16	2858.7	8182.89	10977.7	6148.17	17314.1	0	752.964	0	0	3884.08	10655.7	188.241	1000.32	4860.39	376.482
n4608	828.273	17.466	C30H52O26	4	Cellopentaose	p-Hilic	Carbohydrate Metabolism	0.644844	0.0528998	1.51679	0.0342989	2.35218	0.00498847	12786.3	15530.3	21757.6	16524.6	19900	28657.8	20869.8	33851.3	13262.4	8883.89	10876.9	10884.5	16649.7	25819.7	10976.9	3754.36	6635.92	1790.96
p2822	839.567	3.62992	C46H82NO10P	1	1-22:1-2-18:3-phosphatidylserine	p-Hilic	N/A	1.21642	0.411852	1.80034	0.0335186	1.48003	0.160039	18744.3	31870.5	39201.9	31416.8	21819.2	27852.7	14650.2	35342.4	19779.1	22185.4	11999.9	13375	30308.4	24916.1	16834.8	8494.91	8799.82	4920.86
n1672	864.572	3.72089	C45H85O13P	1	1-18:0-2-18:1-phosphatidylinositol	p-Hilic	N/A	1.23468	0.0484858	1.17336	0.10329	0.950334	0.555169	2769583	3.06301e+06	3.58065e+06	2.83092e+06	2.51535e+06	2.56961e+06	2.06903e+06	2.76286e+06	2787684	2873986	2.55566e+06	2.21778e+06	3.06104e+06	2.47921e+06	2.60878e+06	368737	293363	293281
n5412	990.326	17.923	C36H62O31	3	Cellohexaose	p-Hilic	Carbohydrate Metabolism	0.555747	0.0183284	1.09271	0.563074	1.96621	0.0134941	5881.14	7581	8611.62	6233.75	9269.7	15540	10574.2	15552	6926.36	4309.52	7800.68	6869.16	7076.88	12734	6476.43	1258.34	3290.45	1506.19
n5781	1152.38	18.3077	C42H72O36	2	Celloheptaose	p-Hilic	Carbohydrate Metabolism	0.489301	0.00781174	0.860714	0.231745	1.75907	0.0166569	1858.02	1869.8	2609.4	2133.12	3068.44	4950.68	3849.29	5442.73	2810.03	1927.75	2514.52	2588.76	2117.59	4327.78	2460.27	351.612	1071.76	376.551
Colour coding			Confirmed by authentic standard metabolite
			Confirmed by MS/MS analysis (for detailed fragments please select the cell and check the dropdown list)
			more than 2-fold difference but less than 3-fold difference between species
			more than 3-fold difference but less than 4-fold difference between species
			more than 4-fold difference between species

## Sheet: MS-MS data
PeakID	Mass	RT	FORMULA	Putative metabolite	MS/MS
n3141	92.0472	10.3963	C3H8O3	Glycerol	59 and 89 (matched with standard MS/MS spectra in Metlin)
p384	110.048	11.4719	C5H6N2O	Imidazole-4-acetaldehyde	83 C4H7N2
n2889	116.047	7.21774	C5H8O3	3-Methyl-2-oxobutanoic acid	87 C4H7O2
					71 C4H7O
p796	133.074	13.4171	C5H11NO3	isomer of N-hydroxy valine with OH on alkyl chain	116 C5H10NO2
					88 C4H10NO
					74 C2H4NO2
					70 C4H8N
n4540	138.068	5.89184	C8H10O2	4-Hydroxyphenylethanol	119 C8H7O
					106 C7H6O
					93 C6H5O
p4124	158.069	15.7098	C6H10N2O3	proline carbamate	141 C6H9N2O2
					115 C5H11N2O
					114 C5H8NO2
					113 C5H9N2O
					70 C4H8N
p2773	159.089	8.05963	C7H13NO3	N-acetyl valine	142 C7H12NO2
					114 C6H12NO
p539	160.085	14.4534	C6H12N2O3	N-gamma-Acetyldiaminobutyrate	90 C3H8NO2
					115 C5H11N2O
					143 C6H11N2O2
p1395	173.08	14.1879	C6H11N3O3	5-Guanidino-2-oxopentanoate	146 C5H12N3O2
					130 C5H12N3O
					114 C5H8NO2
					112 C5H10N3
					70 C4H8N
pos	175.096	14.83	C6H13N3O3	Agininic Acid	159 C6H11N2O3
					134 C5H12NO3
					130 C5H12N3O
					117 C5H9O3
					98 C5H8ON
					71 C4H7O
p1157	201.057	15.4745	C7H11N3O2S	Ovothiol A	166 C7H8N3O2
					156 C6H10N3S
					129 C5H9N2S
					122 C6H8N3
n3900	266.09	14.542	C12H14N2O5	p-aminobenzoyl glutamate	247 C12H11N2O4
					221 C11H11N2O3
					137 and 129 (two halves of the molecule)
n4847	309.986	16.7716	C5H12O11P2	D-Ribose 1,5-bisphosphate	211 C5H8O7P
p4755	398.137	16.3299	C15H22N6O5S	S-Adenosyl-L-methionine	250 C10H12N5O3
					136 C5H5N5
					163 C6H12O3S
					298 C11H16O3N5S
n2623	504.17	16.5338	C18H32O16	Raffinose	341 C12H21O11
					323 C12H19O10
					221 C8H13O7
					179 C6H11O6
n2376	666.222	17.5316	C24H42O21	Stachyose	485 C18H29O15
					443 C16H27O14
					383 C14H23O12
					341 C12H21O11
p382	156.053	11.3125	C6H8N2O3	Imidazole lactic acid	157 C6H9N2O3
					139 C6H7N2O2
					111 C5H7N2O
					82 C4H6N2
p3048	360.644	19.9153	C27H47N9O10S2	Trypanothione disulfide	704 C27H46O10N9S2
					643 C26H43O7N8S2
					593 C22H41O7N8S2
					575 C22H39O6N8
					464 C17H34O4N7S2
