# Supplementary material for: Metabolomic Analyses of Leishmania Reveal Multiple Species Differences and Large Differences in Amino Acid Metabolism
Source: PLoS One. 2015 Sep 14;10(9):e0136891. doi: 10.1371/journal.pone.0136891 (PMC4569581; doi:10.1371/journal.pone.0136891)
Supplement: S5 Table — The colour coding is explained at the end of the table. (XLSX) [file pone.0136891.s017.xlsx]

## Sheet: TableS4
PeakID	Mass	RT	FORMULA	Isomers	Putative metabolite	column	Map	ratio: Ldon/Lmaj	P-value: Ldon/Lmaj	ratio: Ldon/Lmex	P-value: Ldon/Lmex	ratio: Lmaj/Lmex	P-value: Lmaj/Lmex	medium_25	medium_26	medium_27	medium_28	donSPT_13	donSPT_14	donSPT_15	donSPT_16	majSPT_17	majSPT_18	majSPT_19	majSPT_20	mexiSPT-21	mexiSPT_22	mexiSPT_23	mexiSPT_24	Mean: medium	Mean: donoSPT	Mean: majSPT	Mean: mexiSPT	SD: medium	SD: donoSPT	SD: majSPT	SD: mexiSPT	M/L.don	P-value: medium/Ldon	M/L.maj	P-value: medium/Lmaj	M/L.mex	P-value: medium/Lmex
p2381	75.0321	15.5636	C2H5NO2	3	Glycine	p-Hilic	Amino Acid Metabolism	0.884564	0.00471491	1.46357	4.39656e-05	1.65457	1.42493e-05	207639	183633	256596	206735	469359	435632	458521	442504	479006	523084	528648	510962	331354	298409	281839	322378	213651	451504	510425	308495	30710.2	15285.7	22209.4	22565.2	0.473198	8.75598e-06	0.418574	4.29344e-06	0.692558	0.00250797
p3769	75.0685	22.9309	C3H9NO	6	(R)-1-Aminopropan-2-ol isomer1	p-Hilic	Amino Acid Metabolism	9.7283	4.04562e-06	0.305563	6.34239e-07	0.0314097	3.26489e-08	11552.5	11888.5	14110.2	10879.6	31144.8	26467.8	29556.1	34697.7	3705.07	2773.07	2739.48	3309.39	104549	93367.5	97076.8	103833	12107.7	30466.6	3131.75	99706.5	1399.35	3424.51	462.883	5402.93	0.397409	6.0446e-05	3.86612	1.86317e-05	0.121434	6.94356e-08
p3835	75.0685	10.9247	C3H9NO	6	(R)-1-Aminopropan-2-ol isomer2	p-Hilic	Amino Acid Metabolism	1.12736	0.219686	1.11837	0.226659	0.992026	0.933444	14925.9	14283.3	19292.6	22416.6	26266.4	24913.6	22066.1	20504.9	19917.9	22654.3	23410	17177.7	18852.4	20533.6	19747.4	24694.9	17729.6	23437.8	20790	20957.1	3836.18	2624.4	2837.23	2584.82	0.756454	0.0493739	0.852795	0.246884	0.845995	0.212342
n174	79.9661	16.0082	[PO3]3-	1	Phosphite	p-Hilic	N/A	0.982789	0.589827	1.00764	0.867687	1.02529	0.519022	1.20654e+06	1.08488e+06	1.35532e+06	1.06724e+06	1.17818e+06	1.07677e+06	1.12613e+06	1.22238e+06	1.14973e+06	1.15821e+06	1.15741e+06	1.21873e+06	1.07836e+06	1.24701e+06	1.08729e+06	1.15589e+06	1.17849e+06	1150865	1.17102e+06	1142139	133161	63145.9	32034.5	78024.2	1.02401	0.720585	1.00638	0.916633	1.03183	0.654192
p5175	80.0374	8.95685	C4H4N2	1	Pyrimidine	p-Hilic	Nucleotide Metabolism	1.7143	0.00111392	1.02594	0.768128	0.598459	0.00368929	1848.85	2548.37	1861.93	1721.63	8778.28	8677.63	10370.3	10228.5	5652.72	4920.77	6931.76	4693.17	9765.05	10070.7	7383.21	9873.7	1995.19	9513.7	5549.6	9273.16	374.174	910.07	1008.28	1266.3	0.209718	4.95847e-06	0.35952	0.000577	0.215158	3.31415e-05
n231	81.982	13.7546	H3O3P	1	Phosphonate	p-Hilic	N/A	0.976137	0.786227	0.982173	0.8781	1.00618	0.9576	599033	590309	570623	676374	738043	692107	569240	598431	558883	736160	714067	652218	741990	568989	541893	792103	609085	649455	665332	661244	46406.4	78961.7	79362.3	124364	0.937839	0.411933	0.91546	0.266958	0.92112	0.461839
n4455	83.9612	9.09201	HO3Cl	1	Chlorate isomer1	p-Hilic	N/A	0.9078	0.545495	1.06905	0.681826	1.17762	0.0598319	6596.25	5535.19	7751.35	7779.06	6278.32	5362.13	10282.8	7400.79	8573.31	9056.81	7013.85	7658.39	6390.45	7148.88	6450	7440.81	6915.46	7331.02	8075.59	6857.53	1072.63	2137.2	915.037	519.406	0.943315	0.740037	0.856342	0.15093	1.00845	0.925719
n3172	83.9613	14.0231	HO3Cl	1	Chlorate isomer2	p-Hilic	N/A	1.2155	0.0638205	1.11885	0.34931	0.920483	0.451494	612434	579650	568849	568918	743358	640261	534835	612838	450857	546648	559571	525438	705280	528129	468519	560486	582463	632823	520628	565603	20615.7	86167	48596	100607	0.92042	0.29897	1.11877	0.0576279	1.02981	0.753818
p4061	84.0211	13.5992	C4H4O2	2	3-Butynoate isomer1	p-Hilic	Carbohydrate Metabolism	0.908054	0.216775	1.10888	0.251268	1.22116	0.0942433	4352.99	4194.86	5715.43	3676.32	7030.02	6460.92	7171.56	7234.56	7933.98	7981.41	8512.27	6294.14	7681.89	6420.71	5500.32	5554.86	4484.9	6974.26	7680.45	6289.45	869.772	352.754	960.665	1019.55	0.643064	0.00182194	0.583937	0.00262559	0.713084	0.0359062
p2852	84.0212	14.9085	C4H4O2	2	3-Butynoate isomer2	p-Hilic	Carbohydrate Metabolism	1.06037	0.696515	0.836552	0.20537	0.788925	0.202206	23315.1	17859	31523.1	21678.3	4752.02	3741.04	4837.8	4118.19	4310.58	2685.37	4114.98	5344.7	6600.24	4832.39	5394.34	4031.32	23593.9	4362.26	4113.91	5214.57	5759.3	523.936	1094.57	1079.9	5.40863	0.000558146	5.73515	0.000560517	4.5246	0.000762642
p4135	85.0528	9.19067	C4H7NO	2	Acetone cyanohydrin isomer1	p-Hilic	N/A	1.0971	0.0429084	1.03246	0.487838	0.941081	0.167123	74444	77812.2	85834.8	61622.4	75192.2	77740	68828.4	69971.5	69408.1	63416.6	68043.3	65044.4	73810.2	70453.9	64291.7	74005	74928.3	72933	66478.1	70640.2	10075.6	4235.95	2736.34	4535.39	1.02736	0.727554	1.12711	0.156632	1.0607	0.467124
p503	85.0528	14.7529	C4H7NO	2	Acetone cyanohydrin isomer2	p-Hilic	N/A	1.14491	0.00812425	0.902094	0.565822	0.787914	0.231446	66707.6	64763.6	87757.6	66051.6	78944.9	81425.5	70634	77600	66409.9	67895.1	69892.7	65346	123922	72037.1	61901.1	84237.4	71320.1	77151.1	67385.9	85524.4	10988.1	4624.64	1971.19	27178.5	0.924421	0.365742	1.05838	0.507339	0.833915	0.369939
p1067	85.0892	7.59907	C5H11N	1	Piperidine	p-Hilic	N/A	1.98919	0.000296497	1.75708	0.000849833	0.883311	0.3705	548898	581762	622412	512222	592222	512280	542756	471237	194361	286905	281887	301848	301003	359818	315164	229708	566323	529624	266250	301423	46957.2	50993.1	48670.3	53981.8	1.06929	0.330424	2.12703	0.000113972	1.87883	0.000311641
n4386	86.0367	7.54536	C4H6O2	7	Diacetyl isomer1	p-Hilic	Carbohydrate Metabolism	4.39505	0.00144096	6.30154	0.00092002	1.43378	0.0171551	13881.6	12119.5	19166.4	17249.8	79513.5	79485.2	132635	83716.8	23593.7	17084.2	22521	22204	13203.7	13888.1	18899.5	13573.6	15604.3	93837.5	21350.7	14891.2	3188.93	25941	2905.85	2686.77	0.166291	0.000975949	0.730855	0.0373293	1.04789	0.743999
p4869	86.0368	13.8545	C4H6O2	7	Diacetyl isomer2	p-Hilic	Carbohydrate Metabolism	1.17786	0.00790406	1.06167	0.318299	0.901349	0.177195	12636.6	12825.9	20614.8	13763.3	15313.2	15509.9	16199.7	16528.2	12705.9	13138.5	15095.1	13015	17236	13513.9	14714.1	14395.6	14960.2	15887.7	13488.6	14964.9	3801.83	571.672	1086.34	1596.92	0.941618	0.646527	1.1091	0.484788	0.999684	0.998243
p2292	86.0368	15.3829	C4H6O2	7	Diacetyl isomer3	p-Hilic	Carbohydrate Metabolism	1.0721	0.431776	0.930319	0.64205	0.867751	0.384916	54623.9	51650.7	74585.1	52023	67444.6	57036	51212.8	56758.3	46045.6	55738.5	53666.3	61367.9	86386.1	51728.4	51525	60222.9	58220.7	58112.9	54204.6	62465.6	10989.5	6774.65	6338.37	16454	1.00185	0.987224	1.07409	0.549999	0.932044	0.682847
n701	87.0319	8.49075	C3H5NO2	3	2-Aminoacrylate isomer1	p-Hilic	Amino Acid Metabolism	0.78368	0.0116147	1.29241	0.00974979	1.64916	0.00142089	9747.78	8820.37	12007.5	7584.08	11758.9	12324.9	12037.9	10847	12498.3	16147.8	15333.3	15954.2	10365.9	9134.62	7339.74	9501.71	9539.92	11742.2	14983.4	9085.49	1868.6	639.947	1692.77	1273.15	0.812448	0.0672671	0.6367	0.004994	1.05002	0.701645
p4343	87.032	15.5325	C3H5NO2	3	2-Aminoacrylate isomer2	p-Hilic	Amino Acid Metabolism	0.839774	0.280283	2.65853	0.00451987	3.16577	7.25983e-05	39774.2	38699.6	55328.8	41882.9	22272.1	14212	12446.3	20914.2	22531.4	23045.7	20768.3	16825.3	7790.39	5665.32	6199.6	6616.52	43921.4	17461.1	20792.7	6567.96	7719.06	4857.08	2818.98	903.167	2.51538	0.0011487	2.11235	0.00134457	6.68722	7.25214e-05
n680	88.016	8.35966	C3H4O3	3	Pyruvate	p-Hilic	Carbohydrate Metabolism	0.810423	0.0533135	1.4522	0.00430582	1.79191	0.000543388	7648670	6.76692e+06	10098360	7.13976e+06	9332184	9232987	11893607	9731106	10192635	13540275	12711235	13147117	6382015	6.98366e+06	6509933	7.79947e+06	7.91343e+06	10047471	1.23978e+07	6918770	1.50079e+06	1.24944e+06	1.50861e+06	641637	0.787604	0.0715058	0.638292	0.00559393	1.14376	0.268662
p776	89.0477	14.6721	C3H7NO2	9	beta-Alanine	p-Hilic	Nucleotide Metabolism	1.08133	0.0493043	1.3259	0.00207505	1.22617	0.00554412	2.96717e+06	2892158	3513895	2.99292e+06	8.05294e+06	7.27056e+06	7.92896e+06	7.24438e+06	6907670	7.32063e+06	6.93202e+06	7042831	5.81734e+06	5.43619e+06	5203935	6.54347e+06	3.09154e+06	7.62421e+06	7.05079e+06	5.75023e+06	284798	426624	189265	586171	0.40549	2.10742e-06	0.438467	4.25156e-07	0.537637	0.000182345
n4324	89.9953	18.05	C2H2O4	1	Oxalate	p-Hilic	Carbohydrate Metabolism	1.02083	0.872209	1.07732	0.306979	1.05534	0.699042	116138	98648	146531	91478.6	128253	110434	114584	109085	94401.6	117444	91738.3	149338	121345	96642.4	97986.8	113199	113199	115589	113231	107293	24516.6	8761.13	26695.7	12005.2	0.979325	0.860388	0.999721	0.998664	1.05504	0.680362
n3141	92.0472	10.3963	C3H8O3	1	Glycerol	p-Hilic	Carbohydrate Metabolism	17.3058	3.36324e-05	1.88316	0.00179933	0.108817	5.73544e-07	120498	132736	190427	130441	565488	604493	822844	655015	40467.7	33480	43960.9	35094.8	327629	327298	380295	370841	143525	661960	38250.9	351516	31715.4	113345	4838.76	28040.4	0.216819	0.000118742	3.75221	0.000599586	0.408305	6.4002e-05
p1615	95.0371	7.41576	C5H5NO	3	2-Hydroxypyridine	p-Hilic	N/A	0.858534	0.085414	0.926062	0.639539	1.07866	0.602838	3407.19	4309.88	5424.69	4915.18	5262.09	4334.9	5199.8	4023.49	5571.6	4855.58	5806.72	5687.53	4497.15	6818.88	3559.32	5447.56	4514.23	4705.07	5480.36	5080.73	867.369	620.915	427.435	1391.76	0.95944	0.732738	0.823711	0.0926505	0.888501	0.515464
n718	97.9675	18.1851	H2O4S	1	Sulfate	p-Hilic	Nucleotide Metabolism	1.0107	0.83723	1.00484	0.926378	0.994197	0.814644	4.76679e+06	4416773	5.48488e+06	4.49441e+06	4.34525e+06	4.05096e+06	5049971	4.56371e+06	4433038	4619571	4.27722e+06	4489388	4.25097e+06	4.60066e+06	4507534	4564054	4.79071e+06	4.50247e+06	4.4548e+06	4480805	486508	421142	141838	157938	1.06402	0.404815	1.0754	0.233173	1.06916	0.271154
n169	97.977	16.0227	H3O4P	1	Orthophosphate isomer1	p-Hilic	Energy Metabolism	0.982819	0.684829	0.999251	0.987293	1.01672	0.606943	19740632	18841926	23817494	18765440	19046804	17592732	20924694	20150024	19977062	20189284	18772660	20133802	18100768	20367722	19322604	19981418	20291373	1.94286e+07	19768202	19443128	2.39209e+06	1.44625e+06	669751	993493	1.04441	0.559701	1.02647	0.688267	1.04363	0.536775
n224	97.9772	13.7559	H3O4P	1	Orthophosphate isomer2	p-Hilic	Energy Metabolism	0.970729	0.25808	0.989036	0.596615	1.01886	0.526911	14719716	14806819	14488779	14020262	14221805	13941274	14582773	14245447	13870743	15000705	14506774	15331582	14854261	13953566	13991303	14823921	14508894	1.42478e+07	14677451	1.44058e+07	352312	262581	635686	500755	1.01832	0.279614	0.988516	0.659112	1.00716	0.747679
p4483	98.048	9.17228	C4H6N2O	1	Imidazole-4-methanol	p-Hilic	N/A	1.32863	0.00174167	0.941161	0.28949	0.708369	0.000181444	9107.59	8177.02	9080.8	8915.02	36267.8	32787.6	35481	40207.6	28569.6	27012	25477.8	27882.8	39608.6	39820	34853.1	39511.4	8820.11	36186	27235.6	38448.3	437.103	3067.36	1333.92	2400.23	0.243744	2.11314e-06	0.323845	2.02212e-07	0.229402	3.20173e-07
p3262	99.0684	7.4195	C5H9NO	3	N-Methy2-pyrrolidinone	p-Hilic	N/A	0.779704	0.0141733	0.833998	0.0977829	1.06964	0.475428	29809.7	30082.7	23248.4	30112.9	23805.5	27236.1	25751.4	30224.7	30302	32505.2	36772.4	37674.7	26160.4	30432.9	35481	36244.5	28313.4	26754.4	34313.6	32079.7	3379.42	2706.58	3497.89	4714.01	1.05827	0.498511	0.825138	0.0486348	0.882597	0.241734
n3175	99.9564	14.0052	ClHO4	1	perchlorate	p-Hilic	N/A	1.16072	0.330014	1.10088	0.458245	0.948443	0.669267	224884	191028	153520	222573	198544	151910	249045	211697	134886	216646	162438	184900	180626	187512	154790	213934	198001	202799	174718	184215	33434.7	40106.6	34636.5	24309.1	0.976344	0.860256	1.13327	0.370742	1.07484	0.529569
n4321	100.016	9.09	C4H4O3	1	Succinic Acid fragment	C18-AR	N/A	0.844977	0.251747	6.26424	2.73337e-07	7.41351	0.000388369	2642.74	2737.52	3353.46	3307.97	111848	102354	101274	110810	88754.8	149416	152176	114148	20988.3	13224.1	12864.8	20973.6	3010.42	106572	126124	17012.7	372.323	5527.35	30337.4	4584.51	0.0282479	2.44374e-08	0.0238688	0.000187873	0.176952	0.000893106
n2891	100.016	7.31339	C4H4O3	1	2-oxobut-3-enanoate isomer	p-Hilic	N/A	0.57128	0.0243338	2.40908	0.0308379	4.21698	0.00168404	3914.74	4973.98	4234.99	4140.81	31517.3	36596.6	59624.6	38104.2	47714	83649.2	79890.9	79046	11527	10313.8	11831.3	35168.6	4316.13	41460.7	72575	17210.2	458.695	12432.8	16694.3	11990.2	0.104102	0.000989202	0.0594713	0.000180482	0.250789	0.0751901
p399	101.048	11.5646	C4H7NO2	5	1-Aminocyclopropane-1-carboxylate	p-Hilic	Amino Acid Metabolism	1.34873	0.0120745	0.923103	0.293172	0.684423	0.000875586	120783	112678	150757	110818	52413.4	57080.7	45072.4	60057	46142.1	38623	37345.1	37019.5	61871.7	61373.3	53268	55989.1	123759	53655.9	39782.4	58125.5	18511.7	6530.04	4295.88	4192.89	2.30653	0.000379522	3.1109	0.000116611	2.12917	0.000452167
n2445	102.032	15.147	C4H6O3	8	2-Oxobutanoate	p-Hilic	Amino Acid Metabolism	0.964255	0.610436	0.866025	0.0136976	0.898128	0.139827	1.62467e+06	1.55169e+06	1.86789e+06	1.46951e+06	1.22612e+06	1.0757e+06	1.12314e+06	1.21731e+06	1.41617e+06	1.12347e+06	1152432	1.1223e+06	1.42304e+06	1.30823e+06	1.37482e+06	1254354	1.62844e+06	1.16057e+06	1.20359e+06	1.34011e+06	171754	73303.6	142403	74054.1	1.40314	0.00242598	1.35298	0.00887996	1.21515	0.0215774
p2290	103.063	15.2371	C4H9NO2	14	3-Amino-isobutanoate	p-Hilic	Amino Acid Metabolism	0.905224	0.0139327	0.799015	0.0623438	0.882672	0.238237	545438	529750	722412	540608	616438	587667	573043	598345	619051	683222	641204	680727	919739	651087	641617	760582	584552	593873	656051	743256	92140.3	18271.9	31287	129450	0.984305	0.849242	0.891016	0.192076	0.786475	0.0927324
p2913	103.1	14.6589	C5H13NO	1	Choline isomers	p-Hilic	Amino Acid Metabolism	0.7723	0.0107397	1.44031	0.00430821	1.86496	0.00016125	109624	100231	114809	96800	149401	118217	123851	122488	182899	159052	149020	174517	86371.1	76539.4	101647	92280.8	105366	128489	166372	89209.7	8307.58	14146.1	15211.5	10531.3	0.82004	0.0303946	0.633317	0.00041071	1.18111	0.0526467
p771	103.1	19.7604	C5H13NO	1	Choline	p-Hilic	Amino Acid Metabolism	2.11506	0.000202942	1.38377	0.00602574	0.654246	0.00041258	8444673	8941335	12382988	8899448	11684627	9459900	12398581	10202594	5.60242e+06	4650689	4796435	5633420	7573265	8731476	7.85623e+06	7452491	9667111	1.09364e+07	5.17074e+06	7.90336e+06	1.8245e+06	1.34367e+06	519928	577421	0.883937	0.305388	1.86958	0.00319088	1.22316	0.114853
n2421	104.011	15.7508	C3H4O4	3	Malonate	p-Hilic	Nucleotide Metabolism	1.02532	0.340842	1.01543	0.578373	0.990353	0.698639	1.68447e+06	1.64024e+06	1.96733e+06	1.69783e+06	1.74671e+06	1.63028e+06	1776760	1739792	1.6689e+06	1.75599e+06	1.63949e+06	1.65895e+06	1611331	1.71521e+06	1.70368e+06	1.7586e+06	1.74747e+06	1.72339e+06	1.68083e+06	1.69721e+06	148626	64108.5	51573.5	61941.6	1.01397	0.776081	1.03964	0.429418	1.02961	0.55541
n3913	104.022	11.112	C2H4N2O3	1	Urea-1-carboxylate	p-Hilic	Amino Acid Metabolism	0.579006	0.000124896	0.400089	0.000110495	0.690993	0.00330336	129894	110731	129300	99697.6	110215	100574	132865	104740	209265	180347	192735	192073	247820	316440	303407	253069	117405	112099	193605	280184	14782.3	14396	11889.9	34815.8	1.04734	0.625376	0.606417	0.000198812	0.41903	0.000135294
p2050	105.043	15.7107	C3H7NO3	3	Serine	p-Hilic	Amino Acid Metabolism	0.785324	0.0149461	2.1226	0.000547531	2.70283	3.19514e-07	1.23276e+06	1.12076e+06	1446576	1.18662e+06	591047	462874	435318	578198	684675	665523	661998	620394	274076	238980	231527	229429	1.24668e+06	516859	658147	243503	140968	79224.4	27069.3	20790.1	2.41203	0.000103535	1.89423	0.000177359	5.11977	8.00957e-06
n4278	106.027	10.1548	C3H6O4	2	Glycerate isomer	p-Hilic	Carbohydrate Metabolism	1.0641	0.670921	1.20478	0.271909	1.1322	0.427054	10648.7	8102.98	12119.4	13180.8	161730	136788	109459	104647	87302.9	128097	131912	134430	125176	91087.1	80182.1	129048	11013	128156	120436	106373	2200.33	26482.8	22241.5	24408.4	0.085934	0.000118228	0.0914425	6.52975e-05	0.103531	0.000237071
n3358	106.027	12.2789	C3H6O4	2	Glycerate	p-Hilic	Carbohydrate Metabolism	3.23645	3.25362e-05	5.03971	1.23365e-05	1.55717	0.000192786	67026.4	67207.2	83160.8	66620.6	468979	455427	554243	416879	138351	140646	142046	164637	90286.5	94287	91580	99964.8	71003.7	473882	146420	94029.6	8108.41	57942	12239.9	4293.58	0.149834	9.11572e-06	0.484932	4.96546e-05	0.755121	0.00240586
n2756	109.053	5.00033	C6H7NO	7	2-Aminophenol	p-Hilic	Amino Acid Metabolism	1.06664	0.737708	0.843815	0.318107	0.791096	0.0962643	3123.62	2759.46	4624.85	3280.91	2901.37	2743.43	4888.83	2980.04	2320.56	3598.99	3751.34	2998.49	4099.67	4436.91	3213.86	4264.54	3447.21	3378.42	3167.34	4003.74	814.902	1011.73	651.39	544.292	1.02036	0.91911	1.08836	0.610898	0.860996	0.29935
p384	110.048	11.4719	C5H6N2O	2	Imidazole-4-acetaldehyde	p-Hilic	Amino Acid Metabolism	1.28377	0.00806874	1.09803	0.236686	0.855321	0.103852	8165.02	8054.62	7882.52	10576.6	748226	816937	895956	872441	571144	706306	612913	706342	666941	721905	763134	883961	8669.69	833390	649176	758985	1276.59	65734.9	68156	92164.9	0.0104029	2.64079e-07	0.0133549	1.46641e-06	0.0114227	3.41803e-06
p2352	111.043	11.3325	C4H5N3O	1	Cytosine	p-Hilic	Nucleotide Metabolism	10.0813	0.00778158	5.80969	0.0113357	0.576286	0.000489581	318846	326856	420366	285972	798149	431705	358522	319703	51734.8	42476.9	50288	44770	94835	79182	81443.3	72970.2	338010	477020	47317.4	82107.6	57683.2	219064	4406.74	9210.1	0.708587	0.265679	7.14345	5.63065e-05	4.11667	0.000122433
n2876	112.027	8.51407	C4H4N2O2	2	Uracil	p-Hilic	Nucleotide Metabolism	0.342171	1.03692e-06	0.361971	7.50921e-07	1.05787	0.225081	83842.7	79287.5	110805	86520	360814	309030	343614	322321	900895	1.04766e+06	970362	984918	934073	895993	871512	988712	90113.8	333945	975958	922573	14113.5	22886	60240.5	51056.7	0.269846	1.80851e-06	0.0923336	1.20122e-07	0.0976766	6.89121e-08
n5392	113.024	14.9241	C10H10O6	3	Chorismate	p-Hilic	Metabolism of Cofactors and Vitamins	1.09739	0.581138	1.20501	0.205854	1.09806	0.584599	9706.83	9854.04	9129.46	10864.7	12658.2	13812.5	16228.6	10239	8420.21	12303	16106.6	11410.4	11619.1	12711.8	11450.4	8150.82	9888.75	13234.6	12060.1	10983	721.862	2490.24	3167.77	1969.17	0.74719	0.0417183	0.819959	0.229801	0.900367	0.336927
n5218	113.048	8.04206	C5H7NO2	6	(S)-1-Pyrroline-5-carboxylate	p-Hilic	Amino Acid Metabolism	0.534879	0.00144148	0.148515	2.45779e-05	0.277662	6.71414e-05	2995.24	2402.44	3378.87	2911.25	3475.57	2318.22	3757.02	3158.17	4784.03	6249.82	6273.59	6453.02	20695.1	18137.7	21194	25546.6	2921.95	3177.24	5940.11	21393.4	401.726	622.74	776.04	3075.48	0.91965	0.516578	0.491902	0.000455064	0.136582	2.12029e-05
p568	113.059	9.71233	C4H7N3O	1	Creatinine	p-Hilic	Amino Acid Metabolism	1.0785	0.276904	1.06379	0.331089	0.986363	0.825623	10328486	10234730	15594548	8937406	11141323	9889106	11842634	10008738	11102954	9550497	8973364	10133745	9059852	10740964	10618152	9891309	1.12738e+07	1.07205e+07	9940140	1.00776e+07	2.94963e+06	937034	908496	775191	1.05162	0.732896	1.13417	0.420668	1.1187	0.462606
n2499	113.945	17.1823	H2O3S2	1	H2S2O3 fragment	p-Hilic	N/A	1.02483	0.852852	1.04424	0.742221	1.01894	0.857884	4474.32	4009.95	2169.14	3868.63	4873.79	3446.45	4421.8	5740.37	4348.59	3933.24	4307.6	5445.22	4851.84	3649.63	4982.56	4215.39	3630.51	4620.6	4508.66	4424.85	1008.02	955.01	651.743	615.954	0.785722	0.203744	0.80523	0.193754	0.820481	0.22728
n4181	113.945	22.6356	H2O3S2	1	H2S2O3	p-Hilic	N/A	0.860295	0.126178	1.00267	0.978577	1.1655	0.165179	54943.8	48813.8	136937	68083.8	147574	139183	113635	125233	157733	150869	173824	128556	154861	119233	110484	139646	77194.6	131406	152746	131056	40631.3	15009	18777.7	20028.7	0.58745	0.0463308	0.50538	0.0149354	0.58902	0.0549173
n287	114.032	14.7138	C5H6O3	6	2-Hydroxy-2,4-pentadienoate	p-Hilic	Amino Acid Metabolism	0.973812	0.641968	0.869345	0.0228719	0.892723	0.0593946	1.61655e+06	1.54788e+06	1.80652e+06	1463484	1.26226e+06	1.10793e+06	1.11499e+06	1259022	1.36358e+06	1.18283e+06	1154206	1.17117e+06	1.48213e+06	1.31855e+06	1313061	1.34347e+06	1.60861e+06	1.18605e+06	1217945	1.3643e+06	146037	86189	97798.1	79658.9	1.35627	0.00249239	1.32076	0.00435043	1.17907	0.0260414
n2620	114.043	15.3132	C4H6N2O2	6	5,6-Dihydrouracil isomer1	p-Hilic	Nucleotide Metabolism	0.791356	0.000198106	1.37186	0.0297384	1.73356	0.00153604	34791	32506.3	39029	32265.3	20456.8	18745.8	19856.9	20154.7	23717.1	24797.5	26267.1	25317.6	14691	12068	11403.1	19580.1	34647.9	19803.6	25024.8	14435.6	3134.62	746.492	1063.16	3711.84	1.74958	9.22184e-05	1.38454	0.00113657	2.40018	0.000163497
p4074	114.043	13.161	C4H6N2O2	6	5,6-Dihydrouracil isomer2	p-Hilic	Nucleotide Metabolism	0.199972	4.94732e-06	1.15395	0.273537	5.77054	2.39798e-06	7503.25	7923.24	8501.48	6702.85	17505	14504.7	24039.2	21381.5	86618.8	104414	91377.8	104796	15797.6	17835.1	16609.8	16857.9	7657.71	19357.6	96801.5	16775.1	756.761	4202.98	9218.73	839.304	0.395592	0.00154441	0.0791073	1.26208e-06	0.456492	3.60255e-06
p74	114.051	12.7116	C6H10S	1	Diallyl sulfide	p-Hilic	N/A	1.806	0.709702	0.0881406	6.65378e-05	0.0488044	3.2144e-06	7942.01	6883.28	7304.99	5535.81	3961.45	0	0	0	0	2193.5	0	0	11280.1	10522.5	12171.3	10970.8	6916.52	990.364	548.376	11236.2	1018.17	1980.73	1096.75	696.699	6.98382	0.00179197	12.6128	0.000144111	0.615558	0.000422605
n2517	115.027	15.2631	C4H5NO3	1	Maleamate isomer1	p-Hilic	Metabolism of Cofactors and Vitamins	1.11066	0.0653923	1.98233	0.00285497	1.78483	0.00572802	18848.5	15728	17529.1	15768.1	17380.5	17344.1	20228.5	17001.6	16065.2	15787.3	15964.9	16968.3	7826.03	7719.44	6702.32	14050.3	16968.4	17988.7	16196.4	9074.52	1508.7	1502.93	527.231	3355.61	0.943283	0.374962	1.04766	0.371313	1.8699	0.00514252
n5194	115.027	12.1108	C4H5NO3	1	Maleamate isomer2	p-Hilic	Metabolism of Cofactors and Vitamins	1.34203	0.0193569	1.42576	0.008627	1.06239	0.0939453	15837.9	14306.9	17331.3	15573.2	22308	20274.4	26787.7	18951.4	16494.3	17052.2	15126.6	17138.7	15684.2	15098.3	15448.3	15716	15762.3	22080.4	16453	15486.7	1241.18	3428.46	929.222	285.119	0.713863	0.0133767	0.958024	0.407306	1.0178	0.68023
n2064	115.063	12.7471	C5H9NO2	4	Proline	p-Hilic	Amino Acid Metabolism	0.567923	0.00158228	0.0667632	7.12064e-09	0.117557	6.24447e-09	1.2381e+06	1.13962e+06	1.67086e+06	1.15058e+06	212857	165869	112412	195254	295522	330058	287619	295402	2.63809e+06	2.44303e+06	2.55325e+06	2.64661e+06	1.29979e+06	171598	302150	2.57025e+06	251274	43961	18968.9	94703.2	7.57461	0.000116061	4.30179	0.000215411	0.505706	7.93042e-05
n606	116.011	16.3	C4H4O4	3	Fumarate	p-Hilic	Carbohydrate Metabolism	0.566782	2.09987e-05	0.588316	0.00793794	1.03799	0.736573	354668	319177	445250	322786	545355	500230	585769	583593	904222	1.02005e+06	955353	1.02831e+06	814434	938499	795227	1.21673e+06	360470	553737	976983	941223	58726.9	40210.8	58455.3	194340	0.650978	0.00161627	0.368963	5.79521e-06	0.382981	0.00123625
n1474	116.047	14.95	C5H8O3	9	isomer of 4-Methy2-oxobutanoic acid	p-Hilic	Amino Acid Metabolism	1.02039	0.827986	0.939259	0.369878	0.920492	0.396169	49214.8	50407.3	57829.9	47742.2	44753.5	37507.6	45248.8	44324.7	51454.3	37996.9	36880.5	42069.6	42341.6	50934.6	47866.8	41804.1	51298.5	42958.7	42100.3	45736.8	4488.61	3653.6	6622.74	4417.69	1.19414	0.0279857	1.21848	0.0611505	1.1216	0.127789
n2889	116.047	7.22	C5H8O3	9	3-Methy2-oxobutanoic acid	p-Hilic	Amino Acid Metabolism	0.0948138	3.57497e-05	0.613056	0.0327286	6.46589	5.4939e-05	13538.9	13470.6	15948.8	16042.3	66755.4	64214.3	115327	79212.9	852001	857081	689608	1.03446e+06	123805	115089	116566	175502	14750.2	81377.4	858286	132741	1438.81	23563	140865	28761	0.181256	0.00132533	0.0171856	2.05454e-05	0.11112	0.000178015
n4850	117.043	10.255	C4H7NO3	5	Aspartate 4-semialdehyde	p-Hilic	Amino Acid Metabolism	1.09046	0.562932	1.02906	0.80755	0.943696	0.603107	5699.18	6938.52	7862.46	9218.78	22780.7	21660	28768.6	17585.8	14865.1	21712.3	23844.2	22841.5	20228.3	24701.3	20828.5	22472.7	7429.73	22698.8	20815.8	22057.7	1485.94	4621.37	4061.6	2001.56	0.327319	0.000751355	0.356928	0.000818303	0.336832	2.30966e-05
p4262	117.054	15.7817	C3H7N3O2	1	Guanidinoacetate	p-Hilic	Amino Acid Metabolism	0.913599	0.208468	0.971088	0.672845	1.06293	0.163955	53511.5	46927.5	67631.8	49635.8	58580.4	43608	54365.8	51731.4	57490.4	59208.4	58674.6	52610.5	57049.6	50820.8	51388.7	55227.9	54426.7	52071.4	56995.9	53621.7	9208.75	6308.09	3010.51	3008.96	1.04523	0.687721	0.954922	0.614893	1.01501	0.873481
n390	117.058	7.95901	C8H7N	2	Indole	p-Hilic	Amino Acid Metabolism	0.408917	0.00186825	0.818821	0.0967742	2.00241	0.00607014	0	0	1277.24	0	8174.88	7888.32	8301.59	7985.45	18522.5	26264.7	16318.5	18006.3	7826.18	9663.97	9781.11	12237.1	319.309	8087.56	19778	9877.09	638.618	185.791	4425.71	1810.19	0.0394815	4.03662e-07	0.0161447	0.000127117	0.0323283	5.93127e-05
pos	117.079	11.17	C5H11NO2	16	Betaine	p-Hilic	Amino Acid Metabolism	0.952964	0.27308	0.942155	0.17745	0.988658	0.745868	5930000	7600000	7010000	6040000	5840000	5970000	6410000	6700000	6930000	6630000	6180000	6410000	6410000	7010000	6690000	6340000	6645000	6230000	6537500	6612500	800521	397073	319726	305109	1.06661	0.388812	1.01644	0.811357	1.00491	0.941987
p276	117.079	12.3392	C5H11NO2	16	Valine	p-Hilic	Amino Acid Metabolism	1.05761	0.308408	1.15604	0.00436495	1.09307	0.0936152	33909544	34811772	44896504	31349886	33081250	31004248	35236304	34904612	34454672	31449826	28213898	32796484	28135762	29250878	29481410	29240458	3.62419e+07	3.35566e+07	31728720	29027127	5.95313e+06	1.94756e+06	2.64592e+06	604560	1.08002	0.424123	1.14224	0.215189	1.24855	0.052469
n1	118.027	15.2927	C4H6O4	7	Succinate	p-Hilic	Carbohydrate Metabolism	1.24124	0.112164	4.55248	5.13543e-05	3.66767	0.00124236	845587	832191	1193738	765136	125798648	115371720	137870480	106412216	65823632	111537056	105941616	107799872	21173534	22980400	17193200	45287780	909163	121363266	97775544	2.66587e+07	192954	1.35597e+07	2.1428e+07	1.26525e+07	0.00749125	2.04397e-06	0.00929847	0.000102624	0.0341038	0.00657725
p535	119.058	14.3107	C4H9NO3	11	Threonine	p-Hilic	Amino Acid Metabolism	0.838817	0.227941	0.669816	0.0144764	0.798524	0.0398222	13692421	13237608	15673553	10952046	4.84366e+06	4.19695e+06	5.50947e+06	7203475	7401931	6197343	5416141	6918192	7100013	8884528	8872070	7620299	13388907	5.43839e+06	6.4834e+06	8.11923e+06	1.93846e+06	1.29299e+06	866721	901884	2.46192	0.000486013	2.06511	0.000629057	1.64904	0.00263141
n2488	120.006	17.3443	C3H4O5	1	2-Hydroxymalonate	p-Hilic	N/A	0.909711	0.536988	1.04808	0.623455	1.1521	0.407893	14616.1	13980.4	20431.4	13489.4	17034.1	14820.1	13686.1	14981	13292.1	18936.9	12659.6	21639.4	17282.2	12695.5	12463.2	15304	15629.3	15130.3	16632	14436.2	3234.44	1393.85	4371.16	2293.15	1.03298	0.786428	0.939713	0.724944	1.08265	0.569314
n4429	120.042	10.537	C4H8O4	9	Erythrose	p-Hilic	Carbohydrate Metabolism	1.1711	0.186027	1.24711	0.0414867	1.06491	0.507864	28018.6	30724.2	36600.6	25468.5	108627	98967.3	125015	90139.3	78011.3	110165	82025.7	90782.6	75602.9	85642.8	88978.2	88758.5	30203	105687	90246.2	84745.6	4774.52	14934.4	14309.8	6282.56	0.285777	7.18389e-05	0.334673	0.000209134	0.356396	8.91702e-06
n4695	120.058	17.65	C8H8O	8	D3-phenyllactate fragment	C18-AR	Amino Acid Metabolism	1.2311	0.227361	4.87777	0.000155349	3.96212	0.00153903	4944.55	6678.99	4533.5	5920.51	67970.4	47954.2	61699.6	47737.8	29426.1	58008.2	45700.9	49922	12105	8546.37	9552.76	15997.7	5519.39	56340.5	45764.3	11550.5	967.472	10137.6	12029.7	3321.69	0.0979648	5.85527e-05	0.120605	0.000549921	0.47785	0.0130395
p3562	120.094	4.12772	C9H12	6	1,2,4-Trimethylbenzene	p-Hilic	N/A	1.05788	0.713957	0.135023	4.5596e-06	0.127636	4.10591e-06	3440.98	1567.64	2747.55	2106.02	4282.43	2825.5	2806.79	3059.97	2666.17	2905.59	2739.67	3953.39	25746.2	20185.1	25353.2	24807.5	2465.55	3243.67	3066.21	24023	809.626	702.023	599.877	2587.39	0.76011	0.196637	0.804103	0.27819	0.102633	3.92351e-06
n4722	121.02	16.5969	C3H7NO2S	2	Cysteine	p-Hilic	Amino Acid Metabolism	0.993705	0.942922	0.873707	0.0600041	0.879242	0.139304	53193.2	51379.5	64157.3	51942	37996.2	32949.4	35728.9	41257.6	37571.8	42328	30019.4	38950	42473	39770.6	46491.2	40580.6	55168	36983	37217.3	42328.9	6040.63	3518.61	5198.01	2997.05	1.49171	0.00200972	1.48232	0.00408211	1.30332	0.00888436
p3836	121.089	13.187	C8H11N	6	Phenethylamine	p-Hilic	Amino Acid Metabolism	0.995376	0.91389	1.04922	0.263582	1.0541	0.201855	117412	125409	113773	114185	108713	114728	114249	125550	120009	120593	106843	117948	106508	113838	105242	115920	117695	115810	116348	110377	5394.06	7043.59	6437.62	5292.9	1.01627	0.685775	1.01157	0.759365	1.0663	0.100917
n4624	122.004	14.9355	C3H6O3S	1	3-Mercaptolactate	p-Hilic	Amino Acid Metabolism	1.88082	0.00302924	1.15818	0.21945	0.615781	0.00772428	0	0	0	0	25670.4	22385.1	19698.4	17948.4	7783.65	12262.7	12016.4	13503.6	22296.2	17623	16263.4	17815	0	21425.5	11391.6	18499.4	0	3367.16	2491.78	2623.73	0	1.4442e-05	0	9.62921e-05	0	7.93944e-06
p1056	122.048	7.43513	C6H6N2O	4	Nicotinamide	p-Hilic	Metabolism of Cofactors and Vitamins	0.880028	0.0697112	2.12823	1.3466e-05	2.41836	1.74174e-05	3.69372e+06	3797765	4621957	4.08998e+06	2.95396e+06	3.50819e+06	3.13847e+06	3.19571e+06	3.82125e+06	3.75675e+06	3.15443e+06	3.80841e+06	1.45454e+06	1.52652e+06	1.66663e+06	1.365e+06	4.05086e+06	3.19908e+06	3.63521e+06	1.50317e+06	416048	230446	321730	127438	1.26625	0.0116173	1.11434	0.165051	2.69488	2.33937e-05
p2258	123.032	7.82875	C6H5NO2	4	Nicotinate	p-Hilic	Metabolism of Cofactors and Vitamins	2.72805	0.00114413	0.068548	7.76246e-05	0.0251272	6.08302e-05	33530.6	31400.1	40893	31108.5	57573.7	62054.5	56210.8	58522.9	40154.4	16595.5	15922.5	13236	709753	860611	760641	1.08794e+06	34233.1	58590.5	21477.1	854736	4569.34	2496.71	12535.8	167623	0.584277	8.45655e-05	1.59393	0.10441	0.040051	6.55073e-05
p5225	124.064	7.8571	C6H8N2O	2	Methylimidazole acetaldehyde	p-Hilic	Amino Acid Metabolism	0.937268	0.5049	0.994695	0.958512	1.06127	0.221905	6178.8	6667.88	8201.61	5713.36	6150.24	6640.14	6564.45	4340.32	6715.97	6283.71	6294.8	5986.6	5958.49	6042.04	5372.46	6448.53	6690.41	5923.79	6320.27	5955.38	1080.22	1077.38	299.944	443.663	1.12942	0.3537	1.05856	0.533557	1.12342	0.254843
n2511	125.015	15.1079	C2H7NO3S	1	Taurine	p-Hilic	Lipid Metabolism	0.78162	0.0337564	1.08702	0.334098	1.39073	0.00486412	56813.8	54392.4	75179.9	48314.1	189066	177470	170359	135620	222419	191098	247652	199243	170105	143667	149744	155161	58675.1	168129	215103	154669	11569.6	23003	25434.3	11311.2	0.348989	0.000144965	0.272777	3.03011e-05	0.379358	2.16743e-05
p3375	125.048	7.66184	C6H7NO2	4	N-Ethylmaleimide	p-Hilic	N/A	1.1002	0.208116	0.93066	0.271011	0.845899	0.0275152	7571.68	5898.72	10717.5	8773.43	8856.74	7022.02	8435.81	8166.42	7069.77	8196.71	6599.31	7656.98	9462.2	8759.48	8725.39	7953.97	8240.34	8120.25	7380.69	8725.26	2029.03	785.334	695.091	616.21	1.01479	0.915697	1.11647	0.453343	0.944424	0.66351
p487	125.059	10.1016	C5H7N3O	4	5-Methylcytosine	p-Hilic	Nucleotide Metabolism	1.04676	0.120519	1.08372	0.14346	1.0353	0.510377	28854.1	32468.8	42875.4	29542.4	33696.3	31812.7	33851.7	34337.9	31801.7	33699.1	31044.6	31180.2	34377.4	27389	30530.6	31073.3	33435.2	33424.6	31931.4	30842.6	6485.69	1108.82	1223.7	2861.99	1.00032	0.997546	1.04709	0.66464	1.08406	0.492081
n3062	125.999	11.2347	C2H6O4S	1	2-Hydroxyethanesulfonate	p-Hilic	Amino Acid Metabolism	1.01833	0.645409	1.07051	0.253794	1.05123	0.352208	91927	87370.1	105284	83451.1	94903.7	92672.3	93609	105354	96503.7	95655.4	88961.6	98458.4	84613.8	94488.4	82313.8	99664.6	92008	96634.6	94894.8	90270.1	9504.17	5884.13	4125.9	8192.43	0.952123	0.439465	0.969579	0.597529	1.01925	0.791071
n253	126.008	13.787	C2H7O4P	2	2-Hydroxyethylphosphonate	p-Hilic	Amino Acid Metabolism	1.04764	0.771384	1.15552	0.360541	1.10298	0.500398	18472.2	22139.6	30076.3	16306.1	16454.5	16888	25136.1	24317.6	22556.5	23652	14944.5	17878.4	13397.8	20341.9	18150.6	19762.4	21748.5	20699.1	19757.8	17913.1	6051.43	4666.25	4070.11	3149.78	1.0507	0.792779	1.10075	0.604803	1.21411	0.303805
n4639	126.032	7.32399	C6H6O3	8	Benzene-1,2,4-triol	p-Hilic	Xenobiotics Biodegradation and Metabolism	2.62936	0.0143421	0.313649	0.000240278	0.119287	1.64004e-05	3157.63	2420.79	2717.8	3431.39	18873.2	15044.4	29921.1	15411	9726.32	6684.59	5436.93	8292.48	58082.4	55026.6	64805.8	74754.8	2931.9	19812.4	7535.08	63167.4	450.007	6956.4	1870.9	8738.47	0.147983	0.00287169	0.3891	0.00304916	0.0464148	9.13131e-06
p4134	126.043	11.6826	C5H6N2O2	2	Imidazole-4-acetate	p-Hilic	Amino Acid Metabolism	1.79658	0.0459836	2.05157	0.0276692	1.14193	0.0313773	13440	13136.9	12818.4	12220.9	86787.2	52510.2	37887.2	77161.1	36561.9	34812.3	37101.1	33096.7	29210.3	29608	30375.6	34782.2	12904	63586.4	35393	30994	521.393	22403	1816.04	2571.32	0.202937	0.00400315	0.364593	3.60786e-07	0.41634	9.04699e-06
p5340	126.043	8.82263	C5H6N2O2	2	Thymine isomer1	p-Hilic	Nucleotide Metabolism	1.07116	0.490388	1.03816	0.654936	0.969195	0.76758	4567.43	4480.78	7504.58	4157.08	5095.12	4765.24	5395.81	6027.97	6129.86	4367.99	4534.43	4837.88	5220.38	5919.3	4382.07	4979.98	5177.47	5321.04	4967.54	5125.43	1561.43	537.057	798.923	635.868	0.973019	0.867667	1.04226	0.81878	1.01015	0.952782
n663	126.043	7.44725	C5H6N2O2	2	Thymine isomer2	p-Hilic	Nucleotide Metabolism	0.572116	0.00134775	1.23402	0.207884	2.15694	4.3604e-05	37253.8	32447.3	45071.4	34860.1	60509.3	46562.9	80599	55962.3	95859	110514	106722	112751	42970.1	60725.2	45560.6	48174.4	37408.2	60908.4	106462	49357.6	5472.71	14354.3	7493.56	7870.61	0.614171	0.0222397	0.351377	5.78903e-06	0.757901	0.0469696
p4659	126.104	4.08474	C8H14O	6	Sulcatone	p-Hilic	Biosynthesis of Secondary Metabolites	0.830594	0.194829	0.951639	0.544123	1.14573	0.302287	5131.51	3936.86	4856.63	6536.83	5474.93	5589.3	4237.06	4976.62	4537.16	5908.93	6332.41	7635.25	5239.72	4784.32	5261.01	6023.36	5115.46	5069.48	6103.44	5327.1	1076.52	615.399	1276.71	513.613	1.00907	0.943296	0.838127	0.281474	0.96027	0.734818
p3622	126.116	13.9291	C7H14N2	2	1-5-diazabicyclononane	p-Hilic	Amino Acid Metabolism	0.977775	0.617811	0.779126	0.0112052	0.796836	0.0101258	4359.84	5267.61	6288.93	4204.63	4856.33	4288.66	5134.18	4545.88	4927.33	4770.3	4969.21	4586.13	6645.29	6258.75	5139.34	6118.37	5030.25	4706.26	4813.24	6040.44	961.201	367.761	173.938	640.72	1.06884	0.552147	1.04509	0.672383	0.832763	0.130876
n5310	127.912	11.2269	HI	1	hydrogen iodide	p-Hilic	N/A	1.1716	0.513936	1.19122	0.524278	1.01675	0.92906	6551.16	5230.92	6059.87	5485.84	11913.1	11310.1	6506.16	5035.3	5898.02	7131.94	9038.21	7604.67	10697.6	5956.13	5907.37	6622.83	5831.95	8691.16	7418.21	7295.99	591.674	3434.1	1297.7	2291.13	0.671021	0.151905	0.786166	0.067784	0.799336	0.262161
p1993	128.059	14.5912	C5H8N2O2	3	5,6-Dihydrothymine isomer1	p-Hilic	Nucleotide Metabolism	1.03665	0.652821	1.03463	0.579972	0.998046	0.977129	1342011	1266412	1.73304e+06	1.23652e+06	1.18536e+06	1.17448e+06	1.44535e+06	1.27394e+06	1.41534e+06	1.08777e+06	1.15086e+06	1.24558e+06	1.28946e+06	1.27003e+06	1.22539e+06	1.12426e+06	1.3945e+06	1.26978e+06	1.22489e+06	1.22729e+06	230020	125234	142574	73735.3	1.09822	0.377681	1.13847	0.256663	1.13624	0.215499
n1104	128.059	5.08906	C5H8N2O2	3	5,6-Dihydrothymine isomer2	p-Hilic	Nucleotide Metabolism	0.913586	0.652243	1.4965	0.111485	1.63805	0.0352372	6607.96	6523.49	13944.8	7018.69	9322.45	6564.91	14003.5	11410.3	14568.8	10320.7	8309.64	12008.6	9511.17	5067.08	6795.03	6225.25	8523.73	10325.3	11301.9	6899.63	3620.51	3154.5	2651.3	1883.62	0.825521	0.48143	0.754184	0.26189	1.23539	0.456418
n120	129.043	10.395	C5H7NO3	6	5-Oxoproline	p-Hilic	Amino Acid Metabolism	0.974356	0.137868	1.01639	0.278752	1.04314	0.0721828	45773984	46064388	49460328	43435888	47705560	47216344	47955632	47032500	48368028	46900972	49817804	49821360	46169664	47861924	47551096	45265304	46183647	47477509	48727041	46711997	2.48119e+06	426946	1.39651e+06	1.21291e+06	0.972748	0.343669	0.947803	0.124237	0.988689	0.715192
p3010	129.058	7.75379	C9H7N	3	Isoquinoline	p-Hilic	N/A	0.317991	0.000119938	0.656052	0.027039	2.06312	0.000487482	2228.95	341.753	933.077	2679.67	3496.32	3494.97	5910.14	5026.67	15698.8	15210.7	13861.9	11607.9	5446.22	6747.06	7045.77	8088.19	1545.86	4482.02	14094.8	6831.81	1092.02	1194.72	1830.94	1088.02	0.344903	0.010991	0.109676	2.26829e-05	0.226274	0.00047315
p193	129.079	12.3249	C6H11NO2	9	Pipecolate	p-Hilic	Amino Acid Metabolism	0.493592	4.84779e-06	0.188111	1.05337e-05	0.381107	5.33931e-05	122253	97096.4	140552	86967.4	3.01299e+06	2.82625e+06	3.2004e+06	3.32271e+06	6.78867e+06	6096078	6.08447e+06	6.07648e+06	15517961	15217755	15602761	19379842	111717	3.09059e+06	6.26143e+06	1.64296e+07	24281.7	217433	351591	1.97376e+06	0.0361476	1.62081e-07	0.0178422	3.68824e-08	0.00679977	3.12144e-06
p3360	129.152	13.3483	C8H19N	2	Octylamine isomer1	p-Hilic	N/A	1.00351	0.987955	0.911269	0.62557	0.908081	0.577126	115911	255060	75942.7	57385.1	76591.5	81152.2	69693.9	135878	128149	77312.3	67531.8	89052.2	78743.3	117525	98252.2	104172	126075	90829	90511.2	99673.1	89390.3	30400.1	26589.3	16114.1	1.38804	0.483529	1.39292	0.474569	1.26488	0.582179
p3257	129.152	14.5963	C8H19N	2	Octylamine isomer2	p-Hilic	N/A	1.26166	0.462951	0.85015	0.522547	0.673836	0.0878244	118558	307890	92269.4	65911.9	76591.5	122074	81836.3	192182	140757	77312.3	67531.8	89052.2	135280	124831	113440	182450	146157	118171	93663.3	139000	109943	53360.1	32605.1	30308.5	1.23683	0.663062	1.56046	0.395224	1.05149	0.904215
p3019	129.152	8.30047	C8H19N	2	Octylamine	p-Hilic	N/A	0.977222	0.34579	1.00249	0.933242	1.02586	0.443365	405616	424378	434573	401956	379360	395428	387922	403172	392098	422504	393249	394529	374429	391738	377851	417976	416630	391471	400595	390498	15477	10195.2	14639.6	19788.5	1.06427	0.0348685	1.04003	0.182935	1.06692	0.0826896
n3555	130.027	12.1315	C5H6O4	7	Mesaconate	p-Hilic	Carbohydrate Metabolism	0.955662	0.55962	1.01152	0.880196	1.05845	0.420054	45594.5	43434.4	60155	40507.2	45280.9	40246.1	38802.3	49596.5	40447.7	47960.7	43617.6	49969	42290.1	44174.2	38047.4	47432.6	47422.8	43481.4	45498.7	42986.1	8740.4	4932.65	4285.46	3918.26	1.09064	0.462085	1.04229	0.706293	1.10321	0.389988
n817	130.063	13.71/14.82	C6H10O3	17	3-Methy2-oxopentanoic acid/4-Methy2-oxopentanoic acid	C18-AR	Amino Acid Metabolism	0.825907	0.149828	6.68565	6.70027e-05	8.09492	3.77471e-05	167563	137314	263810	183365	7413650	7303423	9774136	6.83025e+06	8228254	11405276	9940642	8.34952e+06	960177	1139820	907794	1.67709e+06	188013	7.83036e+06	9.48092e+06	1.17122e+06	54022.6	1.32033e+06	1.50152e+06	351577	0.0240108	2.51183e-05	0.0198307	1.70303e-05	0.160528	0.00147558
p2385	130.111	18.9261	C6H14N2O	2	N-Acetylputrescine	p-Hilic	Amino Acid Metabolism	1.25593	0.00172734	1.2942	0.00479329	1.03047	0.663005	453933	445807	583205	465035	731239	656419	709016	655902	562883	508363	590061	530354	609758	477530	550015	489545	486995	688144	547915	531712	64622.1	38030.1	35931.1	60936.7	0.707693	0.00171951	0.888814	0.150483	0.9159	0.35285
p540	131.058	14.3498	C5H9NO3	14	trans-4-Hydroxy-proline	p-Hilic	Amino Acid Metabolism	0.90325	0.422371	0.952675	0.674294	1.05472	0.572623	790424	735170	949680	732779	665454	558472	835892	853563	887151	778951	657624	901716	670771	793407	863272	730657	802013	728345	806361	764527	101982	141490	113275	82708.3	1.10114	0.430638	0.994608	0.95636	1.04903	0.588744
n4430	131.058	9.01928	C5H9NO3	14	Glutamate 5-semialdehyde	p-Hilic	Amino Acid Metabolism	0.967552	0.336807	1.15988	0.0296867	1.19878	0.00645666	105487	103385	124128	89108.9	101024	115621	111660	107611	113835	112591	108275	115833	84664.2	91529.7	94380.7	105253	105527	108979	112634	93956.8	14377.6	6230.32	3197.68	8563.84	0.968327	0.674958	0.936906	0.371825	1.12315	0.215993
p805	131.069	14.5861	C4H9N3O2	2	Creatine	p-Hilic	Amino Acid Metabolism	0.972557	0.494096	0.992302	0.827819	1.0203	0.607031	8354954	8.26119e+06	10899651	8609858	8888222	8707602	9672761	8762404	9340289	9309369	8550903	9847112	9420890	9376632	8516688	8996301	9.03141e+06	9.00775e+06	9.26192e+06	9.07763e+06	1.25417e+06	449744	534287	419722	1.00263	0.972814	0.975113	0.746752	0.994909	0.946555
p4562	131.073	13.2592	C9H9N	3	Skatole	p-Hilic	N/A	0.961433	0.699425	1.0081	0.933737	1.04854	0.573542	5146.41	6146.25	5957.41	5434.31	4903.03	3767.48	4467.73	5463.74	5071.37	4394.68	4335.34	5546.79	4059.91	4943.49	4368.6	5080.44	5671.1	4650.49	4837.04	4613.11	461.559	716.067	579.095	480.752	1.21946	0.0535883	1.17243	0.0652102	1.22934	0.0191974
p229	131.095	11.2076	C6H13NO2	12	Isoleucine	p-Hilic	Amino Acid Metabolism	1.07472	0.184388	1.22666	0.000428895	1.14138	0.0307611	38578692	38298060	49854572	38085596	32868592	32416178	33366132	36043660	35179756	31067362	29642142	29440640	26986984	28535522	27108918	27174226	41204230	3.36736e+07	31332475	2.74514e+07	5.77043e+06	1.62695e+06	2.66509e+06	726893	1.22363	0.0457717	1.31506	0.0209499	1.50099	0.00322693
pos	131.095	10.62	C6H13NO2		leucine	p-Hilic	Amino Acid Metabolism	0.915302	0.156514	1.18259	0.0212169	1.29202	0.00112206	7580000	7820000	9350000	7410000	4870000	4460000	4740000	5490000	5450000	5740000	4900000	5280000	4050000	4450000	3940000	4100000	8040000	4890000	5342500	4135000	889382	435048	350844	220378	1.64417	0.000707104	1.50491	0.00132765	1.94438	0.000142892
p5234	131.106	27.2983	C5H13N3O	1	N-Carbamoylputrescine	p-Hilic	Amino Acid Metabolism	1.34028	0.107468	0.0798722	3.31508e-06	0.0595936	2.9164e-06	0	0	0	0	888.194	635.547	661.774	594.228	581.742	494.113	345.819	652.325	9458.58	7282.3	9118.49	8943.01	0	694.936	518.5	8700.6	0	131.805	132.063	969.451	0	4.27653e-05	0	0.000225597	0	1.92285e-06
n3171	132.042	7.6948	C5H8O4	16	2-Acetolactate isomer1	p-Hilic	Carbohydrate Metabolism	0.455026	0.00450931	10.5247	0.00204983	23.1299	5.57805e-05	4624.85	6277.32	7107.57	7345.07	258509	262071	469745	245192	487061	758751	722705	746753	26276.4	26804.5	21651.9	42659.1	6338.7	308880	678817	29348	1230.85	107490	128713	9170.94	0.0205216	0.00134477	0.00933786	4.50695e-05	0.215984	0.00251859
n289	132.042	14.6741	C5H8O4	16	2-Acetolactate isomer2	p-Hilic	Carbohydrate Metabolism	0.987793	0.864778	0.880701	0.0306264	0.891585	0.0821541	616028	568155	719673	617437	487011	421055	458920	515458	552816	441176	450848	460866	565368	525006	525208	521855	630323	470611	476427	534359	63819.3	40301.8	51557.1	20729.7	1.33937	0.0054883	1.32302	0.00949162	1.17959	0.0287915
p2042	132.053	15.1653	C4H8N2O3	6	Asparagine	p-Hilic	Amino Acid Metabolism	0.38224	7.18614e-05	0.901126	0.126746	2.35749	0.000120035	1.25926e+06	1.22109e+06	1.53067e+06	1.29626e+06	526376	490168	447264	520260	1.07443e+06	1.46365e+06	1.31528e+06	1.33727e+06	583918	532318	488772	596757	1.32682e+06	496017	1.29766e+06	550441	139323	36149.7	162549	49656.7	2.67495	2.54051e-05	1.02247	0.794425	2.41047	4.38679e-05
n5381	132.053	12.6572	C4H8N2O3	6	isomer of Asparagine	p-Hilic	Amino Acid Metabolism	1.24025	0.051791	1.17932	0.042147	0.950873	0.531759	16461.9	15795.2	16875.3	13435	14028.6	12523.8	12098.6	15317.2	10735.9	13155.7	9842.2	9780.21	11024.3	12350.8	11242.6	11144.4	15641.9	13492	10878.5	11440.5	1537.05	1471.76	1579.69	613.361	1.15934	0.0898436	1.43787	0.00497004	1.36723	0.00227133
p2335	132.09	22.7956	C5H12N2O2	6	Ornithine	p-Hilic	Amino Acid Metabolism	0.748952	0.0092982	0.926299	0.518422	1.23679	0.0530276	365318	279880	514735	355159	409318	335264	329188	293904	416831	435656	476945	496686	461063	336675	355977	322778	378773	341919	456529	369123	98326.4	48492.3	36701.9	62786.5	1.10779	0.526411	0.829679	0.188919	1.02614	0.874041
p5571	133.02	8.53694	C4H7NO2S	1	thiazolidine-4-carboxylate	p-Hilic	N/A	1.05323	0.404276	1.4036	0.00784487	1.33267	0.0242164	1245.53	1167.75	2307.89	1810.09	2916.52	2774.37	3242.01	2891.42	2914.59	2776.66	2454.1	3081.41	1689.15	1868.09	2443.14	2423.89	1632.81	2956.08	2806.69	2106.07	533.362	200.433	266.042	385.178	0.552357	0.00352263	0.581758	0.00763363	0.77529	0.200293
n1319	133.038	14.9914	C4H7NO4	4	Aspartate	p-Hilic	Amino Acid Metabolism	5.01497	0.00122062	1.38108	0.110384	0.275391	7.92758e-05	4329188	4.23336e+06	5.14008e+06	4222331	1.96702e+06	1.84401e+06	1245555	2.52081e+06	491646	326018	333516	359776	1.63336e+06	1.2471e+06	1.20051e+06	1405619	4.48124e+06	1.89435e+06	377739	1.37165e+06	441841	523195	77304.9	195320	2.36559	0.000279103	11.8633	1.71721e-06	3.26705	1.35051e-05
p3810	133.074	7.52895	C5H11NO3	4	1-deoxyxylonojirimycin	p-Hilic	N/A	0.426853	0.000536533	0.564478	0.00270891	1.32242	0.0358985	5295.71	2668.38	5101.22	3155.73	6189.06	5038.34	6126.42	3937.94	14737.1	12346.6	10213.3	12583.8	9853.52	7533.03	9874.95	10457.9	4055.26	5322.94	12470.2	9429.84	1337.33	1063.79	1849.36	1295.16	0.761846	0.188422	0.325196	0.000318793	0.430046	0.0011788
p796	133.074	13.4171	C5H11NO3	4	isomer of N-hydroxy valine with OH on alkyl chain	p-Hilic	N/A	0.244162	1.35511e-06	1.36432	0.000506839	5.58777	8.36224e-07	20197.3	16244	21887.1	17136.6	2.52246e+06	2.2995e+06	2509409	2623021	9154600	10601705	10023953	10989433	1.89816e+06	1.77762e+06	1.64876e+06	1.97169e+06	18866.3	2.4886e+06	1.01924e+07	1.82406e+06	2630.9	135902	797537	141624	0.00758108	2.89666e-08	0.00185101	2.3897e-07	0.010343	2.40307e-07
n604	134.022	16.2419	C4H6O5	4	(S)-Malate	p-Hilic	Carbohydrate Metabolism	0.619305	0.00018308	0.650372	0.0057323	1.05016	0.613561	4451072	4.08281e+06	5538540	4485944	8.06735e+06	7552106	8.23087e+06	7.47732e+06	11050472	13052744	12824981	13656976	11370287	11486014	10401531	14910979	4.63959e+06	7.83191e+06	1.26463e+07	1.20422e+07	626434	373557	1.12031e+06	1.97336e+06	0.592396	0.000123058	0.366874	1.62084e-05	0.385278	0.000377128
n2059	134.058	9.17997	C5H10O4	8	Deoxyribose	p-Hilic	Carbohydrate Metabolism	0.436181	2.13726e-05	4.20046	2.54513e-05	9.63008	3.91182e-07	7474.02	6925.89	8084.84	6889.86	1.16156e+06	1.00276e+06	1.24237e+06	934091	2.22099e+06	2.66447e+06	2543565	2.52274e+06	262276	240197	243221	287711	7343.66	1.08519e+06	2.48794e+06	258351	561.784	141615	188620	21877.5	0.00676714	5.07339e-06	0.0029517	1.99289e-07	0.0284251	4.49704e-07
p2396	135.035	11.8779	C4H9NO2S	3	Homocysteine	p-Hilic	Amino Acid Metabolism	0.574321	0.000220111	0.827742	0.114683	1.44125	0.00619689	9547.15	9308.7	10011.5	8112.35	3458.77	2825.37	2853	2938.87	5214.08	4934.02	4925.24	5953.24	3962.24	4353.65	3073.86	3199.35	9244.92	3019	5256.65	3647.28	809.471	297.136	483.381	613.08	3.06224	6.90965e-06	1.75871	0.000148975	2.53475	3.31167e-05
n3794	135.055	9.10317	C5H5N5	1	Adenine	p-Hilic	Nucleotide Metabolism	1.10467	0.484727	1.11758	0.456364	1.01169	0.947757	10616.4	10914.9	15637.3	8999.81	1968.6	1918.72	1639.91	2323.99	1179.91	1922.99	1873.88	2130.54	1812.39	1599.6	1287.89	2325.35	11542.1	1962.81	1776.83	1756.31	2856.82	280.887	413.203	436.243	5.88041	0.00054785	6.4959	0.000508943	6.57181	0.000506408
n1376	136.019	14.7754	C4H8O3S	1	S-Methy1-thio-glycerate isomer1	p-Hilic	N/A	2.77925	0.000224962	1.48434	0.0369928	0.534081	0.018614	3308.9	1490.31	1749.78	1969.65	7524.54	10292.2	7766.75	7878.79	3195.99	3463.16	2448	2932.87	7685.55	5400.17	3829.02	5628.71	2129.66	8365.56	3010.01	5635.87	810.201	1292.89	432.718	1583.4	0.254575	0.00018052	0.707527	0.103712	0.377876	0.00760237
n1817	136.019	8.08849	C4H8O3S	1	S-Methy1-thio-glycerate isomer2	p-Hilic	N/A	1.39553	0.0568549	3.76341	0.000304416	2.69676	0.00241563	1308.1	1424.07	1906.51	1342.05	8280.6	8380.66	8955.29	11856.6	6008.21	5664.22	6242.75	8937.15	1757.85	2414.96	2228.25	3556.19	1495.18	9368.3	6713.08	2489.31	278.508	1685.31	1501.63	763.095	0.1596	9.19566e-05	0.222726	0.000482566	0.60064	0.0499529
n3142	136.037	10.5108	C4H8O5	3	[FA trihydroxy(4:0)] 2,3,4-trihydroxy-butanoic acid isomer	p-Hilic	Carbohydrate Metabolism	3.25783	0.00022716	1.69477	0.00349525	0.520212	8.77815e-05	18574.8	16202.8	20198.5	21161.3	53227.1	54553.3	76167.8	64333	16342.3	22792.7	19093.5	17982	33020.3	39033.9	37894	36550.5	19034.3	62070.3	19052.6	36624.7	2168.57	10623.3	2737.51	2608.48	0.306658	0.00021237	0.99904	0.991979	0.519713	4.70346e-05
n1775	136.037	12.7117	C4H8O5	3	[FA trihydroxy(4:0)] 2,3,4-trihydroxy-butanoic acid	p-Hilic	Carbohydrate Metabolism	0.881942	0.0084907	0.533384	8.43222e-07	0.604784	8.97069e-06	2.54603e+06	2.32248e+06	2.40779e+06	2.49894e+06	1.79191e+06	1791079	1.80226e+06	1.73861e+06	1.9251e+06	2.10319e+06	1.90701e+06	2.14218e+06	3.48071e+06	3.17469e+06	3.44678e+06	3.2538e+06	2443808	1.78097e+06	2.01937e+06	3338996	99174.5	28689.4	120580	148271	1.37218	1.3709e-05	1.21018	0.00160668	0.731899	5.67195e-05
p3058	136.038	9.99841	C5H4N4O	3	Hypoxanthine	p-Hilic	Nucleotide Metabolism	8.60062	0.344304	14.3208	0.321313	1.66509	0.48761	258287	354394	274418	190526	11563.2	748.682	0	627.468	0	305.427	455.485	743.558	409.219	0	0	494.318	269406	3234.84	376.118	225.884	67314.9	5561.94	309.717	263.132	83.2826	0.000221027	716.282	0.000204441	1192.67	0.000203806
n2890	136.053	13.32	C8H8O2	16	Hydroxyphenyllactate fragment	C18-AR	Amino Acid Metabolism	0.184037	0.00135745	0.697612	0.120824	3.7906	0.00226326	54023.2	38927	67235.4	94514.1	64495.9	32780.8	84711.1	70958	238253	288923	451326	395926	83635.7	121712	80709.3	76531.3	63674.9	63236.4	343607	90647	23589.2	21984.2	97349.2	20914.1	1.00693	0.979184	0.185313	0.0013945	0.702449	0.137903
p1591	136.064	7.49593	C7H8N2O	3	1-Methylnicotinamide	p-Hilic	Metabolism of Cofactors and Vitamins	0.924687	0.206517	0.873132	0.123092	0.944246	0.409878	36562.4	30165.9	47330.8	31087.4	27041.7	26169.6	31642.4	31186.3	31742.9	33478.9	29094.8	31174.5	34507.8	30251.5	30148	37993.5	36286.6	29010	31372.8	33225.2	7885.56	2805.21	1807.52	3772.44	1.25083	0.132729	1.15663	0.270081	1.09214	0.509894
n5561	136.074	10.7621	C5H12O4	2	Apiitol	p-Hilic	N/A	6.07357	0.0108946	2.08382	0.140445	0.343097	0.243606	0	0	0	0	6716.94	5652.5	10558.2	3939.85	2427.79	0	0	1995.87	3233.37	2416.53	0	7243.43	0	6716.86	1105.92	3223.33	0	2804.77	1289.12	3011.2	0	0.00303285	0	0.137023	0	0.0760566
p1402	137.048	11.6362	C7H7NO2	14	Anthranilate	p-Hilic	Xenobiotics Biodegradation and Metabolism	1.01287	0.749155	1.02317	0.524742	1.01017	0.633468	2857764	2835178	3.479e+06	2.72661e+06	2.91651e+06	2.69261e+06	3.15421e+06	3.01411e+06	2.97821e+06	2.91786e+06	2747126	2.98459e+06	2.89498e+06	2920530	2.84252e+06	2.85269e+06	2.97464e+06	2.94436e+06	2.90695e+06	2.87768e+06	341079	194126	110708	36496.6	1.01028	0.882422	1.02329	0.718765	1.03369	0.592354
n4540	138.068	5.89184	C8H10O2	6	4-Hydroxyphenylethanol	p-Hilic	Amino Acid Metabolism	0.032221	0.000254391	0.533946	0.0128748	16.5713	0.000301654	1457.31	1548.54	2891.11	1758.08	2913.85	1845.57	2470	2612.43	59020.4	103866	70688.2	71873.5	4806.93	3599.73	3886.92	6138.74	1913.76	2460.46	76362.1	4608.08	663.624	449.755	19231.5	1142.99	0.777805	0.221544	0.0250617	0.000244687	0.415305	0.00652321
p802	139.063	13.3261	C7H9NO2	3	Gabaculine isomer1	p-Hilic	N/A	0.246017	1.90522e-05	1.21583	0.080895	4.94206	1.43561e-05	819.364	1265.02	1034.3	781.808	2405.18	2558.74	2960.07	3032.91	10591.2	12468.9	9498.29	11978.9	2259.75	1977.94	2030.14	2744.05	975.123	2739.23	11134.3	2252.97	222.99	305.061	1349.81	349.523	0.355985	8.55275e-05	0.0875782	5.86244e-06	0.432817	0.000836687
p1595	139.063	7.42406	C7H9NO2	3	Gabaculine isomer2	p-Hilic	N/A	0.918038	0.389063	0.871839	0.326148	0.949676	0.65945	23825.5	24216.7	33504.4	20418	19280.7	22945.5	27736.1	21187.2	26383.6	26060.3	21144.8	25698.6	24262.9	33721.3	24025.9	22538.4	25491.2	22787.4	24821.8	26137.1	5607.95	3622.7	2467.27	5113.42	1.11865	0.448882	1.02697	0.834279	0.975285	0.870422
n2734	139.063	4.86617	C7H9NO2	3	Gabaculine isomer3	p-Hilic	N/A	0.956144	0.562317	1.02475	0.684884	1.07176	0.365128	10847.3	9333.38	18491.7	12457.1	11181.1	11760.9	13638.6	12380.6	12278.1	14931.9	12561.3	11435.6	12573.3	11383.2	10978.6	12843.3	12782.4	12240.3	12801.7	11944.6	4014.22	1053.05	1498.45	903.927	1.04429	0.802646	0.998488	0.993083	1.07014	0.697991
p1678	139.075	8.08489	C6H9N3O	3	Histidinal	p-Hilic	Amino Acid Metabolism	0.951	0.380828	0.946605	0.363472	0.995379	0.928821	6333.89	6064.93	8154.38	6424.83	6431.74	6012.91	7104.69	7184.47	6944.34	7708.73	6748.15	6710.04	6359.2	7034.02	7243.2	7605.35	6744.51	6683.45	7027.81	7060.44	952.252	560.192	465.406	523.692	1.00914	0.915595	0.959688	0.612152	0.955253	0.582119
n741	139.978	18.2701	C2H4O5S	1	Sulfoacetate	p-Hilic	Amino Acid Metabolism	1.05252	0.536897	1.04461	0.426421	0.992484	0.926877	45200.6	56300.6	45044.7	47243.8	40744.3	39560.1	43788.8	46463.8	39852.8	47494.9	33576.3	41122.9	37534.4	39223.9	43721.5	42794.2	48447.4	42639.2	40511.7	40818.5	5330.48	3110.24	5705.93	2924.52	1.13622	0.108815	1.19589	0.0883458	1.1869	0.0459348
p3460	140.058	10.1597	C6H8N2O2	7	Methylimidazoleacetic acid	p-Hilic	Amino Acid Metabolism	1.06535	0.378406	1.10594	0.0842359	1.0381	0.530947	51525.3	64364	75501	44056.2	58336.6	67450	62339.1	55504.5	65574.6	52245.3	54071.2	56794.1	52958.3	57894.2	55787	53652.2	58861.6	60907.6	57171.3	55072.9	13906.4	5185.09	5905.77	2233.06	0.966409	0.792027	1.02957	0.830371	1.06879	0.609942
n1129	140.983	31.6267	CH4NO5P	1	Carbamoyl phosphate	p-Hilic	Amino Acid Metabolism	0.976578	0.708934	1.01011	0.859028	1.03433	0.5119	319784	320064	428375	299008	307034	284397	353712	326708	358856	316408	298202	328889	291267	332625	312819	322414	341808	317963	325589	314781	58547.7	29442.7	25507.7	17639.1	1.07499	0.494197	1.04981	0.629632	1.08586	0.410725
n4041	141.019	15.7687	C2H8NO4P	2	Ethanolamine phosphate	p-Hilic	Amino Acid Metabolism	0.452374	0.0952255	0.419348	0.0803404	0.926994	0.6547	0	2416.55	4213.31	3548.81	2510.37	2836.68	0	0	3456.64	3291.95	2770.31	2301.07	3084.11	2091.04	3490.53	4085.18	2544.67	1336.76	2954.99	3187.72	1851.52	1549.3	525.013	838.765	1.9036	0.355624	0.861142	0.684678	0.798273	0.550254
p817	142.074	12.9634	C6H10N2O2	1	Ectoine	p-Hilic	Amino Acid Metabolism	0.959435	0.451932	0.946332	0.282318	0.986343	0.629295	3.13675e+06	3.03739e+06	3800144	2931711	3.01856e+06	2635458	3077439	3.30453e+06	3.18534e+06	3.25055e+06	2.91347e+06	3195516	3.12786e+06	3291095	3.18173e+06	3117885	3.2265e+06	3.009e+06	3.13622e+06	3.17964e+06	391486	277877	151237	79417.4	1.07228	0.399801	1.02879	0.682042	1.01474	0.822317
p5553	143.04	5.88578	C6H9NOS	1	5-(2-Hydroxyethyl)-4-methylthiazole isomer1	p-Hilic	Metabolism of Cofactors and Vitamins	0.993486	0.948323	0.939717	0.690927	0.945879	0.722834	2362.48	2363.68	3650.84	2190.36	2342.81	2440.25	2066.19	1795.84	2572.02	2227.1	2034.93	1867.72	1859.28	1985.7	2180.87	3173.82	2641.84	2161.27	2175.44	2299.92	677.578	290.613	302.424	597.432	1.22235	0.24014	1.21439	0.255428	1.14867	0.477708
p3316	143.04	20.2902	C6H9NOS	1	5-(2-Hydroxyethyl)-4-methylthiazole isomer2	p-Hilic	Metabolism of Cofactors and Vitamins	0.969711	0.392224	0.957497	0.295997	0.987405	0.559766	12581.6	12404.4	16687.9	11347.9	16632.5	14491	16065.6	14762.4	16044.6	15964.8	15679.7	16197.5	17078.2	15689.5	16084.5	15849.3	13255.4	15487.9	15971.6	16175.4	2352.25	1026.96	217.255	623.387	0.85586	0.132591	0.829937	0.0611296	0.819483	0.053308
p871	143.058	13.0795	C6H9NO3	1	Vinylacetylglycine insource fragment2	p-Hilic	N/A	1.11351	0.231193	0.970954	0.707384	0.871975	0.113088	5150.57	5476.88	5147.91	4399.84	5722.52	4450.65	4757.92	4678.2	4445	4439.79	3756.66	4968.87	4667.43	5573.5	4599.39	5355.58	5043.8	4902.32	4402.58	5048.97	456.246	562.085	497.02	488.822	1.02886	0.709407	1.14565	0.106048	0.998976	0.98816
n4449	143.058	9.20827	C6H9NO3	1	Vinylacetylglycine insource fragment1	p-Hilic	N/A	1.00876	0.877125	1.01216	0.766852	1.00337	0.949938	27097.9	28957.3	27879.4	22426.2	22931.3	22874.9	21265.9	20229.2	24512	20363.7	21155.8	20511.5	21509.4	23069.1	20664.5	21009.5	26590.2	21825.3	21635.8	21563.1	2878.77	1314.74	1948.1	1062.19	1.21832	0.0236647	1.22899	0.0291558	1.23313	0.0168946
n2940	143.058	14.9599	C6H9NO3	1	Vinylacetylglycine	p-Hilic	N/A	1.18764	0.0787907	1.08507	0.43703	0.913638	0.435214	365556	353392	496215	357819	451416	377791	355496	395208	288521	327096	324122	390557	448632	326176	309955	371279	393246	394978	332574	364010	68830.4	40985.7	42442.6	62094.1	0.995614	0.966906	1.18243	0.184135	1.08031	0.551461
p4082	143.095	13.1415	C7H13NO2	2	Stachydrine isomer1	p-Hilic	N/A	0.883811	0.215374	0.992612	0.943659	1.1231	0.0168181	43365.9	43512.7	56835.1	39333.4	48604.6	30699.6	43384.4	46122.8	48657.8	48039	46483.3	47823.8	40657.2	46985	40434.5	41991.3	45761.8	42202.9	47751	42517	7631.96	7959.67	916.08	3056.95	1.08433	0.542505	0.958342	0.623278	1.07632	0.459954
p3075	143.095	10.8762	C7H13NO2	2	Stachydrine isomer2	p-Hilic	N/A	0.865935	0.320141	0.909338	0.21946	1.05012	0.729622	15524.3	19659.6	22418.7	18262.4	22994.5	25200.5	21670.2	25007.5	26566.8	36891.7	22500.3	23601.9	23970	23128.8	27875.9	29356.8	18966.3	23718.1	27390.2	26082.9	2871.83	1690.92	6563	3006.92	0.799652	0.0291165	0.692447	0.0569182	0.727154	0.0140903
n3627	143.095	4.64106	C7H13NO2	2	Stachydrine isomer3	p-Hilic	N/A	1.67282	0.000413279	1.21462	0.0174299	0.726091	0.0129219	4198.14	3885.52	5695.03	2954.94	3764.68	3852.56	3388.86	3929.17	2431.77	2621.75	2007.05	1867.66	3119.77	3449.21	2651.03	3076.28	4183.41	3733.82	2232.05	3074.07	1137.7	239.592	353.63	327.509	1.12041	0.468661	1.87424	0.0169123	1.36087	0.110062
p2849	144.042	15.0625	C6H8O4	13	2,3-Dimethylmaleate	p-Hilic	Metabolism of Cofactors and Vitamins	1.08559	0.529712	0.407698	0.00086252	0.375553	0.000539277	72448.2	67922	94883.4	73706.2	6144.6	4890.01	3845.17	5085.44	5292.74	3642.3	4937.48	4518.53	13639.9	14479.1	10964	9887.6	77239.9	4991.31	4597.76	12242.7	12021.7	942.128	711.24	2170.65	15.4749	2.04751e-05	16.7995	1.96907e-05	6.30908	4.05928e-05
p4754	144.101	27.8905	C5H12N4O	1	4-Guanidinobutanamide	p-Hilic	Amino Acid Metabolism	0.904917	0.0288289	0.89908	0.128236	0.99355	0.909296	19151.3	14157.7	25758.3	14952.9	16607.4	15967.8	15111.5	17383.9	17381.1	17350.4	18643	18533.1	19667.3	17771.3	15636.1	19299.8	18505	16267.6	17976.9	18093.6	5308.61	964.016	707.232	1832.55	1.13754	0.438635	1.02938	0.850164	1.02274	0.888313
p478	144.126	10.1777	C7H16N2O	2	1-(3-aminopropyl)-4-aminobutanal	p-Hilic	Amino Acid Metabolism	1.03272	0.620615	1.03724	0.66959	1.00437	0.95608	108951	107913	134575	103741	112287	123254	96994.7	111729	111592	116207	104778	97610.4	98035.8	108389	95338.6	126550	113795	111066	107547	107079	14034.9	10777.8	8119.03	14147.6	1.02457	0.768202	1.0581	0.470137	1.06272	0.525381
n5136	145.038	12.3567	C5H7NO4	2	2-Oxoglutaramate isomer1	p-Hilic	Amino Acid Metabolism	1.40761	0.12517	0.90966	0.554852	0.646245	0.002006	21183.6	16916	21808.5	21747.4	16543.7	17657.4	25420.7	31167.7	13697.8	16456.3	14646.1	19698.9	26578.5	22125	24502.5	26600	20413.9	22697.4	16124.8	24951.5	2348.81	6890.39	2643.27	2125.64	0.899393	0.553532	1.26599	0.051448	0.818142	0.0286208
n2990	145.038	8.79899	C5H7NO4	2	2-Oxoglutaramate insource fragment	p-Hilic	Amino Acid Metabolism	0.829577	0.000289293	0.917695	0.0351542	1.10622	0.0100187	25882.6	25374.3	32246.2	23820.1	26120.8	24972.1	26280.7	24027.1	31124.4	31443.3	30196.1	29468.1	27037.2	29453.5	26438.8	27565.6	26830.8	25350.2	30558	27623.8	3715.37	1057.23	898.78	1303.78	1.05841	0.472398	0.878029	0.0990448	0.971294	0.701072
n3363	145.038	10.8391	C5H7NO4	2	2-Oxoglutaramate isomer2	p-Hilic	Amino Acid Metabolism	1.08071	0.631122	1.19333	0.0933312	1.10421	0.520968	40463.8	34057.1	43416	41559.4	115385	103037	84117	85308.3	125855	77810	82238.9	72977.1	74364.8	85196	83464.1	81987.2	39874.1	96961.7	89720.2	81253	4064.94	15023.4	24384.9	4775.73	0.411235	0.000327995	0.444427	0.00685973	0.49074	1.16957e-05
p827	145.074	12.9877	C6H11NO3	9	[FA oxo,amino(6:0)] 3-oxo-5S-amino-hexanoic acid isomer1	p-Hilic	Amino Acid Metabolism	0.987117	0.808498	1.00875	0.88862	1.02191	0.78136	86587.5	84481.5	107201	77450.9	84445.3	78051.5	83320.4	82118.2	84725.6	86466.2	71471.9	89551.5	94995.1	79109.4	76228.3	74758.5	88930.3	81983.8	83053.8	81272.8	12791.7	2788.46	7974.94	9324.97	1.08473	0.32945	1.07076	0.465212	1.09422	0.370669
p2362	145.074	9.08254	C6H11NO3	9	[FA oxo,amino(6:0)] 3-oxo-5S-amino-hexanoic acid isomer2	p-Hilic	Amino Acid Metabolism	1.06402	0.0619567	1.03998	0.449457	0.977408	0.650262	132523	135495	153887	107758	131842	121431	130734	133471	126428	119349	123366	117202	116338	126142	115767	139340	132416	129370	121586	124397	18960.6	5410.33	4116.45	11042.1	1.02354	0.767805	1.08907	0.306994	1.06446	0.492359
p378	145.085	26.0221	C5H11N3O2	3	4-Guanidinobutanoate	p-Hilic	Amino Acid Metabolism	1.59854	0.00117626	1.79407	0.00366642	1.12232	0.458543	4124.8	5173.85	5499.02	3988.63	5463.88	4213.99	5204.94	4851.65	2584.82	3175.85	3334.31	3250.36	3831.07	2800.98	2135.3	2232.44	4696.58	4933.62	3086.34	2749.95	752.735	541.411	340.554	778.255	0.951954	0.627412	1.52173	0.0080024	1.70788	0.011424
p2135	145.11	13.2608	C7H15NO2	6	4-Trimethylammoniobutanoate isomer1	p-Hilic	Amino Acid Metabolism	1.01334	0.873471	0.959874	0.552006	0.947236	0.402607	80200.7	71900.4	112662	73894.3	86696.5	65691.4	79406.5	83827.1	90373.6	73807.3	74170.9	73114.3	79067.5	88661	78065.6	83021.5	84664.4	78905.4	77866.5	82203.9	18997.5	9305.66	8349.57	4807.11	1.07299	0.60574	1.0873	0.536652	1.02993	0.810101
p3953	145.11	4.86829	C7H15NO2	6	4-Trimethylammoniobutanoate isomer2	p-Hilic	Amino Acid Metabolism	1.00634	0.960576	1.24882	0.163087	1.24096	0.144767	1955.42	1628.74	3799.97	2260.55	1237.43	1879.96	1654.33	1915.89	1874.57	1770.33	1276.58	1723.99	964.912	1477.07	1612.5	1300.66	2411.17	1671.9	1661.37	1338.78	961.141	311.925	264.142	280.044	1.44217	0.193743	1.45131	0.183166	1.80102	0.0758982
n2798	146.022	15.7654	C5H6O5	7	2-Oxoglutarate	p-Hilic	Carbohydrate Metabolism	1.25417	0.259724	1.56216	0.0757338	1.24557	0.0213867	101819	105172	140692	100622	1.15061e+06	609459	601404	840232	599989	634071	634737	684046	460086	507757	463612	618079	112077	800427	638210	512384	19174.2	258388	34597.4	73726.1	0.140021	0.0018065	0.175611	1.86274e-07	0.218736	4.35932e-05
p428	146.069	15.0279	C5H10N2O3	6	Glutamine	p-Hilic	Amino Acid Metabolism	0.929048	0.0782535	1.09644	0.131706	1.18018	0.0243918	15508863	13804917	17599130	14600417	12012754	11000198	11175204	11671212	11897824	12281973	11856440	13325422	11898561	10377079	9354788	10195124	1.53783e+07	11464842	1.23404e+07	10456388	1.63603e+06	462810	684050	1.05955e+06	1.34135	0.00367854	1.24618	0.0140342	1.47071	0.0023329
p1012	146.106	24.4126	C6H14N2O2	8	Lysine	p-Hilic	Amino Acid Metabolism	0.983014	0.686527	1.0572	0.336799	1.07547	0.150857	5.09939e+06	4933444	6009390	4973532	5.01118e+06	4270682	4.91944e+06	4850180	4.5907e+06	4.93545e+06	4.80431e+06	5050225	5002959	4180977	4.30141e+06	4.53539e+06	5.25394e+06	4.76287e+06	4.84517e+06	4505183	508572	334686	197164	363010	1.1031	0.157831	1.08437	0.184576	1.1662	0.0535391
p3203	147.035	7.43841	C5H9NO2S	1	Thiomorpholine 3-carboxylate	p-Hilic	N/A	0.202823	0.0112367	1.38889	0.065937	6.84777	0.00814435	9876.3	8684.7	10965	7700.37	37252.8	35656.6	35365.9	54326	328345	145120	188613	139613	25992.7	31865.2	25166.3	34049.1	9306.6	40650.3	200423	29268.3	1419.12	9154.79	88052.4	4364.88	0.228943	0.000508686	0.0464349	0.00487318	0.317975	0.000127527
n4845	147.04	13.754	C2H5N5O3	1	N-MethyN'-nitro-N-nitrosoguanidine	p-Hilic	N/A	0.771168	0.0764138	0.946339	0.699061	1.22715	0.12355	3136.01	3727.99	3602.58	3160.5	2899.21	2634.28	2947.14	4079.1	3803.49	4775.48	4292.6	3415.06	2698.84	3302.59	3138.3	4132.18	3406.77	3139.93	4071.66	3317.98	303.029	641.052	590.823	599.657	1.08498	0.480136	0.836704	0.0920857	1.02676	0.800379
n4463	147.053	10.9261	C5H9NO4	14	O-Acetyserine	p-Hilic	Amino Acid Metabolism	1.06366	0.411549	0.832737	0.0189346	0.782899	0.000330459	75047.7	70375.5	76934.2	88274.7	108503	108538	91412.5	85310.6	85403.1	97335.3	89650.5	97808.8	114176	122654	117261	118763	77658	98441	92549.4	118214	7595.79	11902.4	6056.35	3522.7	0.788878	0.0258179	0.839098	0.0220618	0.656929	6.93994e-05
n809	147.053	14.7065	C5H9NO4	14	Glutamate	p-Hilic	Amino Acid Metabolism	23.3433	0.000101682	2.00936	0.00395936	0.0860786	1.22142e-05	10864160	10185673	11815030	9901363	5.64783e+06	5218056	3.80154e+06	6462881	338766	186379	200406	179648	3.13379e+06	2.34752e+06	2.63505e+06	2.39959e+06	1.06916e+07	5.28258e+06	226300	2.62899e+06	850942	1.11417e+06	75474.5	359031	2.02393	0.00024846	47.2451	3.04015e-07	4.06679	2.26419e-06
p3420	147.089	12.23	C6H13NO3	2	Fagomine	p-Hilic	N/A	1.0039	0.948406	0.973251	0.668491	0.969471	0.625571	176668	164878	234583	158502	170778	141207	159200	166139	151485	166275	144502	172587	182507	164939	147577	159816	183658	159331	158712	163710	34774.3	12985.7	12959.8	14494.8	1.15268	0.237881	1.15718	0.227416	1.12185	0.33037
n832	148.02	7.32645	C5H8O3S	1	[FA oxo,methyl(4:0)] 2-oxo-4-methylthio-butanoic acid	p-Hilic	Amino Acid Metabolism	0.553165	0.0392033	2.86287	0.0385717	5.17543	0.000963268	0	0	0	0	114968	112288	246588	121421	174227	312963	302254	286664	39423.9	33529	32965.3	102008	0	148816	269027	51981.6	0	65293.9	64116	33478.7	0	0.00385761	0	0.000155897	0	0.0209728
n1910	148.037	15.2919	C5H8O5	18	(R)-2-Hydroxyglutarate	p-Hilic	Carbohydrate Metabolism	0.382549	0.000117624	0.672966	0.013566	1.75916	0.00244212	772490	675464	1.04247e+06	739084	824584	713276	724045	789636	1.59193e+06	2.14833e+06	2.05205e+06	2.18455e+06	1.17055e+06	1.00606e+06	946536	1.41132e+06	807378	762885	1.99422e+06	1.13362e+06	161815	53203.6	273956	207968	1.05832	0.620105	0.40486	0.000299166	0.712215	0.0480562
p5082	149.048	3.42915	C8H7NO2	8	5,6-Dihydroxyindole	p-Hilic	Amino Acid Metabolism	0.76533	0.451885	1.00413	0.990054	1.31203	0.474054	419.87	452.492	392.536	663.945	837.555	598.597	371.057	385.033	332.585	540.013	1145.68	846.162	927.398	367.799	345.669	542.354	482.211	548.061	716.111	545.805	123.61	219.294	355.691	269.175	0.87985	0.619605	0.673375	0.260476	0.883486	0.682625
p390	149.051	11.4447	C5H11NO2S	5	Methionine	p-Hilic	Amino Acid Metabolism	1.23383	0.0212214	0.883395	0.0819548	0.715976	0.000125717	14979858	13191675	17758838	13937190	6589522	6491924	6.05714e+06	7831846	5.90285e+06	5.40819e+06	5403669	5144334	7.8551e+06	8021371	7.48914e+06	7164819	1.49669e+07	6.74261e+06	5.46476e+06	7.63261e+06	2.00057e+06	762143	317031	382991	2.21975	0.000254411	2.7388	8.32147e-05	1.96091	0.000362923
n5294	149.069	15.5917	C5H11NO4	2	4-amino-4-deoxy-arabinose	p-Hilic	N/A	0.713587	0.00694301	1.06093	0.24944	1.48676	0.00405181	4872.41	3672.48	4834.75	3259.58	5904.88	5156.36	5557.36	5733.16	7169.06	6689.26	8564.89	8899.87	5836.13	5130.68	5138.27	4962.96	4159.81	5587.94	7830.77	5267.01	818.79	320.798	1068.15	387.945	0.744426	0.0175102	0.531213	0.00157971	0.789785	0.0501958
p3468	149.105	9.28611	C6H15NO3	1	Triethanolamine	p-Hilic	Lipid Metabolism	0.369417	0.169018	0.472075	0.292985	1.27789	0.700772	9622.26	51506.1	213653	35941.1	9890.02	11224.8	11630.8	11359.1	12580.8	62805.2	32730.3	11273.9	12203.2	12409	55425.5	13389.6	77680.7	11026.2	29847.5	23356.8	92281.8	776.049	24066.8	21385.4	7.04511	0.198709	2.60258	0.354526	3.32582	0.295072
n3997	150.016	17.3717	C4H6O6	3	(R,R)-Tartaric acid	p-Hilic	Carbohydrate Metabolism	0.884112	0.336887	0.992386	0.917778	1.12247	0.346195	6528.74	5998.95	6224.26	5241.45	6811.53	5508.85	5948.11	7001.81	6796.79	7751.2	5354.24	8680.46	7122.51	5812.8	6140.62	6388.26	5998.35	6317.58	7145.67	6366.04	549.318	707.744	1420.47	556.667	0.94947	0.502834	0.839438	0.182611	0.942241	0.383354
n292	150.053	14.8043	C5H10O5	37	isomer of Ribose	p-Hilic	Carbohydrate Metabolism	0.895869	0.303092	0.821643	0.00230246	0.917146	0.360486	373501	359474	449858	350001	276996	247825	281078	288293	381796	261522	276390	301667	350970	340033	318073	322637	383209	273548	305344	332928	45469.5	17773.3	53594.4	15303.1	1.40088	0.00413698	1.25501	0.0686007	1.15103	0.0809143
n3132	150.053	11.7497	C5H10O5	37	Ribose	p-Hilic	Carbohydrate Metabolism	1.00643	0.881752	0.952923	0.236795	0.946835	0.0449171	711601	738663	834095	684335	604257	573100	626364	679786	617186	647028	587406	616022	665470	637704	644712	658314	742173	620877	616911	651550	65171.1	44941.6	24347.9	12623	1.19536	0.0220996	1.20305	0.0113526	1.13909	0.0341701
n1095	150.068	5.02261	C9H10O2	10	Phenylpropanoate	p-Hilic	Amino Acid Metabolism	0.948573	0.652637	0.972284	0.805028	1.025	0.721397	11795.2	13568.3	20834.9	17033.4	10158.2	9942.42	15010.8	13142.4	12159.4	14629.9	12173.5	11907.1	10832.5	12893.1	12829.3	13074.4	15808	12063.5	12717.5	12407.3	3995.43	2448.11	1280.79	1055.01	1.3104	0.161107	1.24301	0.191137	1.27408	0.150898
n1823	152.033	11.5254	C5H4N4O2	3	Xanthine	p-Hilic	Nucleotide Metabolism	34.081	0.160269	1.00055	0.999384	0.0293581	0.0227461	987899	1.00872e+06	1.14933e+06	1.00807e+06	143199	20327.1	2805.75	41196	2120.94	1528.73	1452.61	986.978	77327.9	62663.2	64210.5	3212.07	1.0385e+06	51882	1522.32	51853.4	74513.3	62868.2	465.416	33088.2	20.0166	9.45036e-07	682.186	1.42284e-07	20.0277	3.269e-07
n3998	152.069	12.8901	C5H12O5	4	Xylitol	p-Hilic	Carbohydrate Metabolism	1.65737	0.000217753	1.24527	0.00501069	0.751356	0.001015	127893	118190	151385	106646	223280	221899	263068	247415	156162	135497	130007	154950	183896	184422	200008	199106	126028	238916	144154	191858	19004.8	19913.3	13364.6	8900.27	0.527501	0.000177124	0.874263	0.169709	0.656882	0.000762222
n5234	153.01	14.6423	C3H7NO4S	2	3-Sulfino-alanine	p-Hilic	Amino Acid Metabolism	INF	8.2448e-05	INF	8.2448e-05	0	#DIV/0!	14868.6	20772	24278.1	15117.5	8214	6970.84	6978.54	10681.7	0	0	0	0	0	0	0	0	18759.1	8211.27	0	0	4579.24	1747.51	0	0	2.28455	0.00507039	INF	0.000178203	INF	0.000178203
n4727	153.994	16.8609	C3H6O5S	1	3-sulfopropanoate	p-Hilic	N/A	0.852704	0.0936509	0.958006	0.688581	1.12349	0.255332	8515.11	7409.2	8078.29	7587.26	8548.98	6715.11	8645.64	9026.19	8935.93	9430.46	9153.16	11105.7	10272.8	7642.88	7326.04	9137.92	7897.47	8233.98	9656.32	8594.91	499.604	1033.32	987.246	1369.5	0.959131	0.578993	0.817854	0.0190941	0.918853	0.375587
p3809	154.038	10.7643	C6H6N2O3	2	Imidazo5-ypyruvate	p-Hilic	Amino Acid Metabolism	1.54904	0.331193	1.37712	0.457201	0.889019	0.397064	0	0	0	0	134883	58191.3	31888.3	48350.3	38849.3	44757.3	47231.1	45603	46110.3	44863.8	40926.9	66565.7	0	68328.3	44110.2	49616.7	0	45677.7	3654.43	11513.3	0	0.024265	0	3.31995e-07	0	0.000134252
p496	155.069	14.762	C6H9N3O2	5	Histidine	p-Hilic	Amino Acid Metabolism	1.05699	0.760726	0.973059	0.899251	0.920598	0.670829	12100001	11269410	11913212	13975820	14336856	13161146	7.709e+06	9373087	7669837	11397295	12653185	10456308	15817223	9283709	8102856	12610606	1.23146e+07	1.1145e+07	1.05442e+07	1.14536e+07	1.16322e+06	3.11975e+06	2.11702e+06	3.47926e+06	1.10494	0.508662	1.16791	0.193035	1.07517	0.655356
p3553	155.131	4.95666	C9H17NO	1	N-Methylpelletierine	p-Hilic	Biosynthesis of Secondary Metabolites	2.23789	0.000155346	2.31798	9.50591e-05	1.03579	0.638603	5454.75	4426.61	4661.64	4954.08	11463.6	11873.1	13775.2	10353.6	5298.17	5705.79	4397.5	5808.53	4873.43	5612.95	5189.51	4801.24	4874.27	11866.4	5302.5	5119.28	443.072	1425.3	642.326	369.789	0.410763	8.388e-05	0.919241	0.314475	0.95214	0.4284
n798	156.006	18.3372	C6H4O5	1	2-5-Furandicarboxylicacid	p-Hilic	N/A	1.01052	0.921769	0.827158	0.198803	0.818544	0.0911448	6279.8	6233.68	7846.4	5957.81	5531.71	3887.15	6034.52	4461.04	4644.25	4957.03	5256.95	4848.79	6039.05	5323.53	5208.77	7504.38	6579.42	4978.6	4926.76	6018.93	856.533	979.799	255.496	1056.24	1.32154	0.0491105	1.33545	0.0101129	1.09312	0.441287
n4547	156.017	10.3616	C5H4N2O4	2	Orotate	p-Hilic	Nucleotide Metabolism	0.592132	0.00342093	0.598468	0.0155556	1.0107	0.900895	0	0	0	0	67835	60753.8	42818	35303.7	85322.2	87047.6	88515.1	88210.2	75270.3	96812.5	73085.1	100231	0	51677.6	87273.8	86349.8	0	15166.2	1446.56	14152.4	0	0.000489592	0	2.18455e-11	0	1.84283e-05
p382	156.053	11.3125	C6H8N2O3	4	Imidazole lactic acid	p-Hilic	Amino Acid Metabolism	1.20035	0.0227594	1.07415	0.242414	0.894863	0.193795	9903.74	9925.16	12082.8	8303.64	15142875	15852283	17133764	16416081	11573232	15116838	12850818	14230838	13674941	14333709	14955409	17125290	10053.8	1.61363e+07	1.34429e+07	1.50223e+07	1551.22	844743	1.55661e+06	1.49628e+06	0.000623058	2.15576e-08	0.000747889	2.42356e-06	0.000669258	9.94624e-07
n4951	157.038	14.9438	C6H7NO4	2	2-Aminomuconate	p-Hilic	Amino Acid Metabolism	0.960259	0.707351	0.198484	0.000116492	0.206699	0.000140929	4208.65	4265.47	8482.23	6459.9	4940.2	4874.95	5361.16	4977.13	4537.47	5130.27	4573.07	6746.71	32091.8	23582.4	21675.1	24187.4	5854.06	5038.36	5246.88	25384.2	2041.67	219.308	1036.08	4598.13	1.1619	0.45718	1.11572	0.61488	0.230618	0.000240172
p3908	157.11	9.44574	C8H15NO2	2	Homostachydrine isomer1	p-Hilic	N/A	0.992213	0.943905	0.985922	0.891096	0.99366	0.961621	14359.5	18159	19036.3	14571.9	17862.1	14021.2	16502.7	16863.4	20808.6	13824.6	16306	14822.4	14213.4	14881.9	16576	20509.7	16531.7	16312.3	16440.4	16545.3	2413.87	1632.08	3085.42	2823.81	1.01345	0.885266	1.00555	0.964332	0.999178	0.994398
n3305	157.11	4.46481	C8H15NO2	2	Homostachydrine isomer2	p-Hilic	N/A	0.810884	0.0196551	1.07359	0.439284	1.32397	0.00282997	2906.62	2228.61	4327.51	3263.39	2396.35	2322.78	2790.84	3053.38	2994.98	3384.79	3392.21	3254.98	2317.28	2842.74	2448.89	2230.37	3181.53	2640.84	3256.74	2459.82	876.28	343.334	185.535	270.625	1.20474	0.294284	0.976907	0.872154	1.2934	0.166584
n3716	158.044	14.0606	C4H6N4O3	3	Allantoin	p-Hilic	Nucleotide Metabolism	0.976676	0.653607	1.03693	0.404323	1.06169	0.159416	345276	332754	358029	293261	353574	307087	358492	321340	359924	349574	309216	353790	327806	333567	312459	318922	332330	335123	343126	323188	28015.5	24917	23002.4	9351.45	0.991665	0.886438	0.968536	0.573165	1.02829	0.55864
p4124	158.069	15.7098	C6H10N2O3	2	proline carbamate	p-Hilic	Amino Acid Metabolism	1.02317	0.844941	0.94179	0.680821	0.920458	0.436536	61561.6	51952.7	66946	56383.9	85927.2	59153.4	55275.2	61462.3	66304.9	67705.6	63794.5	58082.9	87314.6	61795.5	59644.3	69246.2	59211.1	65454.5	63972	69500.1	6481.55	13885.2	4246.37	12568.7	0.904614	0.446267	0.925578	0.265142	0.851956	0.195868
n5227	158.069	9.4891	C6H10N2O3	2	5-Hydroxyectoine	p-Hilic	Amino Acid Metabolism	1.01091	0.928716	1.00668	0.955394	0.995811	0.934764	5917.85	7658.09	10730.9	6768.17	8160.61	5443.12	8885.26	6396.58	6424.76	7180.64	7744.47	7223.91	6801.21	6932.36	7150.46	7809.97	7768.74	7221.39	7143.45	7173.5	2098.68	1580.42	543.322	448.096	1.0758	0.691408	1.08753	0.585	1.08298	0.599119
n3059	159.053	11.3028	C6H9NO4	3	4-Methylene-glutamate	p-Hilic	Carbohydrate Metabolism	0.957445	0.430536	0.980143	0.706424	1.02371	0.58731	157554	146441	183029	163010	86389.8	83672.7	86730.2	100543	101354	90646.9	88957.3	92259.3	85087.4	94648.2	88784.6	96054.6	162509	89333.9	93304.4	91143.7	15319.4	7596.76	5533.27	5120.01	1.81911	0.000139646	1.7417	0.000145366	1.78299	0.000116723
p2773	159.089	8.05963	C7H13NO3	10	N-acetyl valine	p-Hilic	Amino Acid Metabolism	3.1803	0.00555931	2.03052	0.0281578	0.638469	0.0763913	3519.4	3756.75	4292.28	2757.38	19998.6	24535.8	30615.3	13881.8	8946.61	7331.34	5670	6046.73	7664.23	10926.2	9608.53	15647.7	3581.45	22257.9	6998.67	10961.7	637.428	7078.1	1480.62	3399.22	0.160907	0.0019088	0.511733	0.00544139	0.326726	0.00527523
n1076	159.09	5.09352	C7H13NO3	10	5-Acetamidopentanoate	p-Hilic	Amino Acid Metabolism	0.818432	0.115865	0.889733	0.139092	1.08712	0.426876	27241.1	17524.1	34328.1	29021.4	27652.1	33529	27871.9	25887	36759	31580.6	42925.9	29173.6	32281.9	31544.5	29638.9	35719.4	27028.7	28735	35109.8	32296.2	7015.11	3317.19	6096.58	2539.33	0.94062	0.675502	0.769834	0.132698	0.836901	0.207628
p2146	159.126	13.217	C8H17NO2	4	D2-Aminooctanoicacid	p-Hilic	N/A	1.09096	0.470397	0.927992	0.465884	0.850618	0.129398	12656.4	14957.1	17866.3	12885.5	13961.4	11639.2	13590.9	17177.1	15211.3	13537.8	10404.5	12515.1	17487.4	14313.7	15101.1	13840.1	14591.3	14092.1	12917.1	15185.6	2416.15	2295.08	2010.24	1620.26	1.03543	0.774577	1.12961	0.327708	0.960867	0.697054
n1800	160.048	12.6592	C5H8N2O4	2	N-Formimino-aspartate	p-Hilic	Amino Acid Metabolism	0.938702	0.411923	0.542877	2.97408e-05	0.578328	0.000148182	5483.26	4444.62	5917.18	4401.62	3527.78	3330.55	3891.72	3355.72	3522.16	3678.3	3409.39	4417.05	6158.48	6210.7	7159.75	6454.42	5061.67	3526.44	3756.72	6495.84	758.516	258.811	453.813	461.015	1.43535	0.00864807	1.34736	0.0255242	0.779217	0.0178775
p243	160.085	11.3363	C6H12N2O3	4	N-gamma-Acetyldiaminobutyrate isomer1	p-Hilic	Amino Acid Metabolism	1.27351	0.0392376	1.28014	0.00158758	1.00521	0.956951	355736	377042	377909	303100	331182	287177	285964	281646	179903	283323	240251	227784	225316	229928	237212	233982	353447	296492	232815	231609	35095.9	23248.1	42549.3	5146.19	1.19209	0.0353015	1.51814	0.00469762	1.52605	0.00046887
p539	160.085	14.4534	C6H12N2O3	4	N-gamma-Acetyldiaminobutyrate	p-Hilic	Amino Acid Metabolism	0.722912	0.0953654	0.620395	0.0347756	0.858189	0.201646	1192846	1.09964e+06	1.31576e+06	1.03535e+06	275000	254912	423782	534516	534755	530706	429936	563235	447451	666870	661126	623363	1.1609e+06	372052	514658	599703	121815	131924	58306.8	103319	3.12026	0.000120518	2.25568	7.43588e-05	1.9358	0.000414786
n4966	160.085	15.5006	C6H12N2O3	4	N-gamma-Acetyldiaminobutyrate isomer2	p-Hilic	Amino Acid Metabolism	0.985412	0.926244	1.09605	0.601499	1.11228	0.24945	6076.49	4989.64	6820.92	5214.05	5483.57	4551.99	8320.76	8304.35	5913.22	6880.93	6782.37	7478.85	6866.8	5013.42	5777.57	6666.56	5775.27	6665.17	6763.84	6081.09	839.899	1939.9	645.199	854.822	0.866485	0.432092	0.853845	0.111172	0.949711	0.628019
n3446	160.11	5.06789	C8H16O3	14	Ethyl (R)-3-hydroxyhexanoate	p-Hilic	N/A	0.955673	0.736959	0.752225	0.0524766	0.787115	0.0656177	7714.63	5925.77	8977.38	8213.42	14392.6	8646.57	11939.3	12035.1	9529.94	13459.6	14042.2	12162.5	15785.9	16148.6	12668.5	17896.4	7707.8	11753.4	12298.6	15624.8	1296.56	2361.62	2005.99	2175.63	0.655794	0.023907	0.626724	0.00851911	0.493304	0.000776467
p5100	160.121	23.1764	C7H16N2O2	6	N6-Methylysine	p-Hilic	Amino Acid Metabolism	0.864567	0.215297	1.07732	0.634876	1.24608	0.0989004	8728.55	8043.79	12687.6	7976.96	11647.5	10656.2	8799.47	7368.48	10590.6	10800.9	10432.6	12674	11596.2	7430.83	9315.36	7368.16	9359.22	9617.91	11124.5	8927.63	2244.75	1908.48	1043.96	1995.3	0.973104	0.86639	0.841313	0.203717	1.04834	0.783468
n2428	161.032	15.6534	C5H7NO5	2	N-Formyaspartate isomer1	p-Hilic	Amino Acid Metabolism	0.933471	0.196323	1.16023	0.18626	1.24292	0.0874457	10439.9	9784.91	13974.4	13608.9	13999.4	13603.8	13517.7	13025.9	14693.6	13782.7	16199.3	13330.4	15074.2	10224.8	11855.1	9515.18	11952	13536.7	14501.5	11667.3	2146.19	399.954	1265.89	2473.5	0.882934	0.196775	0.824193	0.0866783	1.0244	0.867677
n3496	161.032	12.8603	C5H7NO5	2	N-Formyaspartate isomer2	p-Hilic	Amino Acid Metabolism	0.732647	0.00429621	0.803383	0.0567075	1.09655	0.340352	3575.11	3641.05	5205.13	3080.26	3351.33	3016.33	3318.12	2757.65	3804.17	4774.6	4021.67	4383.77	4695.89	3517.43	3407.58	3867.9	3875.39	3110.86	4246.05	3872.2	921.143	279.568	425.809	583.156	1.24576	0.163293	0.912704	0.492602	1.00082	0.99552
p1326	161.069	30.6669	C6H11NO4	10	O-Acetyhomoserine isomers1	p-Hilic	Amino Acid Metabolism	1.1125	0.393499	0.964545	0.790993	0.867009	0.127534	10223.6	11631.3	15599.9	11865.5	15083.5	9867.68	9619.76	12025.3	10650.8	10280.8	10932.1	10020.6	12298.8	11839.2	9927.09	14243.9	12330.1	11649.1	10471.1	12077.3	2297.32	2531.69	401.654	1772.32	1.05846	0.7041	1.17754	0.161989	1.02094	0.867366
n1482	161.069	14.7882	C6H11NO4	10	O-Acetyhomoserine isomers2	p-Hilic	Amino Acid Metabolism	1.00528	0.938467	1.02019	0.806858	1.01483	0.759786	22974	32267.2	32864.7	22770.8	26541.3	32183.5	26196.9	24011.4	26583.6	27838.4	26430.1	27509.2	28073.8	24227.7	25194	29282.1	27719.2	27233.3	27090.3	26694.4	5602.47	3485.13	689.853	2375.92	1.01784	0.887733	1.02321	0.831073	1.03839	0.747741
n3595	161.069	9.58154	C6H11NO4	10	O-Acetyhomoserine	p-Hilic	Amino Acid Metabolism	1.1604	0.017844	0.389855	3.84053e-06	0.335966	2.69415e-06	111090	124564	133574	81173.4	146673	132206	134525	131553	130676	111011	116848	111094	330293	340163	387489	339898	112600	136239	117407	349461	22898.2	7071.75	9258.3	25764.9	0.826492	0.095985	0.959062	0.710567	0.322212	9.22835e-06
p2132	161.105	13.13	C7H15NO3	2	Carnitine	p-Hilic	Amino Acid Metabolism	1.00093	0.990764	0.949844	0.394495	0.948965	0.351369	1.02662e+06	975028	1.32226e+06	911981	917492	838088	933042	1092730	1.08159e+06	908515	850768	936981	1.02597e+06	994465	977822	982768	1.05897e+06	945338	944463	995256	181676	106698	98200.8	21631.6	1.1202	0.32218	1.12124	0.309918	1.06402	0.512187
n1851	162.017	11.5006	C5H6O6	2	4-Hydroxy-2-oxoglutarate isomer1	p-Hilic	Carbohydrate Metabolism	1.0846	0.288968	0.97392	0.614062	0.897951	0.176796	8215.01	7450.34	11879.4	9849	8509.11	7390.1	8251.6	8638.44	6634.34	8878.89	7316.03	7402.32	7713.32	8447.58	8318.94	9187.47	9348.44	8197.31	7557.9	8416.83	1961.62	561.649	945.284	605.348	1.14043	0.302274	1.23691	0.151158	1.11068	0.399069
n3567	162.017	16.56	C5H6O6	2	4-Hydroxy-2-oxoglutarate isomer2	p-Hilic	Carbohydrate Metabolism	0.548382	0.00361014	0.899272	0.411538	1.63987	0.00543468	12493.7	10476	13582.3	9156.7	16711.2	10826.9	13821.6	11639.1	21651.8	24756	20780.7	29457.3	17268.5	13443.8	15579.9	12643	11427.2	13249.7	24161.5	14733.8	1986.79	2631.4	3921.2	2095.74	0.862447	0.31129	0.47295	0.00115784	0.775574	0.0619382
n4178	163.048	15.0362	C5H9NO5	4	erythro-4-Hydroxyglutamate	p-Hilic	Amino Acid Metabolism	0.899703	0.442287	1.47171	0.163841	1.63577	0.0398305	7680.48	6246.75	7853.71	6926.04	19362.6	10525.4	15343.8	18686.5	15745.9	18818.2	17307.9	19171.8	10370	7690.2	7241.75	18129.4	7176.75	15979.6	17760.9	10857.8	739.32	4038.38	1567.79	5040.61	0.44912	0.00515837	0.404074	1.83456e-05	0.660974	0.198554
p3406	163.067	16.5081	C6H13NO2S	6	S-Methymethionine	p-Hilic	Amino acid Metabolism	0.995252	0.964311	1.03782	0.709449	1.04277	0.487449	3539.37	4028.03	5346.13	3078.16	4447.51	3181.65	3027.43	3546.58	3787.84	3064.59	3825.22	3593.28	3420.84	3340.15	3248.78	3675.85	3997.92	3550.79	3567.73	3421.4	978.908	636.211	350.501	183.615	1.12592	0.472739	1.12058	0.439628	1.1685	0.290987
p5126	163.084	0.0794036	C6H13NO4	9	1-deoxynojirimycin isomer1	p-Hilic	N/A	1.23171	0.591871	1.12401	0.836032	0.912555	0.871717	5596.76	5063.74	11659.5	4278.93	1163.19	3320.72	6292.21	4854.53	4726.18	2514	1600.26	3849.73	714.443	8321.03	2509.68	2361.04	6649.72	3907.66	3172.54	3476.55	3383.4	2195.39	1387.82	3330.54	1.70171	0.222792	2.09602	0.105924	1.91274	0.229759
p810	163.084	14.6128	C6H13NO4	9	1-deoxynojirimycin isomer2	p-Hilic	N/A	1.04186	0.911616	1.10502	0.789857	1.06062	0.861696	31050.1	38464.6	52065.1	19734.2	17977.4	17430.7	52432.4	35959.6	46880.6	19925.4	17979.3	34040.8	16991	40470.4	37814.3	16758.6	35328.5	30950	29706.5	28008.5	13557.7	16709.7	13502.2	12902.2	1.14147	0.69816	1.18925	0.578209	1.26135	0.463826
n4341	164.032	13.3624	C5H8O6	1	2-Dehydro-xylonate	p-Hilic	N/A	0.837919	0.0782561	0.976749	0.745629	1.16568	0.0920906	40089.1	41184.3	34752.2	43363.1	30262.1	34046.5	34579.8	39540.5	35982.6	42029.3	39311.5	47882.2	31048.8	37850.4	36266.3	36558.7	39847.2	34607.2	41301.4	35431.1	3659.13	3809.33	5036.05	3001.46	1.15141	0.094492	0.96479	0.656832	1.12464	0.111258
n867	164.047	8.94649	C9H8O3	13	isomer of Phenylpyruvate	p-Hilic	Amino Acid Metabolism	1.28444	0.0109922	1.40635	0.000753493	1.09491	0.311606	22199.9	19070.2	28907.9	19630.5	55918.4	59784.7	65338.8	59326.2	43412.3	44465	43193	56067.6	40647.2	42858.8	39254.1	48156.4	22452.1	60092	46784.5	42729.1	4514.42	3899.97	6213.63	3910.76	0.373629	1.51713e-05	0.479906	0.000723226	0.525453	0.000499417
n2081	164.047	4.91399	C9H8O3	13	Phenylpyruvate	p-Hilic	Amino Acid Metabolism	5.23886	1.31471e-05	1.76207	0.00787381	0.336346	0.00807272	4542.51	2892.54	7958.72	6073.26	2.37139e+06	2.02807e+06	1.86759e+06	1.87143e+06	254967	475259	409860	413397	942416	1.12967e+06	845927	1.7007e+06	5366.76	2.03462e+06	388371	1.15468e+06	2161.68	236635	93868.9	382598	0.00263772	2.51571e-06	0.0138186	0.000182481	0.00464784	0.000957949
n5141	164.069	0.037217	C6H12O5	25	Rhamnose	p-Hilic	Carbohydrate Metabolism	0.832357	0.423007	1.0418	0.742552	1.25163	0.358297	11761.1	8561.24	11779	9134.85	7612.79	9465.78	9687.49	10721.4	9098.1	9752.78	8668.17	17518.7	6876.3	9934.64	8313.52	10858.9	10309	9371.87	11259.4	8995.85	1703.21	1294.1	4196.63	1761.68	1.1	0.414597	0.915591	0.689327	1.14598	0.325005
n239	165.019	13.7452	C5H8NO3Cl	1	2-amino-4-oxo-5-chloropentanoate	p-Hilic	N/A	0.886154	0.651489	0.837714	0.627	0.945337	0.846254	74464.9	47299.1	89118.3	57922.2	26209.1	29067.8	69981.9	59826.1	57459.2	55316.1	34589	61498.9	21201.1	77565	77049.5	45124.8	67201.1	46271.2	52215.8	55235.1	18396.7	21942.2	12027.6	27294.8	1.45233	0.194083	1.28699	0.221645	1.21664	0.494562
p3249	165.042	5.08168	C8H7NO3	8	Formylanthranilate isomer1	p-Hilic	Amino Acid Metabolism	1.0272	0.577671	1.02381	0.496813	0.9967	0.935342	4884.89	2950.54	8532.32	6867.65	4467.13	4729.67	5079.76	4973.09	4930.35	5014.97	4445.97	4348.61	4723.69	4841.15	4741.8	4495.31	5808.85	4812.41	4684.98	4700.49	2419.5	272.861	336.339	146.208	1.20705	0.444366	1.23989	0.39298	1.2358	0.395708
p1611	165.042	7.62766	C8H7NO3	8	Formylanthranilate isomer2	p-Hilic	Amino Acid Metabolism	1.04024	0.686133	1.01489	0.91194	0.975634	0.821015	12310.5	13010.1	15892.5	13022	10975.3	15205.2	15374.3	16566.9	13233	13421.4	13761.3	15457.8	10786.4	17099.2	15821.7	13561.7	13558.8	14530.4	13968.4	14317.2	1590.98	2446.35	1016.7	2771.33	0.93313	0.530211	0.970676	0.679534	0.947024	0.65178
p2227	165.046	13.3201	C5H11NO3S	4	Methionine S-oxide	p-Hilic	Amino Acid Metabolism	1.11933	0.0898901	0.950239	0.427818	0.848939	0.0283837	353175	303326	491687	301115	361471	295160	322330	334498	297848	299648	263344	312598	388536	340553	321940	331211	362326	328365	293359	345560	89528	27523.3	21061.5	29641.3	1.10342	0.495642	1.23509	0.18435	1.04852	0.734341
p465	165.079	10.0822	C9H11NO2	7	Phenylalanine	p-Hilic	Amino Acid Metabolism	1.17236	0.0992154	1.00687	0.922863	0.858842	0.0240406	12922071	16625090	13776382	10213225	11325410	13034791	10046895	10058361	10643629	8910213	8638644	9735664	11347376	11571750	10796138	10446701	13384192	1.11164e+07	9.48204e+06	1.10405e+07	2.64107e+06	1.4127e+06	904050	512741	1.20401	0.180716	1.41153	0.0313402	1.21228	0.132094
n3582	166.048	13.2762	C5H10O6	8	Arabinonate	p-Hilic	Carbohydrate Metabolism	0.792688	0.0317716	0.949133	0.476538	1.19736	0.059911	282385	244541	287033	274904	250027	248589	261041	309335	302285	334619	315946	395715	251059	305734	272865	296623	272216	267248	337141	281570	19114.5	28604.1	41236.8	24611.5	1.01859	0.782443	0.807424	0.0289185	0.966777	0.570223
n835	166.063	16.71	C9H10O3	17	D3-phenyllactate	C18-AR	Amino Acid Metabolism	1.23082	0.0793349	5.18144	1.9635e-05	4.20976	6.77259e-05	7371.46	3631.35	4877.05	5804.71	11021628	8.34465e+06	10264093	8840467	6174165	8422528	8859042	7800620	2065717	1.41135e+06	1.77508e+06	2172592	5421.14	9.61771e+06	7.81409e+06	1.85619e+06	1575.88	1.24011e+06	1.17639e+06	340820	0.000563663	4.55824e-06	0.000693765	1.12924e-05	0.00292058	3.61074e-05
n828	166.063	7.29056	C9H10O3	17	3-(3-Hydroxy-phenyl)-propanoic acid	p-Hilic	Amino Acid Metabolism	1.31305	0.110241	4.69792	0.00057387	3.57786	3.41664e-05	10461.7	5474.61	9976.68	5639.23	6.88035e+06	6938427	11059742	8281659	5.75892e+06	6675460	5.56673e+06	7.25315e+06	1.86038e+06	1.49614e+06	1.63908e+06	2062872	7888.05	8.29005e+06	6.31357e+06	1.76462e+06	2699.86	1.95665e+06	791450	248977	0.000951508	0.000148453	0.00124938	3.87841e-06	0.00447011	7.90931e-06
n3683	166.066	4.82408	C6H14O3S	1	hexanesulfonate	p-Hilic	N/A	0.898316	0.191278	0.932533	0.326072	1.03809	0.613196	196316	170455	192533	211184	163490	159469	185791	194150	171333	200372	189076	221684	194726	182213	168871	207944	192622	175725	195616	188438	16828.6	16879.6	21091.7	16749.8	1.09616	0.206029	0.984695	0.831737	1.0222	0.736586
p3572	166.084	4.11469	C6H14O5	2	rhamnitol isomer1	p-Hilic	N/A	0.144589	0.00310935	0.00988045	6.18615e-08	0.0683345	7.70994e-08	341.014	0	571.829	343.989	0	486.172	0	0	749.793	1084.09	672.685	855.862	13230.9	12220	11470.9	12283.6	314.208	121.543	840.607	12301.4	235.726	243.086	178.849	721.283	2.58516	0.298523	0.373787	0.0119558	0.0255425	6.68107e-08
n4720	166.084	11.3318	C6H14O5	2	rhamnitol isomer2	p-Hilic	N/A	0.847033	0.0482353	0.897796	0.0372382	1.05993	0.438198	60325.8	52455.4	65236.4	59489.4	39248.7	35925.9	38173.8	38297.1	45949.1	51839.3	40947.7	40295.4	37952.6	43158.1	43275.9	44522.1	59376.7	37911.4	44757.9	42227.2	5264.78	1408.09	5354.05	2915.78	1.5662	0.00022164	1.32662	0.00804188	1.40613	0.00126117
n865	167.025	9.11247	C4H9NO4S	1	Homocysteinesulfinicacid	p-Hilic	N/A	1.07333	0.346327	1.0255	0.770267	0.955432	0.52095	84594	75677.5	108958	72444	93318.1	79250.3	106202	95802.4	83307.5	93270	81358.8	91044.6	86222.2	96435	79578.6	103024	85418.3	93643.1	87245.2	91315	16512.7	11100.1	5799.13	10440.3	0.912169	0.440015	0.97906	0.841534	0.935425	0.568174
p1676	167.058	8.17539	C8H9NO3	9	Pyridoxal	p-Hilic	Metabolism of Cofactors and Vitamins	2.42717	9.82333e-05	1.86997	0.000227529	0.770431	0.00417257	7583.81	5372.19	9268.44	6633.52	6482.82	5766.64	5877.78	7408.22	3088.88	2413.21	2345.01	2673.57	3420.26	3408.21	3300.08	3527.02	7214.49	6383.86	2630.17	3413.89	1641.82	751.923	336.991	92.7794	1.13011	0.393083	2.74298	0.00155733	2.11327	0.00360639
neg	167.982	17.78	C3H5O6P	3	Phosphoenolpyruvate	p-Hilic	Carbohydrate Metabolism	0.57278	0.00346352	1.22197	0.386005	2.13341	0.0019697	0	0	0	0	3340	2160	3300	2100	5270	4710	4030	5020	3390	1910	1540	2080	0	2725	4757.5	2230	0	687.677	536.369	805.523	0	0.00021434	0	2.06109e-06	0	0.00146393
n3472	168.029	12.88	C5H4N4O3	1	Urate	p-Hilic	Nucleotide Metabolism	0.97409	0.444043	0.956097	0.371762	0.981529	0.684809	371285	362144	482284	365418	388581	361758	345082	374105	366249	386429	362505	393432	408191	385004	342203	401607	395283	367382	377154	384251	58124	18471	15105.3	29681.1	1.07595	0.395487	1.04807	0.568113	1.02871	0.746828
n892	168.042	9.23971	C8H8O4	17	Homogentisate	p-Hilic	Amino Acid Metabolism	0.904906	0.389194	1.0341	0.751448	1.14277	0.163453	7742.97	7769.03	10524.9	6630.52	9657.45	8069.57	10616.1	12293.1	10962.4	11574	9409.5	12960.6	9722.2	9840.11	8672.85	11061	8166.85	10159.1	11226.6	9824.03	1659.17	1768.31	1471.87	977.389	0.803899	0.151453	0.727453	0.0328923	0.831313	0.136005
n5299	168.079	4.50192	C9H12O3	3	1,3,5-trimethoxybenzene	p-Hilic	Biosynthesis of Secondary Metabolites	5.95947	0.00194861	2.16778	0.0159406	0.363753	0.000762417	807.516	1285.85	3722.82	1765.93	10391.8	9457.63	14932.8	7079.95	1105.01	1629.41	2007.87	2282.2	5451.68	4942.65	3615.39	5301.4	1895.53	10465.6	1756.12	4827.78	1279.49	3288.37	509.945	835.992	0.181121	0.00282981	1.07939	0.84627	0.39263	0.00858842
p1677	169.074	7.91611	C8H11NO3	4	Noradrenaline	p-Hilic	Metabolism of Cofactors and Vitamins	1.1254	0.125119	1.09491	0.250871	0.97291	0.560666	5839.13	6175.19	8168.95	7414.49	7005.98	5823.75	7738.45	6585.07	6260.36	5988.94	5647.52	6230.9	6589.2	6168.25	5554.77	6487.3	6899.44	6788.31	6031.93	6199.88	1084.08	800.381	283.66	465.956	1.01637	0.87441	1.14382	0.172513	1.11283	0.280559
p1145	169.085	12.6798	C7H11N3O2	5	N(pi)-Methyhistidine	p-Hilic	Amino Acid Metabolism	1.09324	0.583377	1.2174	0.318597	1.11357	0.520466	620514	553586	609013	457374	928672	755499	524588	630797	550772	551826	715574	779203	815609	510796	488217	517861	560122	709889	649344	583121	74470.1	173722	116155	155507	0.789027	0.164117	0.862596	0.24347	0.960559	0.79857
n3665	171.053	13.9154	C7H9NO4	3	2,3,4,5-Tetrahydrodipicolinate	p-Hilic	Amino Acid Metabolism	0.763934	0.204122	0.855561	0.237705	1.11994	0.500171	3175.59	2089.15	2954.47	2164.3	3100.19	4456.69	4039.82	2717.99	3013.59	4229.21	5655.69	5839.65	4218.52	4773.11	3714.09	4025.64	2595.87	3578.67	4684.53	4182.84	550.056	806.906	1326.25	445.018	0.725373	0.0908029	0.554137	0.0270008	0.620601	0.00416602
n3587	172.014	14.8845	C3H9O6P	3	sn-Glycerol 3-phosphate	p-Hilic	Lipid Metabolism	1.23181	0.0213726	0.175846	0.000152621	0.142754	0.000121287	21149.5	19342.3	25941.8	16882	60792.9	48677.8	52261.1	56996.4	45980.9	40823.2	41430.6	49331.5	321994	266612	262905	392353	20828.9	54682.1	44391.6	310966	3831.12	5310.71	4017.82	60615.1	0.380909	4.78664e-05	0.469208	0.000146224	0.0669813	7.50842e-05
n983	172.048	12.3533	C6H8N2O4	2	Hydantoin-5-propionate	p-Hilic	Amino Acid Metabolism	0.921527	0.298497	1.0285	0.711704	1.11608	0.0823856	15217.6	17130.4	17900.4	13551.7	17500.2	13832	13337.5	15351	15392.6	15872.1	15746.7	18120.4	13398	15117.6	14087.8	15754.1	15950	15005.2	16282.9	14589.4	1956.66	1871.04	1241.67	1049.83	1.06297	0.511287	0.979556	0.783552	1.09326	0.266296
n5486	173.048	8.67914	C10H7NO2	4	2-Quinolinecarboxylic acid	p-Hilic	N/A	1.19633	0.422162	1.37632	0.220296	1.15045	0.35957	0	0	0	0	12986.5	7552.47	5744.11	8228.09	8590.02	7627.81	6559.47	6070.18	4444.41	6900.62	5722.58	8007.38	0	8627.8	7211.87	6268.75	0	3089.24	1125.67	1532.82	0	0.00139916	0	1.38791e-05	0	0.000179873
n3478	173.069	12.7996	C7H11NO4	6	N-Acetyglutamate 5-semialdehyde	p-Hilic	Amino Acid Metabolism	0.919648	0.178239	0.970033	0.549638	1.05479	0.352468	24971.3	25379.9	35331.3	22120.6	24039.5	21596.8	20606.3	23424.2	22741.1	22975.6	24671.9	27112.6	25016.4	22720.1	21404.2	23296	26950.7	22416.7	24375.3	23109.2	5772.04	1591.47	2017.47	1497.86	1.20226	0.180666	1.10566	0.431849	1.16624	0.245051
p1395	173.08	14.1879	C6H11N3O3	1	5-Guanidino-2-oxopentanoate	p-Hilic	Amino Acid Metabolism	0.0280076	1.94415e-08	0.0617616	8.69744e-06	2.20518	7.83216e-06	143572	137048	153620	131344	156902	75495.6	77523.5	74075.9	3.61014e+06	3.20575e+06	3445864	3.44873e+06	1.63168e+06	1.43598e+06	1.34398e+06	1.80577e+06	141396	95999.3	3.42762e+06	1.55435e+06	9558.9	40626.5	166651	206122	1.47289	0.0725165	0.041252	1.79334e-08	0.0909678	9.41859e-06
p4776	173.105	7.417	C8H15NO3	5	isomer of N-Acetyleucine	p-Hilic	N/A	0.594199	0.00766786	0.447902	2.00932e-05	0.753792	0.0255604	2292.16	3524.37	4527.01	2167.65	5929.29	5386.42	6985.84	6284.65	11138.3	8785.36	12842.5	8610.83	12500.4	13418.1	13910.6	15062.7	3127.8	6146.55	10344.3	13723	1115.83	670.44	2025.4	1067.33	0.50887	0.00354798	0.30237	0.000783398	0.227924	9.30612e-06
n3443	173.105	4.97954	C8H15NO3	5	N-Acetyleucine	p-Hilic	N/A	0.384354	0.00486488	0.145732	6.38097e-05	0.37916	0.000788621	11938	8506.3	21799.6	10718.9	67010.1	55153.1	79586.1	48075.6	101737	180171	204820	163259	486465	343706	391314	492795	13240.7	62456.2	162497	428570	5880.08	13836	43954.5	73181.5	0.212	0.000607174	0.081483	0.000523209	0.0308951	2.85307e-05
n3093	173.999	11.1297	C6H6O4S	2	Phenol sulfate	p-Hilic	N/A	0.961692	0.546815	0.889405	0.101569	0.924834	0.0432865	6649.28	6578.37	9327.59	5766.75	5187.08	6368.9	6931.82	6289.18	6375.08	6595.81	6681.68	6111.39	6512.75	7061.97	7270.38	7012.82	7080.5	6194.25	6440.99	6964.48	1550.64	729.818	254.872	321.183	1.14308	0.340892	1.09929	0.446785	1.01666	0.888306
neg	174.016	18.19	C6H6O6	3	Cis-Aconitate	p-Hilic	Carbohydrate Metabolism	1.08443	0.294323	0.866025	0.0929678	0.798599	0.0195431	521000	537000	682000	562000	2850000	2340000	2360000	2340000	2590000	2280000	2090000	2160000	2890000	2620000	2660000	3250000	575500	2472500	2280000	2855000	72977.2	251843	221058	288964	0.23276	6.82855e-06	0.252412	6.36628e-06	0.201576	4.92979e-06
p4260	174.079	7.42929	C10H10N2O	4	3-Indoleacetaldoxime	p-Hilic	N/A	0.696695	0.299155	0.725077	0.418325	1.04074	0.918786	2620.12	2758.87	2671.23	5650.83	23409.1	16560.7	37304.2	33296.7	62906.6	37903.6	16562	41335	14886.9	39714.2	30192.6	67701.3	3425.26	27642.6	39676.8	38123.8	1484.82	9417.11	18972	22212.7	0.123912	0.00226441	0.086329	0.00886426	0.0898459	0.0206574
p2408	174.1	9.46232	C7H14N2O3	5	N-Acetylornithine	p-Hilic	Amino Acid Metabolism	5.62002	5.31269e-06	1.49739	0.00156483	0.266439	2.49866e-06	334450	336938	444319	300421	228392	211517	194199	177532	35188.2	33456.7	39650.5	36124.3	143170	145511	120887	132468	354032	202910	36104.9	135509	62454.4	21934.4	2609.3	11281	1.74477	0.00382655	9.80564	5.25418e-05	2.61261	0.000462731
p343	174.112	25.888	C6H14N4O2	2	Arginine	p-Hilic	Amino Acid Metabolism	1.71989	0.000147769	2.38379	2.3566e-05	1.38601	0.000845784	14242813	14665174	19355968	14478511	15575763	12901411	14001966	15677595	9201211	7.97907e+06	8435460	8.19849e+06	5905342	6905967	5918945	5.66648e+06	1.56856e+07	1.45392e+07	8453557	6.09918e+06	2.453e+06	1.33434e+06	532139	550210	1.07885	0.442983	1.8555	0.00119095	2.57176	0.000265007
p3555	174.137	21.1659	C8H18N2O2	1	Ne,Ne dimethyllysine	p-Hilic	N/A	0.820963	0.227177	0.977438	0.904942	1.1906	0.347439	18938.7	13296.8	28731.2	17595.9	27261.3	19879	20710.5	16195.8	23856.8	24260.7	21379.8	32878.5	30333.1	17735.2	21529.4	16389	19640.6	21011.7	25593.9	21496.7	6520.66	4605.23	5020.62	6280.11	0.93475	0.742947	0.767395	0.198098	0.91366	0.696021
n3970	175.048	14.7116	C6H9NO5	4	N-Acetyaspartate	p-Hilic	Amino Acid Metabolism	1.52606	0.00485814	1.40421	0.0199479	0.920155	0.295749	70816.9	59290.9	88287.4	65932.4	104929	74037.4	90910	79581	53768.5	57415.6	59054.7	58755.3	74466.9	59522.4	55837	59038.3	71081.9	87364.4	57248.5	62216.2	12404.9	13653.9	2427.02	8329.28	0.813625	0.127957	1.24164	0.0711922	1.1425	0.280199
n4827	175.063	8.81323	C10H9NO2	12	Indole-3-acetate	p-Hilic	Amino Acid Metabolism	0.0357583	6.38438e-06	1.15639	0.265128	32.3391	6.15269e-06	929.94	1174.15	1300.53	1004.51	2028.64	1746.99	1208.46	1660.89	37426.8	48058.2	49765.5	50579.9	1272.54	1599.6	1448.81	1425.36	1102.28	1661.24	46457.6	1436.58	167.063	340.266	6111.57	133.868	0.663528	0.0256408	0.0237266	5.89629e-06	0.767298	0.0205048
p2229	175.084	13.3885	C7H13NO4	3	Calystegin B2 isomer1	p-Hilic	N/A	1.08226	0.190086	1.03565	0.643092	0.956928	0.622497	33947.9	37909	43470.4	27441.9	37292.3	40664.7	36398.1	37514.2	40048.3	34105.9	32133.6	34037.9	44007.8	35778.8	33667.7	33187.4	35692.3	37967.3	35081.4	36660.4	6745.96	1861.83	3435.1	5025.92	0.94008	0.539661	1.01741	0.877082	0.973592	0.825606
p2367	175.084	8.97843	C7H13NO4	3	Calystegin B2 isomer2	p-Hilic	N/A	0.957032	0.114885	1.05059	0.26726	1.09776	0.0389171	29184.5	27775.3	30922.4	23498.7	28204.6	26533.2	28435.2	29397.1	30410.8	29234.8	28995	28983.6	24344.4	28529.6	26351	27924.3	27845.2	28142.5	29406	26787.3	3170.67	1190.72	679.749	1869.62	0.989437	0.866423	0.946922	0.372899	1.03949	0.586301
pos	175.096	14.83	C6H13N3O3	3	Arginic Acid	p-Hilic	N/A	0.106706	3.41899e-07	0.237362	0.000106361	2.22444	4.74369e-05	27400	20300	36200	21700	8720770	7.80609e+06	8564793	8604415	82208760	85415208	75312952	72846240	36955516	31074328	43384240	30546374	26400	8.42402e+06	78945790	3.54901e+07	7218.96	417237	5.85669e+06	6.01122e+06	0.0031339	1.57274e-08	0.000334407	1.72407e-07	0.000743869	2.23908e-05
p96	175.096	15.3666	C6H13N3O3	3	Citrulline	p-Hilic	Amino Acid Metabolism	0.518109	0.321015	0.551097	0.0101929	1.06367	0.900162	181745	154064	197441	176615	307000	234000	235000	254000	1010000	133000	124000	721000	425000	628000	391000	425000	177466	257500	497000	467250	17941.5	34258.8	441577	108359	0.689189	0.00608506	0.357075	0.198302	0.37981	0.00187102
n5404	175.104	9.26797	C8H17NOS	1	7-methylthioheptanaldoxime	p-Hilic	N/A	4.05985	5.32194e-06	1.49282	0.000848301	0.367702	1.18426e-06	12842.9	14557.8	15783.3	11719.6	8410.39	7794.78	7730.33	9517.07	2126.79	2174.27	1960	1978.79	5644.06	5294.4	5395.69	6074.87	13725.9	8363.14	2059.96	5602.26	1800.9	828.102	106.638	347.636	1.64124	0.00164669	6.66318	1.31494e-05	2.45007	0.000115118
n1771	176.032	15.2646	C6H8O6	15	Ascorbate	p-Hilic	Carbohydrate Metabolism	1.01638	0.857683	1.1728	0.0857066	1.1539	0.110456	2.58339e+06	2296281	3.57296e+06	2.39272e+06	3.34043e+06	2481346	3.07137e+06	2.85443e+06	2.40696e+06	2.98144e+06	2920413	3249450	2777496	2.46763e+06	2.25734e+06	2.51426e+06	2.71134e+06	2.93689e+06	2.88957e+06	2504180	586673	362973	352048	213751	0.923199	0.537418	0.93832	0.621035	1.08272	0.531636
n4725	176.043	16.9712	C5H8N2O5	2	N-Carbamoyaspartate	p-Hilic	Nucleotide Metabolism	0.268855	7.40278e-05	0.45937	0.00148678	1.70862	0.00349242	859.221	0	1094.67	945.317	5697.68	3877.6	5675.66	4567.96	15483.5	20769.5	16856.5	20606.4	13081.1	8702.74	9849.46	11510.4	724.802	4954.72	18429	10785.9	492.895	890.977	2668.81	1915.64	0.146285	0.000164846	0.0393295	1.24959e-05	0.067199	5.25244e-05
neg	177.046	7.46	C6H11NO3S	1	N-Formymethionine	p-Hilic	Amino Acid Metabolism	0.903774	0.578454	1.15144	0.410398	1.27404	0.0839544	16500	16500	29900	9430	18400	18900	33200	25300	31300	30600	20800	23300	19200	22300	19500	22200	18082.5	23950	26500	20800	8554.29	6920.74	5246.59	1679.29	0.75501	0.32722	0.682358	0.144432	0.869351	0.555929
n4960	177.064	15.4181	C6H11NO5	1	4-Hydroxy-4-methylglutamate isomer1	p-Hilic	Carbohydrate Metabolism	1.30541	0.151149	1.31862	0.167083	1.01012	0.920403	24550.5	20783.3	30231.6	22629	42153.7	21982	30977.8	40804.8	25268.3	25430.9	29176.3	24244.1	27885.1	27453.8	19042.1	28695.5	24548.6	33979.6	26029.9	25769.1	4088.96	9422.52	2162.42	4514.14	0.722451	0.115964	0.943093	0.545526	0.952637	0.702468
n4344	177.064	13.3052	C6H11NO5	1	4-Hydroxy-4-methylglutamate isomer2	p-Hilic	Carbohydrate Metabolism	1.16267	0.143024	1.01737	0.782681	0.875031	0.136086	22986.7	20054.2	27419.4	21190.4	22314.6	17637.6	19072.2	20962.7	15008	16668.1	16153.7	20966.3	18358.4	19213.4	21114.5	19934.9	22912.7	19996.8	17199	19655.3	3237.97	2059.59	2605.61	1166.83	1.14582	0.179395	1.33221	0.033314	1.16572	0.10723
p3059	177.065	10.1569	C7H7N5O	1	6-methyH2-pterin	p-Hilic	N/A	0	#DIV/0!	0	#DIV/0!	0	#DIV/0!	31201.7	38588.4	30594.9	20833	0	0	0	0	0	0	0	0	0	0	0	0	30304.5	0	0	0	7285.2	0	0	0	INF	0.000163627	INF	0.000163627	INF	0.000163627
n5095	178.048	8.7975	C6H10O6	26	Gulono-1,4-lactone	p-Hilic	Carbohydrate Metabolism	1.00414	0.970678	0.986932	0.91608	0.982859	0.900675	9466.59	8259.58	12039.9	7548.05	8139.57	7092.62	9411.95	9309.27	8468.5	7266.76	7566.39	10511.7	7038.26	10684.8	7330.78	9349.2	9328.53	8488.35	8453.32	8600.75	1973.44	1094.94	1464.19	1727.95	1.09898	0.484667	1.10353	0.503004	1.08462	0.599013
neg	179.058	16.9887	C9H9NO3	6	Hippurate	p-Hilic	Amino Acid Metabolism	0	#DIV/0!	0	#DIV/0!	0	#DIV/0!	2190000	2180000	2700000	1950000	0	0	0	0	0	0	0	0	0	0	0	0	2255000	0	0	0	316702	0	0	0	INF	7.49713e-06	INF	7.49713e-06	INF	7.49713e-06
p3695	179.079	14.3353	C6H13NO5	10	Glucosamine	p-Hilic	Carbohydrate Metabolism	0.890004	0.0179649	0.81718	0.00419332	0.918175	0.091884	86095.5	80377.1	106654	79087	58770.3	60253.7	60797.3	66378.2	70120.3	73257.1	65439.3	67810.6	75367.4	74281.5	82081.3	69549.5	88053.4	61549.9	69156.9	75319.9	12769	3330.91	3335.3	5167.03	1.4306	0.00698406	1.27324	0.0286632	1.16906	0.113977
p5411	179.08	7.72686	C7H9N5O	2	7-Aminomethy7-carbaguanine	p-Hilic	N/A	0.780469	0.0587451	0.632464	0.00825235	0.810364	0.122588	0	0	0	0	3820.26	3059.53	3286.62	2781.12	4212.74	4843.87	4252.6	3280.22	4421.56	5605.38	4354.41	6090.23	0	3236.88	4147.36	5117.89	0	440.447	646.117	866.194	0	6.2299e-06	0	1.3727e-05	0	2.21964e-05
p3956	179.094	4.87672	C10H13NO2	5	(-)-Salsolinol	p-Hilic	N/A	0.886101	0.15406	0.950001	0.589101	1.07211	0.51408	2853.06	2187.19	3407.11	2705.65	2475.76	2115.63	2208.72	2139.59	2365.81	2165.14	2721.44	2836.42	2209.21	2340.72	1985.42	2874.85	2788.25	2234.92	2522.2	2352.55	501.756	165.336	311.117	377.829	1.24758	0.0810612	1.10548	0.402164	1.1852	0.214667
n1807	180.042	7.95845	C9H8O4	11	3-(4-Hydroxyphenyl)pyruvate	p-Hilic	Amino Acid Metabolism	3.4708	0.000196071	1.69573	0.0192897	0.488569	0.0233878	3899.67	3049.25	5937.5	4545.29	3.45333e+06	2420430	2.47951e+06	2.74826e+06	614478	848721	833040	902306	1.26623e+06	1.59157e+06	1275397	2.41356e+06	4357.93	2.77538e+06	799636	1.63669e+06	1218.31	473946	126951	539548	0.00157021	2.35874e-05	0.00544989	1.58185e-05	0.00266265	0.000922822
n3029	180.064	17.1131	C6H12O6	57	isomer of Glucose	p-Hilic	Carbohydrate Metabolism	1.06185	0.197527	0.965109	0.381454	0.908894	0.0134698	778369	737562	856178	732001	610350	550847	578115	645181	596370	563197	544745	541290	632454	615835	633125	589284	776028	596123	561401	617674	57293.1	40756.9	25218.9	20547.2	1.30179	0.00218379	1.38231	0.000473438	1.25637	0.00200835
n336	180.064	14.5557	C6H12O6	57	Glucose	p-Hilic	Carbohydrate Metabolism	0.920848	0.21563	0.865369	0.0115521	0.939752	0.216095	15544603	14256051	17439784	14264326	11307412	10244131	10359083	12118778	13505297	11251580	11623128	11433964	13249833	12658502	12567068	12403958	15376191	11007351	1.19535e+07	1.27198e+07	1.50308e+06	880920	1.0456e+06	368680	1.3969	0.00241528	1.28633	0.00963799	1.20884	0.0139235
p3351	180.069	7.39572	C12H8N2	1	1,10-Phenanthroline	p-Hilic	N/A	1.18609	0.726353	0.70375	0.658725	0.593338	0.535622	40859.2	42152.5	9641.91	70712.5	117350	97799	29453.6	27839.8	21740.8	59467.6	105222	43268.3	265248	22376.3	27667.9	71837	40841.6	68110.6	57424.6	96782.3	24949.4	46267.4	35414.1	114479	0.599636	0.339484	0.71122	0.472943	0.421994	0.376501
p999	180.09	5.05873	C9H12N2O2	5	5-Hydroxykynurenamine	p-Hilic	Amino Acid Metabolism	0.862454	0.296486	1.04155	0.671792	1.20766	0.25646	4693.65	3500.39	7105.58	5016.53	4930.65	5730	5282.56	5607.9	6503.64	7905.76	6222.5	4356.24	3909.43	6024.34	5431.19	5326.39	5079.04	5387.78	6247.04	5172.84	1500.16	358.521	1459.78	896.583	0.942696	0.702774	0.813032	0.307114	0.981867	0.918017
n5591	181.038	4.5748	C8H7NO4	3	2-Methy3-hydroxy-5-formylpyridine-4-carboxylate	p-Hilic	Metabolism of Cofactors and Vitamins	0.582752	0.00381738	0.185719	3.94039e-05	0.318692	0.000136141	932.006	0	1444.06	0	1047.21	868.011	1240.73	1105.1	1712.77	2215.77	1867.91	1515.5	6631.31	5699.63	4583.76	6028.91	594.016	1065.26	1827.99	5735.9	717.059	154.5	296.029	859.524	0.557624	0.246198	0.324957	0.0190442	0.103561	9.37216e-05
n3137	181.041	11.8974	C5H11NO4S	1	DMethionine sulfone	p-Hilic	N/A	0.951686	0.0891346	0.944775	0.224975	0.992739	0.844623	21856.5	18057.9	19412.2	19543.9	17879.8	16678.4	16926.6	15979.9	17267.4	17969.9	17850.7	17801.7	19030.6	17550.2	16260.4	18567	19717.6	16866.2	17722.4	17852.1	1576.16	785.69	311.478	1228.08	1.16906	0.0177273	1.11258	0.0475673	1.1045	0.111089
p816	181.074	12.9707	C9H11NO3	11	Tyrosine	p-Hilic	Amino Acid Metabolism	0.956421	0.195665	0.970447	0.491814	1.01467	0.696093	8324356	8.17549e+06	10421693	8196157	7202283	6792825	6778818	7547367	7705330	7.36602e+06	7.10497e+06	7.43542e+06	7965715	7002286	7228952	6986805	8.77942e+06	7.08032e+06	7.40294e+06	7.29594e+06	1.09682e+06	368133	246742	460030	1.23997	0.0260425	1.18594	0.0498752	1.20333	0.0468742
n860	182.058	12.45	C9H10O4	13	3-(4-Hydroxyphenyl)lactate	C18-AR	Amino Acid Metabolism	1.22088	0.00232631	1.27172	0.0113961	1.04165	0.547574	72768.4	67715	92992	69724.8	7.48684e+06	7711056	8650595	7.70131e+06	6152827	6635143	6.4425e+06	6611488	5.56688e+06	6410922	5.61353e+06	7.21737e+06	75800.1	7.88745e+06	6.46049e+06	6.20218e+06	11648	519179	222324	779807	0.00961021	8.94725e-08	0.0117329	1.88669e-09	0.0122215	4.2143e-06
n2447	182.079	13.9211	C6H14O6	6	Sorbitol	p-Hilic	Carbohydrate Metabolism	1.2971	0.00253946	1.14461	0.0281131	0.882441	0.00243134	135413	124398	192249	121312	195667	180007	212472	177050	147714	137929	151179	153108	170129	165987	161960	170446	143343	191299	147483	167130	33161	16308.9	6748.51	4001.24	0.749313	0.0409132	0.971931	0.814872	0.857671	0.204218
n3788	183.053	5.05521	C8H9NO4	6	4-Pyridoxate	p-Hilic	Metabolism of Cofactors and Vitamins	0.955257	0.504652	0.994116	0.937601	1.04068	0.340693	227372	169998	340980	248836	182015	211490	238376	241484	220811	238575	231119	223767	215017	212263	208935	242321	246797	218341	228568	219634	71063.6	27710	7955.39	15328	1.13032	0.483792	1.07975	0.628377	1.12367	0.483142
p3382	183.101	7.70305	C8H13N3O2	1	Nalpha,Nalpha-Dimethyhistidine	p-Hilic	N/A	0.915188	0.413449	0.870482	0.209185	0.95115	0.65853	5484.45	4038.06	5206.86	4208.89	3617.96	3089.63	4051.05	4067.61	4137.41	4613.01	4299.76	3150.04	3904.59	5208.12	3990.09	3929.45	4734.56	3706.56	4050.06	4258.06	718.064	460.974	631.643	634.39	1.27735	0.0526112	1.16901	0.202245	1.11191	0.358325
p3268	183.162	7.41876	C11H21NO	1	Tecostanine	p-Hilic	N/A	0.837181	0.372596	0.970142	0.793894	1.15882	0.448613	5291.7	5427	7011.88	8915.33	7185.5	9006.74	6134.9	7517.33	11905.7	10111.7	8196.28	5435.13	8251.32	7023.64	9064.7	6423.32	6661.47	7461.12	8912.2	7690.75	1693.41	1187	2769.02	1190.71	0.892825	0.468676	0.747456	0.214811	0.866167	0.358421
n2477	185.033	15.0835	C7H7NO5	1	2-Amino-3-carboxymuconate semialdehyde	p-Hilic	Amino Acid Metabolism	1.87834	0.0480244	0.0862737	2.13985e-05	0.0459308	1.85468e-05	3562.95	5069.76	0	4367.65	4714.64	3872.05	3867.58	3799.53	2476.17	0	3138.56	3038.54	57363.4	41251.7	42981.7	46801.4	3250.09	4063.45	2163.32	47099.6	2252.49	435.39	1471.39	7224.73	0.799835	0.50489	1.50236	0.450002	0.0690047	2.48469e-05
n2653	185.993	17.0961	C3H7O7P	3	2-Phospho-glycerate	p-Hilic	Carbohydrate Metabolism	0.238509	0.000242533	1.30442	0.142974	5.46905	0.000149922	0	0	0	0	4014.97	2724.31	4462.55	3141.69	11524.3	16487.5	14095.3	18031.1	3241.2	2172.69	2296.22	3285.99	0	3585.88	15034.5	2749.02	0	794.204	2845.69	596.592	0	0.000103306	0	4.22662e-05	0	9.20934e-05
n5001	186.016	16.9957	C7H6O6	11	Maleylpyruvate	p-Hilic	Amino Acid Metabolism	0.89535	0.2707	0.856998	0.175502	0.957166	0.693736	4044.2	2929.75	4423.06	4481.95	3978.37	3179.19	3399.62	3999.4	4207.75	4794.43	3511.51	3744.3	3705.75	4126.07	3929.92	5223.82	3969.74	3639.15	4064.5	4246.39	719.948	413.838	566.172	673.87	1.09084	0.456248	0.976687	0.84292	0.934851	0.595057
n4475	186.064	14.9335	C7H10N2O4	1	(S)-AMPA isomer1	p-Hilic	N/A	1.39678	0.0935317	0.966837	0.829767	0.692191	0.00705497	39975.3	33593.6	47812.1	34977	51492.3	32616.3	28569.3	34839.2	22976.4	27749.6	25051.5	29835.2	41624.6	36008.8	32075.5	42868.3	39089.5	36879.3	26403.1	38144.3	6428.73	10081.9	3008.98	5027.25	1.05993	0.724316	1.48049	0.0117192	1.02478	0.824518
n106	186.064	10.7297	C7H10N2O4	1	(S)-AMPA isomer2	p-Hilic	N/A	1.03818	0.482332	1.04646	0.439892	1.00798	0.861295	117882	114575	125886	117605	92626	101823	104721	113719	103578	100471	101825	91832.9	101176	107107	91874.7	94399.4	118987	103222	99426.6	98639.3	4837.12	8692.14	5219.89	6877.03	1.15272	0.0193289	1.19673	0.00151892	1.20628	0.00288034
n2941	187.048	14.8685	C7H9NO5	1	2-(Acetamidomethylene)succinate isomer1	p-Hilic	Metabolism of Cofactors and Vitamins	1.31111	0.0411116	1.09799	0.393351	0.837452	0.165868	131585	128128	149944	111850	152688	129049	109806	132005	83309.4	98830.6	94959.3	122217	142319	109249	100526	124729	130377	130887	99829	119206	15627.2	17553	16317.8	18374.1	0.996105	0.966799	1.306	0.0353819	1.09372	0.390033
n2852	187.048	8.13784	C7H9NO5	1	2-(Acetamidomethylene)succinate isomer2	p-Hilic	Metabolism of Cofactors and Vitamins	0.948469	0.558048	0.886815	0.165401	0.934996	0.387829	18364.2	16312.6	18881.6	16333.1	11519.5	13463.5	13046.5	15633.2	15761.6	15081	12099.3	13636.4	13326.1	14967.6	16470.1	15748.1	17472.9	13415.7	14144.6	15128	1344.62	1698.19	1626.12	1348.86	1.30242	0.00955326	1.23531	0.0196963	1.15501	0.0489595
p3008	187.063	7.79366	C11H9NO2	1	Indoleacrylicacid	p-Hilic	N/A	0.364686	8.41484e-05	0.68958	0.0156126	1.89089	0.000538036	1955.64	3608.52	2057.24	2857.26	5641.05	4720.21	7228.82	6182.4	16969.3	18675.3	14220.3	15321.3	7295.07	8672.18	8293.57	10213	2619.67	5943.12	16296.6	8618.46	772.773	1048.34	1947.07	1211.39	0.44079	0.00221343	0.16075	1.24345e-05	0.30396	0.000160345
n3600	187.085	4.74952	C8H13NO4	6	6-Acetamido-2-oxohexanoate isomer1	p-Hilic	Amino Acid Metabolism	1.8676	0.000137285	1.16605	0.0166596	0.624356	0.00013578	44234.1	46444.8	53871.7	37355	34193.6	32969.9	31119.3	37770.3	15120.9	17814.8	19169.2	20744.3	30194.4	28062.5	29487.1	28934.8	45476.4	34013.2	18212.3	29169.7	6804.9	2805.45	2383.37	900.325	1.33702	0.0207225	2.49702	0.000277581	1.55903	0.00315473
n4409	187.085	7.50742	C8H13NO4	6	6-Acetamido-2-oxohexanoate isomer2	p-Hilic	Amino Acid Metabolism	1.03225	0.903851	2.08348	0.0858573	2.01839	0.010034	5435.58	4252.01	4236.22	3205.97	18592.4	26497.4	50113.3	24288.5	34670.3	30324.5	28456	22307.5	11896.4	10704.1	11466.9	23284.5	4282.44	29872.9	28939.6	14338	911.335	13898.5	5130.86	5984.7	0.143355	0.0103972	0.147979	7.92659e-05	0.298679	0.0159624
p301	187.096	12.4196	C7H13N3O3	1	5-guanidino-3-methy2-oxo-pentanoate	p-Hilic	N/A	0.914608	0.632751	1.51055	0.00897404	1.65159	0.0455836	18523.5	14387.8	18108	16131.7	14826.1	11024.3	16407.9	13969.1	14360	19940	9226.84	17950.2	8124.39	9636	10618.6	8844.07	16787.8	14056.8	15369.3	9305.76	1910.18	2260.03	4701.08	1071.03	1.19428	0.114463	1.09229	0.596336	1.80402	0.000482606
p1410	187.104	11.5162	C9H17NOS	2	Molinate	p-Hilic	N/A	0.937236	0.440943	0.458408	2.15339e-05	0.489106	6.60844e-05	8282.49	10426	8046.37	0	10091.4	9978.54	8568.64	10397.8	9215.71	9633.59	10518.8	12282.5	22999.3	20001.1	19553.5	22602.6	6688.7	9759.11	10412.6	21289.1	4585.82	813.178	1359.79	1762.71	0.685381	0.235423	0.642363	0.170453	0.314184	0.00101342
p3552	187.12	5.12252	C9H17NO3	3	8-Amino-7-oxononanoate	p-Hilic	Metabolism of Cofactors and Vitamins	1.85604	0.0094708	2.30338	0.00254351	1.24102	0.0772244	7317.63	4753.49	8655.99	9998.14	26474.7	28455.2	32048.9	18025.2	14125.9	12711.4	17658.4	12078.6	10608	12153.1	11194.7	11631.2	7681.31	26251	14143.6	11396.8	2237.72	5949.45	2494.62	655.714	0.29261	0.00110813	0.543095	0.0083944	0.673991	0.018914
p4447	188.079	10.1735	C7H12N2O4	2	N-Acetylglutamine	p-Hilic	N/A	0.74752	0.421531	1.0919	0.816861	1.4607	0.132485	1511.76	1409.31	1345.93	714.177	1144.44	991.568	1369.16	3420.83	2993.55	2906.01	1806.84	1558.9	1144.31	2083.9	1681.52	1433.34	1245.29	1731.5	2316.32	1585.77	360.61	1136.85	739.284	398.09	0.7192	0.446037	0.537617	0.0404345	0.785294	0.251866
p4513	188.127	26.1272	C7H16N4O2	5	Homoarginine isomer1	p-Hilic	Amino Acid Metabolism	1.02878	0.775276	1.06778	0.484051	1.03791	0.666039	22112.5	19743.7	36399.9	18056.4	24499.9	17978.8	19420.6	22655.2	18002.3	24187	20310.6	19689.1	21966.3	18850.7	17456.4	20913.7	24078.1	21138.6	20547.2	19796.8	8381.3	2974.02	2615.14	2027.06	1.13906	0.533118	1.17184	0.451894	1.21627	0.359043
p5056	188.127	23.3943	C7H16N4O2	5	Homoarginine isomer2	p-Hilic	Amino Acid Metabolism	0.832728	0.153469	1.01281	0.943441	1.21626	0.175631	9445.57	6885.32	12760.6	10098.4	13103.1	10861.2	8838.11	7987.48	11521	11870.8	11800.3	13791.4	13802.4	8733.08	9937.66	7800.73	9797.49	10197.5	12245.9	10068.5	2413.53	2281.46	1041.34	2638.53	0.960776	0.817674	0.800064	0.111776	0.973086	0.884499
p3153	188.152	21.8069	C9H20N2O2	2	N6,N6,N6-Trimethylysine	p-Hilic	Amino Acid Metabolism	0.82576	0.0604709	1.18508	0.0855275	1.43514	0.00952461	156200	134854	205294	145601	293705	245511	258164	238088	279918	315606	288762	369672	259050	210659	185189	218857	160487	258867	313489	218439	31116.5	24659.9	40412.5	30635	0.61996	0.00256314	0.511939	0.00096486	0.734702	0.0378116
p675	189.042	3.93959	C10H7NO3	6	Kynurenate isomer1	p-Hilic	Amino Acid Metabolism	1.05866	0.64976	1.3692	0.0726927	1.29333	0.0368219	34114.8	39396.8	44442.6	24154.7	35876.2	37676.5	26804.7	45636.2	35205.1	34891.8	29751.1	38055.6	33691.7	24950	24271.4	23713.9	35527.2	36498.4	34475.9	26656.8	8675.38	7729.67	3456.53	4717.11	0.973391	0.87273	1.03049	0.829338	1.33277	0.122533
n4748	189.043	42.0529	C10H7NO3	6	Kynurenate isomer2	p-Hilic	Amino Acid Metabolism	0.946635	0.437795	0.992991	0.922545	1.04897	0.447374	12540.2	13115	11632.7	11769	8878.82	10303.1	9876.57	11508.4	9816.19	11672.9	11126	10238.6	11447.9	10227	9345.44	9832.87	12264.2	10141.7	10713.4	10213.3	693.797	1089.2	840.891	898.58	1.20929	0.0166724	1.14475	0.0293701	1.20081	0.011188
n4406	189.043	7.45619	C10H7NO3	6	Kynurenate	p-Hilic	Amino Acid Metabolism	0.616029	0.0228336	1.10527	0.700948	1.79418	0.0265404	9355.97	9698.55	12371.4	7036.67	95058.6	71662.6	52743.8	57627.4	81809.4	115313	128584	124097	35601.7	77008.9	45400.8	92689.7	9615.66	69273.1	112451	62675.3	2184.79	18968.7	21158.3	26694	0.138808	0.000778556	0.0855098	7.01459e-05	0.15342	0.00743343
n4870	189.064	14.1052	C7H11NO5	4	N-Acetyglutamate	p-Hilic	Amino Acid Metabolism	0.989188	0.936646	0.90643	0.379404	0.916337	0.524444	13028	14939.9	24672.8	12153.9	21234.5	15739.4	19976.2	22316.7	20180	19610.5	14841.1	25501.6	21940.6	19393.5	19746.6	26368.8	16198.6	19816.7	20033.3	21862.4	5767.96	2881.55	4361.23	3208.6	0.817424	0.304636	0.808586	0.32969	0.740937	0.136943
p5010	189.082	4.77693	C8H15NO2S	1	Prenycysteine	p-Hilic	Amino Acid Metabolism	0.449036	7.79889e-05	0.739906	0.269422	1.64776	0.0215393	934.853	849.681	1391.74	1139.74	1127.42	1113.58	1658.24	1455.92	3185.88	3090.67	2975.47	2673.88	769.459	1869.27	2202.01	2396.88	1079	1338.79	2981.47	1809.41	241.425	265.309	222.378	726.714	0.805954	0.19766	0.361903	2.48028e-05	0.59633	0.105051
p3145	189.1	12.573	C8H15NO4	5	(2S)-2-{[1-(R)-Carboxyethyl]amino}pentanoate isomer1	p-Hilic	N/A	0.917152	0.421209	1.11181	0.386358	1.21224	0.154887	25077.5	24720.3	23608.6	21414.9	26533.2	19483	23026	21361.6	22726.1	26797.2	20530.3	28516.5	25924.8	19461.7	18633.7	17292.1	23705.3	22600.9	24642.5	20328.1	1650.08	2994.46	3662.1	3836.76	1.04886	0.542166	0.961968	0.657208	1.16614	0.156955
p4166	189.1	8.48155	C8H15NO4	5	(2S)-2-{[1-(R)-Carboxyethyl]amino}pentanoate isomer2	p-Hilic	N/A	3.30853	0.000124619	4.57213	7.30994e-05	1.38192	0.00347855	9204.42	10144.7	11545	9350.42	60568.9	80294.6	85644.8	66576.7	22934.4	22493.7	20812.9	22343.6	14060.7	14855.8	15589.7	19596.4	10061.1	73271.2	22146.2	16025.6	1072.04	11670.5	923.493	2461.01	0.137314	3.75428e-05	0.454306	2.57571e-06	0.627815	0.00435773
p5113	189.111	13.3499	C7H15N3O3	1	Homocitrulline isomer1	p-Hilic	N/A	0.701365	0.0919178	0.295165	4.01604e-05	0.420843	0.000506701	0	0	1013.91	0	3642.22	3273.53	3588.95	2571.68	3905.45	3681.21	4522.61	6534.92	12431.2	9697.85	12078.9	10094	253.477	3269.09	4661.05	11075.5	506.954	492.593	1298.92	1379.13	0.0775374	0.000142067	0.054382	0.00073184	0.0228863	6.15067e-06
p453	189.111	15.06	C7H15N3O3	1	Homocitrulline isomer2	p-Hilic	N/A	1.05346	0.56926	0.841341	0.168544	0.798644	0.044226	17315	14928	20715.1	19502.9	18878.4	14666.6	13641.4	13931.7	13451.4	14958.2	15348.1	14258.5	21052.1	15372.1	16280.5	19938.8	18115.3	15279.5	14504.1	18160.9	2548.46	2437.74	834.1	2758.8	1.18559	0.158915	1.24898	0.0358883	0.997489	0.981411
n2487	190.011	17.2269	C6H6O7	1	Oxalosuccinate	p-Hilic	Carbohydrate Metabolism	0.804442	0.345336	0.987576	0.934385	1.22765	0.40938	13472.1	12000.6	12291.9	12975.5	13656.4	9924.11	13744	12420.7	11469.2	16298.6	10973.1	23097.2	17353.1	11009.4	10743.4	11265.1	12685	12436.3	15459.5	12592.7	665.041	1780.46	5629.94	3180.71	1.02	0.802295	0.82053	0.365467	1.00733	0.956564
n3058	190.048	11.216	C7H10O6	4	[FA hydroxy(7:1/2:0)] 2,4-dihydroxy-2-heptenedioc acid	p-Hilic	Amino Acid Metabolism	0.971188	0.604918	0.956671	0.48957	0.985052	0.808984	179957	172844	217742	191503	170776	176059	165717	196588	183901	201117	169513	175646	171705	208164	172680	188710	190511	177285	182544	185314	19714.9	13543.5	13713.6	17112	1.0746	0.311121	1.04364	0.531683	1.02804	0.704315
n3570	190.059	16.7351	C6H10N2O5	5	N-Carbamyglutamate isomer1	p-Hilic	Amino Acid Metabolism	0.75998	1.42416e-05	0.908303	0.0756734	1.19517	0.00490019	13814.4	10364.7	13741.5	9788.59	11299.8	12019.6	11927.7	11710.8	15569.8	15626.8	14742.5	15849.3	13515.9	11996.6	14115.1	12070.9	11927.3	11739.5	15447.1	12924.6	2150.04	320.428	484.981	1057.8	1.016	0.868484	0.772139	0.0187437	0.922835	0.437037
n4076	190.059	15.51	C6H10N2O5	5	N-Carbamyglutamate isomer2	p-Hilic	Amino Acid Metabolism	0.831025	0.0382782	0.938429	0.389408	1.12924	0.0637271	20028.3	20659	24792	19134.4	22322.6	16902.3	18263.3	19109	20961.4	23034.1	22750.5	25426	22320.7	19565.1	20629.6	19107.3	21153.5	19149.3	23043	20405.7	2505.07	2302.56	1834.6	1427.09	1.10466	0.28338	0.918	0.269269	1.03664	0.622516
n1105	190.084	5.06542	C8H14O5	2	(R)-3-((R)-3-Hydroxybutanoyloxy)butanoate	p-Hilic	Carbohydrate Metabolism	0.606527	0.0766605	0.646279	0.0216374	1.06554	0.727004	5377.67	4291.18	6073.43	9203.14	5621.89	4099.78	5725.18	8509.49	8514.92	6818.13	10000.2	14164.3	8070.42	9148.32	9167.59	10681.8	6236.36	5989.09	9874.39	9267.03	2109.45	1837.24	3141.55	1073.53	1.04129	0.865492	0.631569	0.102864	0.672962	0.0428585
p812	190.095	14.5388	C7H14N2O4	5	meso-2,6-Diaminoheptanedioate isomer1	p-Hilic	Amino Acid Metabolism	1.03777	0.920192	1.02058	0.957016	0.983441	0.964908	19288.7	19696.9	28783.3	10929.4	10240.2	9734.19	26957	22097.3	26469	11617.9	8025.62	20404.1	10190.1	22589.3	26347.1	8510.1	19674.6	17257.2	16629.2	16909.1	7293.77	8628.41	8370.7	8888.74	1.14008	0.683639	1.18314	0.603083	1.16355	0.647543
p1018	190.095	24.4319	C7H14N2O4	5	meso-2,6-Diaminoheptanedioate isomer2	p-Hilic	Amino Acid Metabolism	0.866276	0.139739	1.01116	0.904592	1.16725	0.0541073	70390.1	60814.7	82659.9	67626.1	50624.3	45375.5	61357.4	62124.9	66859.8	65347.2	54975.1	66180.7	47611.7	52897.4	58746.3	57804.1	70372.7	54870.5	63340.7	54264.9	9126.43	8223.79	5611.28	5123.28	1.28252	0.0450587	1.11102	0.237244	1.29684	0.0217161
n1824	190.096	11.4792	C7H14N2O4	5	meso-2,6-Diaminoheptanedioate isomer3	p-Hilic	Amino Acid Metabolism	1.09715	0.140859	1.12036	0.254965	1.02116	0.824147	770647	803526	744358	729205	363239	366989	404305	430976	340684	388223	332853	365128	265900	397063	353110	381254	761934	391377	356722	349332	32587.9	32258.4	25099	58516.2	1.9468	3.56742e-06	2.13593	1.10838e-06	2.18112	1.74313e-05
n5641	191.043	17.0781	C6H9NO6	4	Nitrilotriacetic acid isomer1	p-Hilic	N/A	0.855397	0.138794	0.903324	0.167166	1.05603	0.602555	6460.06	6281.84	7136.32	7074.29	5998.01	6116.62	6831.18	6395.58	6392.27	8521.99	6346.25	8364.79	7755.96	7545.89	6671.79	6079.84	6738.13	6335.35	7406.32	7013.37	430.922	370.191	1199.36	779.567	1.06358	0.205975	0.90978	0.334743	0.960755	0.559282
n2427	191.043	15.707	C6H9NO6	4	Nitrilotriacetic acid isomer2	p-Hilic	N/A	1.10614	0.498779	1.21023	0.273155	1.0941	0.508593	19594.7	16312.7	21157.5	22393.1	29160.4	22921.7	17504.2	19513.7	18549.2	16710.7	23270.8	22019.8	24194.8	16033.5	16308.5	17085.7	19864.5	22275	20137.6	18405.6	2630.18	5105.98	3034.57	3885.09	0.891785	0.433428	0.986437	0.896248	1.07926	0.556888
n5403	191.045	9.14798	C7H5N5O2	1	6-formyH2-pterin	p-Hilic	N/A	8.09638	0.000280465	3.75772	0.000572588	0.464123	0.0258244	13248.4	13615.2	14991.3	14289.8	10717	10362	10870.9	15800.4	2253.63	1787.89	1856.22	0	3298.91	2869.57	3925.88	2612.94	14036.2	11937.6	1474.44	3176.82	769.06	2584.01	1004.18	573.98	1.17579	0.170529	9.51968	1.05642e-06	4.4183	4.8716e-07
n844	191.062	5.17102	C7H13NO3S	1	N-Acetylmethionine	p-Hilic	N/A	0.725537	0.0314682	1.08099	0.454844	1.48992	0.0066138	12151.5	11006	26075	22393.7	36147.6	25805	28976.3	25348.9	35050	45911	44740.6	34562.9	25773.5	28760.7	24328.8	28703	17906.5	29069.5	40066.1	26891.5	7474.32	4986.95	6095.39	2205.53	0.615992	0.0475013	0.446925	0.00371067	0.665881	0.0606064
n5730	191.079	12.8362	C7H13NO5	1	2-amino-3,7-dideoxy-threo-hept-6-ulosonate isomer1	p-Hilic	N/A	0.907874	0.112797	0.87422	0.0689912	0.962931	0.62257	5466.77	5337.29	6777.26	5283.69	5050.48	4871.64	4900.89	5229.63	5161.42	5754.78	5025.28	6145.99	6029.09	5019.22	6449.05	5440.4	5716.25	5013.16	5521.87	5734.44	711.503	164.201	522.907	631.264	1.14025	0.102448	1.0352	0.675149	0.996828	0.970734
n5626	191.079	9.48379	C7H13NO5	1	2-amino-3,7-dideoxy-threo-hept-6-ulosonate isomer2	p-Hilic	N/A	0.628737	0.25232	0.705219	0.220987	1.12164	0.764255	1855.6	3978.54	2738.13	2194.88	3184.53	2663.31	3700.66	3102.21	2324.76	5367.97	8981.49	3446.61	7298.59	3787.66	3259.78	3592.68	2691.79	3162.68	5030.21	4484.68	931.664	425.411	2918.56	1888.56	0.851111	0.393284	0.535125	0.177725	0.600219	0.139507
n717	192.027	18.1945	C6H8O7	12	Citrate	p-Hilic	Carbohydrate Metabolism	0.947648	0.50678	0.965626	0.623058	1.01897	0.674628	9860535	9528292	12906096	9525762	7.85506e+06	7309163	8525761	9899573	9045810	9137838	7850997	9410554	8451582	9014379	8456520	8862783	1.04552e+07	8.39739e+06	8.8613e+06	8696316	1.6415e+06	1.11824e+06	691112	286515	1.24505	0.083646	1.17987	0.123686	1.20225	0.0792551
p5516	192.1	7.89728	C8H16O5	3	Mycinose	p-Hilic	N/A	1.09015	0.596301	1.09257	0.162815	1.00222	0.988799	782.523	997.865	1078.34	1070.82	831.282	972.179	981.531	800.905	769.96	1164.75	571.146	783.513	818.965	842.045	823.752	797.322	982.387	896.474	822.341	820.521	138.098	93.7184	248.053	18.3878	1.09583	0.342926	1.19462	0.302604	1.19727	0.059147
p2295	193.025	15.3295	C4H8N3O4P	1	creatinine phosphate	p-Hilic	N/A	0.485073	0.05948	0.885354	0.577538	1.8252	0.0930435	9754.99	8981.03	9482.39	6621.35	7097.57	8745.28	12750.7	12937.1	31241	19355.2	9959.62	25061.5	8461.98	12270.5	16428.9	9747.18	8709.94	10382.7	21404.3	11727.1	1428.81	2921.5	9042.78	3511.09	0.838893	0.343303	0.406924	0.0322846	0.742717	0.162513
n1046	193.074	5.08742	C10H11NO3	10	Phenylacetylglycine	p-Hilic	Amino Acid Metabolism	0.882266	0.148524	0.997276	0.979631	1.13036	0.229803	99831.6	79058.1	138948	91463.1	97013.9	84514.1	81037.4	105290	107508	113877	104596	90962.3	102363	80433.8	78072.5	107990	102325	91963.8	104236	92214.9	25863.6	11224.4	9660.53	15172.9	1.11267	0.490058	0.98167	0.894446	1.10964	0.525212
n206	194.043	16.1351	C6H10O7	16	Galacturonate	p-Hilic	Carbohydrate Metabolism	1.0627	0.415892	0.995919	0.968378	0.937155	0.528476	17031.3	16985.6	21534.1	17357	16356.9	14392.7	12724	13989.3	15281.2	13166	13176.6	12448.4	17670.7	12461.7	14864	12702	18227	14365.7	13518.1	14424.6	2210.9	1505.81	1223.86	2418.71	1.26878	0.0278038	1.34834	0.00977303	1.26361	0.0593905
n3070	194.043	11.2611	C6H10O7	16	Glucuronate isomer1	p-Hilic	Carbohydrate Metabolism	1.08207	0.277205	1.04901	0.564631	0.96945	0.71414	30428.7	31521.5	39217.2	31912.7	26705.1	23820.5	28331.3	29527.1	22599.7	27050.7	23375	27138.6	23394.6	30607.8	23666.8	25651.2	33270	27096	25041	25830.1	4014.19	2471.02	2392.62	3340.17	1.22786	0.0396095	1.32862	0.012491	1.28803	0.0292051
n324	194.043	14.7766	C6H10O7	16	Glucuronate isomer2	p-Hilic	Carbohydrate Metabolism	1.47407	0.0144038	1.81169	0.00095215	1.22904	0.148566	10887	11234.9	10946.4	14191.5	31228.9	29900	28577.9	22825.9	16750.7	17797	17025.4	24768.4	18147.6	13896.8	14135.4	15934.8	11815	28133.2	19085.4	15528.6	1591.65	3699.99	3814.48	1968.75	0.419965	0.000189541	0.619059	0.0125486	0.760849	0.0261579
n2385	194.079	13.2351	C7H14O6	18	1-O-Methymyo-inositol	p-Hilic	Carbohydrate Metabolism	0.996234	0.905107	0.985757	0.719365	0.989483	0.801858	565434	542953	700026	527964	507544	493428	520119	540180	506683	517937	493915	550527	473386	550304	539695	527667	584094	515318	517265	522763	78806.8	19839.5	24248.9	34192.4	1.13346	0.141471	1.1292	0.156143	1.11732	0.203241
n5537	195.053	8.88457	C9H9NO4	9	Dopaquinone	p-Hilic	Amino Acid Metabolism	INF	2.22463e-06	INF	2.22463e-06	0	#DIV/0!	9645.92	9062.34	11501.9	9467.95	1928.52	1685.52	1721.32	2148.23	0	0	0	0	0	0	0	0	9919.53	1870.9	0	0	1082.82	213.676	0	0	5.30202	6.51896e-06	INF	1.70339e-06	INF	1.70339e-06
p4424	195.089	7.469	C10H13NO3	6	Tyrosine methyl ester	p-Hilic	Amino Acid Metabolism	1.86287	0.0399274	0.143715	8.41483e-05	0.0771471	4.62315e-05	1917.83	1294.04	2579.37	2512.01	5398.25	4402.47	7870.93	3827.26	2854.46	3574.81	1997.74	3113.75	34111	37651.8	31322.8	46508.6	2075.81	5374.73	2885.19	37398.5	599.992	1786.2	662.402	6602.5	0.386218	0.0128027	0.719473	0.120073	0.0555052	4.0274e-05
n5683	196.037	11.9013	C9H8O5	3	3-(3,4-Dihydroxyphenyl)pyruvate	p-Hilic	Amino Acid Metabolism	4.55905	0.00260797	2.20271	0.0173404	0.48315	0.00928393	0	0	0	0	7647.18	5133.8	3694.93	4801.7	1428.52	932.521	1177.23	1128.85	1913.56	3237.06	2579.69	1929.46	0	5319.4	1166.78	2414.94	0	1669.32	204.069	629.843	0	0.000701202	0	2.6834e-05	0	0.000257147
n2072	196.058	14.3517	C6H12O7	11	Gulonate	p-Hilic	Carbohydrate Metabolism	0.971429	0.585594	1.01539	0.730057	1.04525	0.436436	2.11453e+06	1.98448e+06	2.58946e+06	2.03575e+06	2.36247e+06	2.0966e+06	2127782	2.15968e+06	2182236	2.19867e+06	2.09738e+06	2.52549e+06	2342900	2.14451e+06	2.01146e+06	2.11509e+06	2.18106e+06	2.18663e+06	2.25095e+06	2.15349e+06	277474	120020	188335	138568	0.997449	0.971764	0.968951	0.691321	1.0128	0.864766
p4147	196.121	9.08738	C10H16N2O2	2	Fasoracetam isomer1	p-Hilic	N/A	1.0908	0.0747218	0.926649	0.187393	0.84951	0.0119349	6104.48	4654.46	8056.81	4861.09	5934.19	5036.49	5592.07	5529.58	5056.49	4808.25	5330.06	5058.46	6246.72	6418.52	5419.98	5755.88	5919.21	5523.08	5063.31	5960.28	1562.36	369.95	213.135	456.702	1.07172	0.639237	1.16904	0.319338	0.99311	0.961398
n5531	196.121	5.43239	C10H16N2O2	2	Fasoracetam isomer2	p-Hilic	N/A	1.25967	0.256083	1.18159	0.426084	0.938018	0.783291	7535.15	5153.54	11672.7	7430.98	7426.22	6157.91	10441.1	9260.2	6718.84	3803.05	7767.05	8135.05	5084.36	10242.3	5636.13	7207.23	7948.08	8321.36	6606	7042.51	2715.38	1902.32	1962.59	2315.03	0.955142	0.829316	1.20316	0.453592	1.12859	0.629868
p2361	197.08	8.96942	C8H11N3O3	3	N-Acetyhistidine	p-Hilic	N/A	1.01346	0.618758	1.08267	0.0347612	1.06829	0.105772	651546	666453	767274	583634	685050	689586	710287	667127	710195	668780	641873	694643	610042	608048	642613	681206	667227	688013	678873	635477	75814.6	17735.3	30003.5	34358	0.969789	0.612589	0.982845	0.784736	1.04996	0.474456
n3895	198.053	8.08936	C9H10O5	5	3-(3,4-Dihydroxyphenyl)lactate	p-Hilic	Amino Acid Metabolism	0.873066	0.0924283	0.871286	0.10944	0.997962	0.97851	18851.7	15190.4	27389.7	18977.3	19488.6	19931.8	19976.8	23731.1	26850.8	23400.6	23643.9	21318.9	21158	23011.4	23871.6	27367.6	20102.3	20782.1	23803.6	23852.2	5165.97	1978.32	2283.81	2602.84	0.967289	0.814044	0.844507	0.237925	0.842786	0.24243
n3899	198.064	8.11595	C8H10N2O4	2	(S)-2-Amino-3-(3-hydroxy-4-oxo-4H-pyridin-1-yl)propanoate	p-Hilic	N/A	0.811993	0.0508859	0.969335	0.653234	1.19377	0.0623822	5776.98	5269.1	9204.49	6524.38	6613.37	5511.89	7103.37	6077.87	7092.87	9220.32	7689.93	7162.79	6830.92	7067.27	6104.57	6104.31	6693.74	6326.63	7791.48	6526.77	1751.44	685.863	989.14	497.117	1.05803	0.709761	0.85911	0.316937	1.02558	0.86051
p4146	199.095	9.20514	C8H13N3O3	1	gamma-Glutamybeta-aminopropiononitrile	p-Hilic	Amino Acid Metabolism	0.921155	0.306814	0.985594	0.872358	1.06995	0.245785	7343.63	6806.16	9659.15	6231.62	6479.75	4588.72	5997.29	6182.47	6503.01	6604.83	5957.32	6172.95	6732.44	5768.93	5579.24	5507.44	7510.14	5812.06	6309.53	5897.01	1502.9	839.423	298.523	567.772	1.29217	0.0959679	1.19029	0.168133	1.27355	0.0913872
n2956	200.08	9.54682	C8H12N2O4	2	3-(3,4-Dihydroxypyridin-1-yl)-alanine	p-Hilic	N/A	0.974813	0.516614	1.65374	3.7569e-06	1.69647	2.6525e-05	825034	912490	963645	715386	846229	804765	819756	775362	906849	780684	824665	817787	514485	510277	481328	456801	854139	811528	832496	490723	108775	29583.9	53199.7	26993.8	1.05251	0.478267	1.026	0.732976	1.74057	0.000638919
n2482	200.977	17.336	C3H7NO5S2	1	S-Sulfo-cysteine	p-Hilic	Amino Acid Metabolism	1.1789	0.00726824	1.06551	0.231014	0.90381	0.0972456	325794	301905	276015	308909	410651	375595	387599	423280	368480	335971	317578	332724	411840	341830	382640	362625	303156	399281	338688	374734	20686	21623.4	21417.5	29825.5	0.759254	0.000671839	0.895088	0.0542735	0.808989	0.00758947
p1157	201.057	15.4745	C7H11N3O2S	1	Ovothiol A	p-Hilic	N/A	0.308382	0.364878	0.732864	0.73875	2.37648	0.454647	0	0	0	0	6902.66	3574	0	0	0	7285.3	25120.9	1566.86	8812.36	0	0	5483.15	0	2619.17	8493.26	3573.88	0	3315.62	11518.8	4344.81	0	0.165212	0	0.190742	0	0.151047
p4803	201.136	7.40892	C10H19NO3	2	Capryloylglycine isomer1	p-Hilic	N/A	2.40277	0.0923172	2.54224	0.0858931	1.05805	0.757339	6995.59	6383.19	7295.09	8638.81	7273.22	9210.6	23606.8	10952.1	4088.07	6008.18	6127.97	5019.13	6973.73	3706.54	5491.16	3906.43	7328.17	12760.7	5310.84	5019.46	952.622	7385.24	954.682	1527.99	0.574276	0.194823	1.37985	0.0242703	1.45995	0.0426589
p3551	201.136	5.0807	C10H19NO3	2	Capryloylglycine isomer2	p-Hilic	N/A	7.01682	0.00564898	17.7531	0.00354657	2.53008	0.000967712	6234.4	5390.62	4489.81	3217.51	68840.7	114968	127038	50020.1	16232.3	10257.4	12761.9	12177.2	4401.52	5621.65	5781.22	4522.53	4833.09	90216.6	12857.2	5081.73	1291.31	36702	2491.43	720.23	0.053572	0.00350399	0.375905	0.00123884	0.951071	0.748076
n1820	202.025	8.11383	C4H11O7P	1	Erythritol 4-phosphate	p-Hilic	N/A	8.74017	0.000466623	1.69321	0.0115631	0.193727	0.0194287	0	0	0	0	6382.1	5944.9	5000.67	5117.75	0	0	0	2568.08	2593.18	3324.67	2479.22	4859.08	0	5611.36	642.019	3314.04	0	663.798	1284.04	1096.03	0	2.7368e-06	0	0.355918	0	0.00092551
n3019	202.048	8.84319	C8H10O6	1	cis-(homo)2aconitate	p-Hilic	Metabolism of Cofactors and Vitamins	0.720865	0.022572	1.05755	0.554992	1.46706	0.00376825	1313.36	1354.72	1738.95	1744.87	4398.76	3075.51	4119.42	3312.01	5744.41	5113.34	5623.71	4196.04	3628.87	3463.52	3652.28	3349.9	1537.98	3726.43	5169.38	3523.64	236.101	632.96	704.182	143.086	0.412722	0.000642281	0.297517	6.57902e-05	0.436474	7.06733e-06
n1784	202.059	12.7472	C7H10N2O5	1	N3-fumaramoy2,3-diaminopropanoate isomer1	p-Hilic	N/A	1.00056	0.989825	0.945668	0.163463	0.945136	0.277234	23596.2	22601.4	22901.5	23448.5	23365.8	23176.8	25101.3	24535.5	23124.3	26547	22391	24063	27605.8	24597.4	24464.2	25037.8	23136.9	24044.8	24031.3	25426.3	465.567	925.838	1811.35	1473.54	0.962239	0.130279	0.962781	0.375759	0.909959	0.0251852
n4360	202.059	15.2157	C7H10N2O5	1	N3-fumaramoy2,3-diaminopropanoate isomer2	p-Hilic	N/A	1.02359	0.835411	0.843256	0.215627	0.823822	0.0902126	90406	88898.2	144737	84975.7	83256.5	60509.7	59038.3	84153.5	66267.5	71697.2	64016	78363.9	101717	73485.8	74940.7	90154.5	102254	71739.5	70086.1	85074.4	28414.1	13834.5	6391.31	13413.4	1.42535	0.101686	1.45898	0.0692353	1.20194	0.316111
p828	202.095	13.0555	C8H14N2O4	5	Proclavaminic acid	p-Hilic	Biosynthesis of Secondary Metabolites	0.87432	0.0122604	1.06388	0.202218	1.21681	0.00224627	77418.1	79031.9	107020	79962.9	77524.3	79392.4	78179.9	87951.2	96596.9	86341.1	92110.6	94436.2	81803.3	72339.5	71853	77654.4	85858.2	80762	92371.2	75912.6	14146.8	4854.89	4417.83	4725.17	1.0631	0.521	0.929491	0.413256	1.13101	0.230718
p3554	202.143	21.2741	C8H18N4O2	3	NG,NG-Dimethyarginine	p-Hilic	N/A	0.858744	0.117077	0.93612	0.411141	1.0901	0.314221	120090	103945	164065	120511	165351	133155	140391	129869	153139	180711	144224	184248	173290	148107	138178	148002	127153	142191	165580	151894	25788.4	16053.1	19902.4	15004.7	0.894237	0.360343	0.767921	0.0563362	0.837113	0.148288
neg	203.058	7.24	C11H9NO3	2	indole-pyruvate	p-Hilic	Amino Acid Metabolism	1.40337	0.449519	1.221	0.688174	0.870045	0.696536	0	0	0	0	3390000	1530000	796000	1030000	1010000	1440000	1360000	997000	1480000	899000	616000	2530000	0	1686500	1201750	1381250	0	1.17621e+06	231298	846079	0	0.028513	0	4.65139e-05	0	0.0171399
p2864	203.079	13.4724	C8H13NO5	2	N2-Acetyaminoadipate isomer1	p-Hilic	Amino Acid Metabolism	0.861047	0.0248227	1.01657	0.806732	1.18062	0.00791802	4754.04	5349.3	6083.26	5091.08	6000.5	6198.79	6739.03	7467.12	7598.41	7411.04	8079.12	7578.09	7232.86	6099.79	6130.97	6511.42	5319.42	6601.36	7666.66	6493.76	564.548	656.147	287.5	527.069	0.805807	0.0252173	0.693837	0.000310476	0.819158	0.0227742
p3405	203.079	16.3841	C8H13NO5	2	N2-Acetyaminoadipate isomer2	p-Hilic	Amino Acid Metabolism	1.09405	0.303384	0.816655	0.0315751	0.746454	0.00449548	4821.81	3589.41	5611.61	4616.33	3469.63	2680.84	3552.92	3312.63	3054.09	2871.3	2627.96	3343.78	3920.53	3550.89	4093.88	4372.89	4659.79	3254	2974.28	3984.55	832.628	394.884	301.907	343.955	1.43202	0.0224826	1.5667	0.00890336	1.16947	0.18451
p3331	203.079	17.8653	C8H13NO5	2	N2-Acetyaminoadipate isomer3	p-Hilic	Amino Acid Metabolism	1.04614	0.730111	0.99494	0.971283	0.951055	0.563629	2519.35	2548.65	3599.09	3162.86	4218.37	2761.46	2558.17	3439.54	3101.27	3033.48	3437.41	2832.98	3897.46	3292.3	2927.29	2926.5	2957.49	3244.38	3101.28	3260.89	520.556	750.74	251.372	458.006	0.911571	0.553085	0.953633	0.636539	0.906958	0.415144
p2195	203.079	8.44973	C8H13NO5	2	N2-Acetyaminoadipate	p-Hilic	Amino Acid Metabolism	1.05854	0.577315	1.04147	0.709063	0.983867	0.884445	4020.27	3648.74	4754.59	3604.83	3453.48	3607.55	3825.93	4605.81	4347.59	3111.47	3681.42	3495.46	4440.86	3447.85	3056.92	3930.3	4007.11	3873.19	3658.99	3718.98	532.025	511.759	516.782	599.333	1.03457	0.729185	1.09514	0.38411	1.07747	0.499148
p3189	203.116	10.9518	C9H17NO4	1	O-Acetylcarnitine	p-Hilic	Amino Acid Metabolism	1.05552	0.534012	1.05699	0.585026	1.00139	0.987256	107971	94352.1	97639.4	127667	130150	152221	118216	114063	129877	115236	132957	109511	135267	126215	128359	97062.9	106907	128662	121895	121726	15006.8	17122	11310.3	16889.6	0.830912	0.104553	0.877042	0.161786	0.878262	0.23755
p3466	204.079	4.03438	C12H12O3	1	3-Butylidene-7-hydroxyphthalide	p-Hilic	N/A	1.0373	0.829204	1.33634	0.16855	1.28829	0.104384	17935.5	24375.2	25620.6	12560.4	18674.3	23446.3	13850	27134.5	20513.2	20004	15824.1	23775.7	19312	14407.9	16977.9	11490.8	20122.9	20776.3	20029.2	15547.1	6063.1	5771.98	3263.65	3365.16	0.968553	0.881077	1.00468	0.979173	1.29432	0.235039
p1168	204.09	11.6738	C11H12N2O2	6	Tryptophan	p-Hilic	Amino Acid Metabolism	1016.88	6.96268e-09	1.39755	0.00124938	0.00137436	3.89067e-06	4.14694e+06	3880509	4947116	3.94128e+06	2.08928e+06	2.08275e+06	2.06237e+06	2.26071e+06	2373.45	1865.23	2174.39	1941.03	1.77422e+06	1.55171e+06	1.40827e+06	1.34437e+06	4.22896e+06	2.12378e+06	2088.53	1.51964e+06	492156	92007.8	231.064	190577	1.99124	0.000154106	2024.85	2.49268e-06	2.78287	4.98261e-05
p3749	204.111	13.9213	C8H16N2O4	5	N6-AcetyN6-hydroxy-lysine isomer1	p-Hilic	Amino Acid Metabolism	0.914466	0.265604	0.927754	0.509503	1.01453	0.890585	5309.47	4639.35	3971.06	5694.21	5400.7	5372.79	4567.6	4333.29	4772.66	5143.82	5747.9	5850.24	6672.13	4884.23	5116.76	4533.34	4903.52	4918.6	5378.65	5301.61	759.223	549.089	510.266	944.624	0.996935	0.975372	0.911663	0.338932	0.924911	0.535573
n2898	204.111	9.70962	C8H16N2O4	5	N6-AcetyN6-hydroxy-lysine isomer2	p-Hilic	Amino Acid Metabolism	1.74605	0.018236	2.19848	0.00521903	1.25911	0.208372	647982	805018	735623	399374	846454	997304	751168	560276	605121	402862	402730	396334	325221	432431	420834	256691	646999	788801	451762	358794	177147	182973	102285	83313.8	0.820232	0.30807	1.43217	0.104869	1.80326	0.0257976
p4312	205.059	15.0248	C8H15NOS2	1	Lipoamide	p-Hilic	Metabolism of Cofactors and Vitamins	0.997587	0.979386	0.394228	0.000396891	0.395182	0.000431641	7472.63	7150.69	9461.19	8359.83	9084.15	8044.2	7832.26	6833.68	6907.17	9440.71	7461.62	8061.7	21794.1	16833.8	18016.2	24005.3	8111.09	7948.57	7967.8	20162.4	1035.16	922.894	1089.26	3322.44	1.02045	0.822493	1.01798	0.855042	0.402288	0.000448562
n354	205.074	7.94091	C11H11NO3	5	Indolelactate	p-Hilic	Amino Acid Metabolism	0.395782	1.77686e-07	0.645758	0.00332437	1.6316	0.000191994	29940	25382.8	39403.6	31289.7	6.33424e+06	5932135	6.89143e+06	6.74198e+06	15867906	17088648	15873756	16609158	8793155	9778705	9424145	12111564	31504	6.47495e+06	16359867	1.00269e+07	5841.36	431744	597661	1.44832e+06	0.00486553	9.38341e-08	0.00192569	2.52368e-09	0.00314195	8.99839e-06
p864	205.095	12.939	C8H15NO5	3	N-Acetyfucosamine	p-Hilic	N/A	1.02998	0.835692	1.22669	0.144824	1.19099	0.102368	7094.88	5615.23	3756.64	4899.81	7415.87	4521.75	6446.38	5225.32	6876.87	5228.52	4766.58	6050.16	4992.57	4909.35	4834	4510.41	5341.64	5902.33	5730.53	4811.58	1397.16	1284.67	930.493	210.971	0.905005	0.576203	0.932136	0.659449	1.11016	0.481474
p3087	205.131	7.41881	C9H19NO4	1	Pantothenol	p-Hilic	Metabolism of Cofactors and Vitamins	0.832485	0.0271251	0.779511	0.00805757	0.936366	0.380909	91813.5	105576	71170.3	106103	76861.4	90321.1	87409.3	81117.2	93337.6	112408	105676	91840.2	100522	96885.4	118587	114672	93665.6	83927.3	100815	107667	16391.1	6078.08	9907.52	10576.8	1.11603	0.307858	0.929081	0.483519	0.86996	0.201168
n4471	206.043	17.8077	C7H10O7	5	2-Hydroxybutane-1,2,4-tricarboxylate	p-Hilic	Amino Acid Metabolism	0.816019	0.172474	0.0957748	0.000418884	0.117368	0.000487767	9732.68	7318.29	14456.5	10503.2	9481.75	7588.49	10016	8806.64	9361.1	11455.2	8975.29	14193.7	118546	108264	82337.8	65615.1	10502.7	8973.21	10996.3	93690.7	2964.56	1047.41	2393.91	24133.6	1.17045	0.368182	0.955106	0.804209	0.112099	0.000478998
p2891	206.109	4.09714	C16H14	1	trans,trans-1,4-Dipheny1,3-butadiene	p-Hilic	N/A	0.880941	0.0384412	0.864832	0.127455	0.981714	0.830706	8506.26	8717.66	9785.88	7875.71	9138.61	8451.64	8118.15	8221.31	9584.02	10455.3	9802.18	8673.84	11477.8	9648.77	10092.5	8013.66	8721.38	8482.43	9628.83	9808.18	794.692	459.132	736.453	1427.61	1.02817	0.621225	0.905757	0.144936	0.889194	0.231737
p4228	207.089	5.08159	C11H13NO3	6	N-Acetyphenylalanine	p-Hilic	Amino Acid Metabolism	0.305372	0.0023209	0.395753	0.000626497	1.29597	0.174355	3957.62	3784.32	5806.44	4172.43	4050.06	3639.27	5468.71	3606.76	8525.36	17154.4	14691.2	14528.6	10430	9417.12	9385.43	13129.2	4430.2	4191.2	13724.9	10590.4	931.122	875.244	3668.63	1760.68	1.05702	0.721226	0.322786	0.0026799	0.418321	0.000821411
n5314	208.058	13.2397	C7H12O7	1	1-O-methy&beta;-glucuronate	p-Hilic	N/A	0.91668	0.0486344	0.71067	0.00478667	0.775265	0.0183077	12980.9	13061.9	15400.7	13720.7	11725.4	11652.5	11844	11105.3	12214.1	13259.4	11733.9	13330.8	19436	15559.4	14620	15572.9	13791.1	11581.8	12634.5	16297.1	1123.1	327.311	788.055	2139.61	1.19075	0.0092125	1.09154	0.142794	0.84623	0.0834121
p2894	208.089	4.08372	C15H12O	2	Chalcone	p-Hilic	N/A	1.04217	0.400374	0.985394	0.875577	0.945526	0.578755	7381.62	7533.15	6669.47	6346.3	7510.25	6960.27	6917.74	6639.59	7241.63	6190.97	7067.65	6393.62	6528.31	5976.89	8791.29	7146.81	6982.63	7006.96	6723.47	7110.82	567.231	364.42	509.675	1217.98	0.996528	0.944811	1.03855	0.522029	0.981973	0.854962
n2481	210.038	17.2296	C6H10O8	6	Galactarate	p-Hilic	N/A	0.867041	0.281023	0.98925	0.910843	1.14095	0.324585	1173339	902978	1.28581e+06	914027	1.111e+06	823918	1.02712e+06	1.056e+06	1.05034e+06	1.18163e+06	936554	1.46567e+06	1.21223e+06	907244	930126	1.0121e+06	1.06904e+06	1.00451e+06	1.15855e+06	1.01542e+06	191026	125321	227921	138711	1.06424	0.592621	0.92274	0.569225	1.0528	0.665646
p5134	210.068	4.1895	C14H10O2	4	Phenanthrene-3,4-diol	p-Hilic	Xenobiotics Biodegradation and Metabolism	0.817727	0.00174682	0.937139	0.611047	1.14603	0.277662	6395.47	4932.79	5104.47	4854.43	5632.86	5392.7	5635.4	5378.85	6927.38	7062.21	6095.24	6867.69	7814.98	4641.2	5771.03	5290.97	5321.79	5509.95	6738.13	5879.54	723.36	143.503	436.25	1370.84	0.965851	0.628069	0.789803	0.0153553	0.905137	0.498778
n975	210.074	12.5961	C7H14O7	4	Sedoheptulose	p-Hilic	Energy Metabolism	0.920904	0.266197	0.935645	0.173561	1.01601	0.842455	33178.5	31969.1	31346.7	27306.5	29347.2	29619.7	29428.5	28675.3	30299.6	33378.8	26969.5	36477.8	34471.7	28845.8	29580.3	32225.1	30950.2	29267.7	31781.5	31280.7	2545.41	411.109	4080.77	2575.15	1.05749	0.239678	0.973844	0.741385	0.989433	0.86114
n823	210.089	4.948	C11H14O4	4	Sinapyl alcohol	p-Hilic	Biosynthesis of Secondary Metabolites	0.641243	0.0770268	2.17948	0.00403422	3.39884	0.00359932	1830.42	2169.25	1722.61	1942.32	4213.76	5894.73	7560.15	6317.36	6487.95	12887	10252	7778.45	2233.82	3040.37	2662.82	3068.35	1916.15	5996.5	9351.37	2751.34	191.098	1382.81	2827.56	391.449	0.319545	0.00110506	0.204906	0.00192512	0.696442	0.00861252
p4493	213.111	7.86855	C9H15N3O3	2	Methyl 2-diazoacetamidohexonate	p-Hilic	N/A	0.918546	0.158244	0.971348	0.645495	1.05748	0.17256	7395.04	7122.4	10112	6923.68	6254.21	6614.38	6550.73	7838.08	7313	7647.23	7626.86	7087.4	7651.88	6900.31	6607.32	6901.9	7888.28	6814.35	7418.62	7015.35	1495.02	700.298	268.628	446.382	1.1576	0.240979	1.06331	0.559045	1.12443	0.305941
p4795	214.095	8.86138	C9H14N2O4	1	Pyrimidine nucleoside isomer1	p-Hilic	N/A	0.995337	0.950907	1.01478	0.841781	1.01953	0.836555	3819.77	3808.07	6377.5	3875.99	4242.27	4335.52	4379.68	4903.99	5231.7	4295.3	3846.95	4571.2	4198.97	5131.75	3830.55	4440.07	4470.33	4465.37	4486.28	4400.33	1271.79	297.972	579.678	548.256	1.00111	0.99418	0.996444	0.982529	1.01591	0.922776
n4778	214.096	7.8347	C9H14N2O4	1	Pyrimidine nucleoside isomer2	p-Hilic	N/A	0.922912	0.0733212	0.937562	0.17647	1.01587	0.733737	51186.8	52221.6	56408	51919.1	44161.2	49236.7	47754.6	45867.6	49086	53944.2	51991.9	47619.1	46254.7	48924.3	49849.1	54446.9	52933.8	46755	50660.3	49868.7	2356.47	2211.58	2845.15	3411.41	1.13215	0.00872148	1.04488	0.264445	1.06146	0.189746
n1615	214.193	3.97403	C13H26O2	15	CAI-1	p-Hilic	N/A	9.41675	1.21695e-06	8.29214	9.84305e-07	0.880574	0.55307	18138.7	19970.4	34502.8	36091.5	202882	194995	235051	205232	19272.8	20550.1	15342	33842.5	31789	26498	19259	23532.8	27175.8	209540	22251.8	25269.7	9429.77	17561.8	8038.66	5264.81	0.129693	1.71678e-06	1.22129	0.457029	1.07543	0.736166
n2069	215.02	12.6992	C4H10NO7P	2	O-Phospho-4-hydroxy-threonine	p-Hilic	Metabolism of Cofactors and Vitamins	0	#DIV/0!	0	2.78549e-06	0	2.78549e-06	2006.34	1638.17	2299.2	1730.01	0	0	0	0	0	0	0	0	3790.89	3177.25	4227.1	3571.56	1918.43	0	0	3691.7	298.194	0	0	438.02	INF	1.35469e-05	INF	1.35469e-05	0.51966	0.000539576
p5381	215.152	7.41634	C11H21NO3	1	N-Nonanoylglycine isomer1	p-Hilic	N/A	0.924796	0.763506	0.686707	0.236655	0.74255	0.238807	6671.46	2712.81	6414.73	3358.4	2936.4	2982.84	4007.11	1007.35	2895.96	3799.67	2209.24	2917.96	3134.05	4559.65	5696.18	2532.05	4789.35	2733.42	2955.71	3980.48	2044.82	1252.33	651.786	1425.19	1.75214	0.137204	1.62037	0.138359	1.20321	0.540342
n5061	215.152	4.76333	C11H21NO3	1	N-Nonanoylglycine isomer2	p-Hilic	N/A	0.651133	0.00283844	2.03648	0.000985049	3.1276	6.293e-06	4917.61	3830.43	5025.44	4315.18	17761.2	19803.7	25233.9	24858.5	29268.7	34462	34328.2	36563.9	11001	10538.5	10363.1	11141	4522.16	21914.3	33655.7	10760.9	557.077	3714.42	3098.72	369.627	0.206356	8.95725e-05	0.134365	1.60509e-06	0.420241	1.52713e-06
n5265	216.004	15.9438	C4H9O8P	2	4-Phospho-erythronate	p-Hilic	Metabolism of Cofactors and Vitamins	1.38964	0.0539791	12.2889	0.000352777	8.84322	0.000873398	0	0	0	0	20632.6	19102.8	23186.8	14256.4	10495	13772.9	14779.9	16490.6	0	0	0	6280.34	0	19294.7	13884.6	1570.09	0	3757.66	2522.88	3140.17	0	4.97602e-05	0	3.34318e-05	0	0.355918
n2948	216.075	14.8609	C8H12N2O5	1	N3-(4-methoxyfumaroyl)-2,3-diaminopropanoate isomer1	p-Hilic	N/A	1.03032	0.742096	1.15769	0.190232	1.12362	0.329205	11329.4	10023.7	14590.3	10540.2	16668.4	14243.9	18432.8	15895.3	15985.1	12732	17653	16950.2	13490.3	17320.8	14151.9	11391	11620.9	16310.1	15830.1	14088.5	2051.14	1739.3	2175.62	2455.37	0.712497	0.013026	0.734103	0.0305369	0.824851	0.173883
p2974	216.075	8.62352	C8H12N2O5	1	N3-(4-methoxyfumaroyl)-2,3-diaminopropanoate isomer2	p-Hilic	N/A	0.982563	0.834714	1.22451	0.048276	1.24624	0.0304987	4540.5	4491.13	5417.94	3728.09	3955.89	3955.56	4859.13	3770.61	4275.14	4330.6	3565.68	4663.32	3355.03	3762.49	3505.07	2885.8	4544.41	4135.3	4208.68	3377.1	690.962	490.381	461.672	368.223	1.09893	0.371487	1.07977	0.449925	1.34566	0.0245786
n3054	216.075	11.1434	C8H12N2O5	1	N3-(4-methoxyfumaroyl)-2,3-diaminopropanoate	p-Hilic	N/A	0.965168	0.329947	1.14974	0.0163307	1.19123	0.000290899	809660	832747	852890	846577	589677	609406	523838	599532	607908	601816	590066	606476	493298	541664	491964	493060	835468	580613	601567	504996	19152	38697.9	8095.86	24452	1.43894	2.23277e-05	1.38882	5.04629e-07	1.6544	7.02243e-07
p400	216.111	11.5884	C9H16N2O4	3	gamma-Glutamygamma-aminobutyraldehyde	p-Hilic	Amino Acid Metabolism	1.2822	0.000646015	0.700693	0.00084969	0.546476	7.07336e-05	87034.5	93023.3	96473.3	79655	100612	99461.6	89491.5	100215	70696.5	78339	75384.2	79573.7	141002	147293	120907	147077	89046.5	97445.2	75998.4	139070	7376.13	5323.88	3947.48	12454.4	0.913812	0.114341	1.17169	0.0206023	0.640301	0.000453618
p509	216.122	14.6526	C8H16N4O3	2	N-acety(L)-arginine	p-Hilic	N/A	0.510903	0.00132612	0.8159	0.0364816	1.59698	0.00693673	24467.1	21376	31786.1	22928	29429.7	28801.7	27261.7	32493.3	44495.9	66101.6	56376.7	63962.8	39893.9	36231.8	29872.5	38610.7	25139.3	29496.6	57734.3	36152.2	4607.38	2195.6	9762.24	4452.93	0.852278	0.138601	0.435431	0.000932297	0.695374	0.0138435
n1249	217.059	13.1448	C8H11NO6	1	2-(Hydroxymethyl)-3-(acetamidomethylene)succinate isomer1	p-Hilic	Metabolism of Cofactors and Vitamins	1.07539	0.331144	1.00668	0.955957	0.93611	0.592649	19973.9	21791.2	27841.3	20274.7	24905.5	19754.4	23889.2	21937.2	23486.4	19278.3	19650.8	21727.8	28492.4	21265.5	17171.2	22957	22470.3	22621.6	21035.8	22471.5	3667.97	2273.92	1957.14	4691.65	0.99331	0.946365	1.06819	0.515941	0.999944	0.999679
n5427	217.059	14.7316	C8H11NO6	1	2-(Hydroxymethyl)-3-(acetamidomethylene)succinate isomer2	p-Hilic	Metabolism of Cofactors and Vitamins	1.48274	0.0689054	0.566969	0.0173915	0.38238	0.00202562	4855.37	5066.69	7794.86	5773.1	9194.58	6079.09	5081.65	7283.21	4177.31	5822.48	5094.3	3546.13	15085.2	9227.46	10633	13802.2	5872.51	6909.63	4660.06	12187	1340.3	1769.36	1002.28	2719.2	0.849901	0.386122	1.26018	0.197536	0.481867	0.00590611
p4217	217.106	9.48938	C8H15N3O4	3	N-Acetycitrulline isomer1	p-Hilic	Amino Acid Metabolism	0.900553	0.152052	1.75024	0.00013506	1.94352	9.03263e-05	5268.45	4299.61	5984.03	4201.57	3740.92	4303.4	4276.67	4606.04	4254.77	5235.58	4872.36	4433.54	2211.29	2422.05	2720.65	2317.26	4938.41	4231.76	4699.06	2417.81	847.2	359.703	441.885	219.463	1.16699	0.175554	1.05094	0.634223	2.04251	0.00119329
n964	217.106	12.4444	C8H15N3O4	3	N-Acetycitrulline isomer2	p-Hilic	Amino Acid Metabolism	1.25252	0.0604722	1.16604	0.0995847	0.930956	0.392209	265733	252574	258488	254541	301524	272035	233350	228563	164967	207569	226050	228127	245476	215906	211983	214661	257834	258868	206678	222006	5811.78	34459.9	29302.7	15731.7	0.996007	0.954745	1.24752	0.0140598	1.16138	0.0052479
n2440	217.143	16.2534	C9H19N3O3	3	gamma-Glutamylputrescine	p-Hilic	Amino Acid Metabolism	37.4841	1.95958e-06	1.83888	0.00019116	0.0490577	1.42495e-05	9962.82	11149.9	15220.4	13008.3	10089.3	8874.42	8916.67	8017.38	957.682	0	0	0	5162.81	4786.24	5416.45	4156.04	12335.4	8974.45	239.42	4880.38	2295.71	850.937	478.841	547.927	1.3745	0.0334925	51.5218	4.84948e-05	2.52754	0.000734799
p4433	218.049	4.93697	C13H11OCl	2	p-Chlorobenzhydrol	p-Hilic	N/A	0.778387	0.0565025	0.841722	0.0389005	1.08137	0.430376	9293.26	7348.02	12092.2	11799.4	8431.81	9213.43	10972.4	10225.6	12253.5	15404	11612.8	10631.8	11178.2	12769.3	11068.5	11131.2	10133.2	9710.8	12475.5	11536.8	2241.79	1116.51	2063.08	822.907	1.0435	0.747339	0.812248	0.175053	0.878339	0.284323
n1422	218.056	13.8369	C13H21N6O9P	1	(Seryl)adenylate	p-Hilic	N/A	1.18825	0.00465492	1.06844	0.10927	0.899177	0.061518	3.13326e+06	3.10885e+06	4.03736e+06	3.07901e+06	4393336	4.03013e+06	4.21225e+06	4.06838e+06	3.48625e+06	3.28923e+06	3.40834e+06	3.87397e+06	4228005	3742168	3.73124e+06	3.93264e+06	3.33962e+06	4.17602e+06	3.51445e+06	3908515	465687	164732	253007	232202	0.799713	0.0147391	0.950255	0.533903	0.854447	0.071417
p552	218.127	14.2693	C9H18N2O4	5	N2-(1-Carboxyethyl)-lysine isomer1	p-Hilic	Amino Acid Metabolism	0.884726	0.188517	0.961273	0.641086	1.08652	0.288322	21434.7	20280	19728.2	22654.3	25531.9	20963	18920.7	20810.2	21035.3	25578.5	26934	23912.6	25261.1	21564.7	20172.9	22700.9	21024.3	21556.5	24365.1	22424.9	1298.63	2808.34	2540.63	2154.97	0.975313	0.742586	0.862885	0.0577061	0.937542	0.308154
n681	218.127	8.41799	C9H18N2O4	5	N2-(1-Carboxyethyl)-lysine isomer2	p-Hilic	Amino Acid Metabolism	1.16323	0.0135759	1.49332	6.28579e-05	1.28377	0.00057677	1.485e+06	1.42264e+06	1.71683e+06	1313772	1.56375e+06	1.45861e+06	1.56413e+06	1.37162e+06	1.21314e+06	1.39025e+06	1242743	1275875	1.01956e+06	1033388	952511	984372	1.48456e+06	1.48953e+06	1.2805e+06	997458	170248	92971.8	77523.3	36382	0.996665	0.960816	1.15936	0.0719	1.48834	0.00138607
n3744	219.075	14.1582	C8H13NO6	4	O-Succinyhomoserine	p-Hilic	Amino Acid Metabolism	0.84403	0.165085	0.73228	0.0193359	0.867599	0.249184	8993.19	9622.07	6505.94	9412.42	7466.54	8840.94	7100.25	6848.8	7581.68	7824.4	10791.4	9650.21	12329.6	10531.7	9618.23	8838.67	8633.4	7564.13	8961.92	10329.6	1442.2	888.193	1529.68	1502.2	1.14136	0.253585	0.963343	0.765219	0.835796	0.154434
n1431	219.086	13.8874	C7H13N3O5	3	11-Guanidino-1-deoxy-3-dehydro-scyllo-inositol isomer1	p-Hilic	N/A	1.04188	0.716008	1.03313	0.785586	0.991603	0.924827	71778.4	63993.5	73580.6	63533.7	89942.3	67797.4	61433.4	63924	71793.8	57106.6	70827.5	71990	81170.2	65333.9	59419.4	68095.2	68221.6	70774.3	67929.5	68504.7	5203.31	13044.2	7233.13	9186.59	0.963932	0.728669	1.0043	0.949858	0.995867	0.958968
p5129	219.086	12.7283	C7H13N3O5	3	11-Guanidino-1-deoxy-3-dehydro-scyllo-inositol isomer2	p-Hilic	N/A	1.09244	0.899167	0.1444	4.30892e-05	0.132181	0.000120919	0	5548.63	2168.59	5252	2402.46	1479.47	0	2303.85	2682.2	0	2980.14	0	8738.51	11546	11554.6	10998.6	3242.3	1546.44	1415.58	10709.4	2647.23	1110.91	1639.1	1339.44	2.09662	0.282135	2.29044	0.285107	0.302752	0.0023714
p2158	219.111	8.58345	C9H17NO5	1	Pantothenate	p-Hilic	Amino Acid Metabolism	1.05804	0.040698	1.15284	0.000980847	1.0896	0.00345589	987190	910060	1.11126e+06	816658	967985	950969	918342	892051	906763	865717	864644	887648	828642	829195	783134	793962	956293	932337	881193	808733	124641	33846.4	20073.7	23724.5	1.02569	0.723407	1.08523	0.279092	1.18246	0.0589634
n4712	220.085	7.76386	C11H12N2O3	3	5-Hydroxy-tryptophan	p-Hilic	Amino Acid Metabolism	0.967606	0.721961	0.966706	0.702895	0.99907	0.989183	20936.1	22432.3	29611.3	18591.9	19275	16793.6	23653.4	21880.3	23181.8	22545.5	19693.6	18913.2	20724.2	23656.1	19337.2	20695.2	22892.9	20400.6	21083.5	21103.2	4749.63	3002.64	2096.23	1820.82	1.12217	0.409174	1.08582	0.511869	1.08481	0.507992
n1826	220.106	11.4834	C8H16N2O5	3	N-Acetybeta-glucosaminylamine isomer1	p-Hilic	N/A	1.17054	0.00649726	1.09286	0.082125	0.933635	0.113579	647177	642462	680642	593059	418366	414955	365117	403489	361651	327949	345300	333633	395253	370559	353054	346947	640835	400482	342134	366453	36101.7	24420.2	14882.2	21651.1	1.60016	3.30477e-05	1.87306	4.92585e-06	1.74875	1.25569e-05
p2981	220.107	8.74357	C8H16N2O5	3	N-Acetybeta-glucosaminylamine isomer2	p-Hilic	N/A	1.355	0.0222819	1.1431	0.201603	0.843618	0.135802	2004.66	2193.04	3321.89	1932.46	2696.47	2147.91	2675.59	2974.42	2361.22	1760.75	1867.97	1754.99	2401.89	2052.18	2052.99	2673.56	2363.01	2623.6	1936.23	2295.16	648.619	345.141	288.05	301.255	0.900676	0.504731	1.22042	0.274399	1.02956	0.855752
p2435	221.09	11.8815	C8H15NO6	7	N-Acetyglucosamine	p-Hilic	Amino Acid Metabolism	0.886268	0.06325	0.819746	0.0339334	0.924942	0.33006	11735.6	10883.8	14656.5	12988.7	19468.1	21507.9	22801.5	21945.2	23912.8	22998.4	27029.2	22782.9	23351.4	25867.1	24758.7	30595.2	12566.1	21430.7	24180.8	26143.1	1639.97	1414.4	1961.07	3141.52	0.586362	0.000179001	0.519674	9.97319e-05	0.480668	0.000258272
n1790	222.053	12.7831	C11H10O5	6	2-Succinylbenzoate	p-Hilic	Metabolism of Cofactors and Vitamins	0.88243	0.108779	0.857601	0.022508	0.971863	0.674716	11603	11162.4	13470.4	9322.12	10428.1	9358.48	10180.7	11092.3	10686.8	12685.4	10398.9	12759	12198.1	11109.5	11505	13064.7	11389.5	10264.9	11632.5	11969.3	1703.05	716.473	1264.09	857.73	1.10956	0.269185	0.979104	0.826318	0.951556	0.565369
n2652	222.068	17.0398	C7H14N2O4S	4	Cystathionine	p-Hilic	Amino Acid Metabolism	0.781282	0.0391376	2.88342	0.000188519	3.69063	8.73344e-05	3920.23	4371.39	5353.01	3607.45	298285	259376	223685	241685	266097	369585	328554	345188	98778.3	78672.1	58337.6	119009	4313.02	255758	327356	88699.4	760.942	31876.7	44179	26093.9	0.0168637	4.11976e-06	0.0131753	6.42214e-06	0.0486251	0.000649609
p2888	222.104	4.13381	C8H18N2O3S	1	S-ButyDhomocysteine-[S,R]-sulfoximine	p-Hilic	N/A	1.02993	0.698116	1.15898	0.110784	1.1253	0.0545605	8935.52	9940.54	8222.51	10284.3	12065.6	9932.3	12264.3	9518.72	11428.9	10429.1	9872.54	10777.9	10331.5	9198.13	9684.44	8561.19	9345.73	10945.2	10627.1	9443.81	942.459	1420.82	651.705	749.502	0.853862	0.10972	0.879422	0.066658	0.989614	0.875935
n163	222.126	4.51602	C13H18O3	2	(+/-)-6-Hydroxy-3-oxo-alpha-ionone	p-Hilic	N/A	0.958154	0.596126	1.03953	0.636442	1.08493	0.118049	13686.9	11128.5	12328.7	8597.76	6287.64	5501.65	7720.36	6657.93	7065.77	7318.95	6371.12	6554.58	6040.57	6525.68	6710.44	5895.77	11435.5	6541.89	6827.6	6293.12	2161.31	921.775	440.102	387.259	1.74804	0.00590909	1.67489	0.00582499	1.81714	0.00338196
n3898	223.084	8.1587	C11H13NO4	2	Bendiocarb	p-Hilic	N/A	0.320589	0.000665246	0.346377	9.92346e-07	1.08044	0.520499	1935.04	2354.05	3614.98	2633.33	2924.37	2739.77	3073	2775.18	6286.89	10037	9080.77	10505.2	7545.61	8705.38	8468.59	8516.76	2634.35	2878.08	8977.46	8309.08	713.966	152.595	1889.12	519.14	0.915317	0.529183	0.293441	0.000757131	0.317045	1.36089e-05
n2404	223.106	13.1656	C8H17NO6	1	N-acetyl - glucosaminitol	p-Hilic	N/A	0.966657	0.53883	0.914544	0.251042	0.946089	0.314474	9375.16	9563.17	13821	8591.8	8411.41	8553.75	10028.8	10245.8	9409.47	9633.12	9928.02	9553.61	9408.92	10093.7	9636.88	11580	10337.8	9309.93	9631.06	10179.9	2359.92	961.193	218.549	975.863	1.1104	0.450608	1.07338	0.572721	1.01551	0.905619
p3845	223.121	12.7518	C12H17NO3	2	Cerulenin	p-Hilic	N/A	0.896051	0.010855	0.720077	0.014013	0.803611	0.0553561	47231.5	34943.2	33686.1	38439.7	29615.7	30765.7	30217.7	28253.3	31475	32682.7	33276.4	35206.1	47114.9	32460.7	45628.5	39851.1	38575.1	29713.1	33160.1	41263.8	6111.29	1080.61	1556.39	6652.7	1.29825	0.0289564	1.1633	0.136727	0.934842	0.573419
p5150	224.084	4.1979	C15H12O2	7	Flavanone	p-Hilic	N/A	0.964162	0.664724	0.87714	0.229567	0.909744	0.260553	8668.65	9030.99	10547.2	9221.96	7917.43	7633.67	10420.3	8377.4	8046.63	8913.7	9218.53	9446.74	9801.36	7977.86	10551	10829.8	9367.21	8587.21	8906.4	9790.01	819.473	1259.92	613.364	1283.78	1.09083	0.339306	1.05174	0.402612	0.956814	0.59883
p262	224.091	11.1089	C9H12N4O3	1	Temurin	p-Hilic	N/A	1.16792	0.0877575	1.11372	0.285485	0.953592	0.591451	37448	30421.1	31249.8	35377.2	35160	40744.1	33174.5	42800.7	35034.9	34182	32182.4	28643.8	40145.5	31387.9	29277	35561.4	33624	37969.8	32510.8	34092.9	3346.24	4543.28	2841.69	4806.28	0.885546	0.174403	1.03424	0.630132	0.986246	0.878026
p2311	225.148	19.2067	C22H38N6O4	1	Chaksine	p-Hilic	N/A	0.935846	0.319707	0.914444	0.0884636	0.977131	0.682914	596287	624942	847782	589790	698332	584079	641524	629075	690330	662862	608702	766129	748239	687680	690131	665820	664700	638252	682006	697967	123006	47043.4	65538.3	35251	1.04144	0.701856	0.974625	0.812161	0.952337	0.621702
n3890	226.096	8.17786	C10H14N2O4	2	Porphobilinogen	p-Hilic	Metabolism of Cofactors and Vitamins	0.767737	0.0144106	0.839602	0.0353299	1.09361	0.206615	238147	230303	279748	217646	210172	189771	223167	250019	324197	282593	253341	277147	238621	259381	259926	282005	241461	218282	284319	259983	26885.7	25230.8	29463.8	17717	1.10619	0.255368	0.84926	0.0752102	0.928756	0.293716
p3678	226.106	15.5748	C9H14N4O3	3	Carnosine	p-Hilic	Amino Acid Metabolism	0.954478	0.778661	1.23982	0.340078	1.29895	0.188791	75342	76224.6	94935.9	84035.8	165818	127396	88444.5	111882	96164.4	144218	147105	129593	139458	78791.6	67692.7	112134	82634.6	123385	129270	99519.1	9083.97	32505.4	23363.8	32643.5	0.669728	0.0522318	0.639241	0.00984348	0.830339	0.357433
p1764	227.058	4.878	C13H9NO3	1	9-Hydroxy-2-nitrofluorene	p-Hilic	N/A	0.878341	0.106099	0.884763	0.236167	1.00731	0.930261	12298	9770.21	16802.3	10841.8	3116.2	3593.47	4142.52	3519.48	3937.14	4501.9	3785.37	4137.88	4152.84	3689.93	4831.78	3568.99	12428.1	3592.92	4090.57	4060.88	3094.68	422.181	309.903	572.221	3.45904	0.00130998	3.03822	0.00172574	3.06044	0.00179978
p3194	227.09	10.9916	C9H13N3O4	1	Deoxycytidine	p-Hilic	Nucleotide Metabolism	0.900653	0.397722	0.968365	0.775945	1.07518	0.364027	30407.7	30571.2	31708.3	32722.4	28311.1	36641	24884.9	24014.3	33800.5	33058.7	33621.8	25928.5	32588.9	29764.3	28249.8	26967.5	31352.4	28462.8	31602.4	29392.6	1081.11	5758.98	3795.76	2418.1	1.10152	0.362083	0.992089	0.903328	1.06668	0.189433
n3684	228.067	4.82609	C10H13N2O2Cl	1	Metoxuron	p-Hilic	N/A	0.744821	0.00853958	0.838862	0.125153	1.12626	0.2256	16796.8	14613.9	15392.1	19240.9	11679	13326.2	15106.9	15126.5	16463.5	20278.5	17567.3	19854.4	14519.1	15232.8	16036.2	20061.4	16510.9	13809.7	18540.9	16462.4	2031.85	1652.33	1826.45	2478.07	1.19561	0.0847148	0.890513	0.187821	1.00295	0.976809
n5383	228.075	8.24031	C9H12N2O5	3	Deoxyuridine	p-Hilic	Nucleotide Metabolism	21.1963	0.000167099	28.2052	0.000126107	1.33066	0.849095	12848.4	11815.8	16584.7	12024.3	7036.65	7208.51	10147.6	10400.4	1641.47	0	0	0	1233.58	0	0	0	13318.3	8698.3	410.369	308.394	2222.77	1823.77	820.737	616.788	1.53114	0.018282	32.4545	3.54505e-05	43.186	2.90352e-05
p3701	228.111	14.4345	C10H16N2O4	2	(S)-ATPA isomer1	p-Hilic	N/A	0.959158	0.173331	0.967197	0.597818	1.00838	0.881236	108893	116272	138522	101083	146592	129534	141373	136350	144657	142021	147429	143326	165464	133788	133091	140290	116192	138462	144358	143158	16126.4	7274.08	2312.79	15219.7	0.839163	0.045432	0.80489	0.0135046	0.811636	0.0510116
p2776	228.111	5.25581	C10H16N2O4	2	(S)-ATPA isomer2	p-Hilic	N/A	0.453548	0.00535228	1.00837	0.973286	2.2233	0.00546073	10543.9	6674.59	20173.2	19200.4	17999	10822.8	11305.9	8655.26	25116.6	31520.4	31186.2	19735.1	15996.3	9672.05	7486.15	15223.2	14148	12195.7	26889.6	12094.4	6599.77	4036.88	5604.61	4168.07	1.16008	0.631765	0.526152	0.0258415	1.1698	0.617643
n635	228.111	7.30665	C10H16N2O4	2	(S)-ATPA isomer3	p-Hilic	N/A	0.599601	0.00140367	1.02017	0.860541	1.70141	0.000367785	1.15392e+06	927630	1.3669e+06	1077228	999057	864642	1.3013e+06	1.22255e+06	2.07905e+06	1.73528e+06	1.78487e+06	1.71823e+06	1109290	1.16001e+06	1140850	890656	1.13142e+06	1.09689e+06	1.82936e+06	1.0752e+06	182963	200900	168846	124795	1.03148	0.807837	0.618479	0.00137241	1.05229	0.629784
n5089	228.115	42.529	C15H16O2	5	Bisphenol A	p-Hilic	Xenobiotics Biodegradation and Metabolism	0.917863	0.426174	0.90088	0.319479	0.981497	0.883242	28961.8	29029.7	35256	22611.8	23721.8	23182.9	27720.8	24953.4	33851.4	24448.6	22994.8	27195.2	24773.2	26773.7	34408.3	24579.9	28964.9	24894.7	27122.5	27633.8	5162.16	2024.57	4812.17	4623.98	1.16349	0.192471	1.06793	0.620293	1.04817	0.714125
p505	228.122	14.685	C9H16N4O3	1	Deoxyguanidinoproclavaminic acid	p-Hilic	Biosynthesis of Secondary Metabolites	1.10142	0.782137	1.03294	0.889138	0.937827	0.842538	40510	38288	72521.1	34574.4	49015	44480.2	89882.8	50391.4	98882.9	34678.3	40578.7	38103.6	55744.6	55087.4	75466.8	40015.2	46473.4	58442.4	53060.9	56578.5	17536.9	21111.9	30643.7	14537.6	0.7952	0.416632	0.87585	0.721861	0.821396	0.409107
n5036	229.132	4.1266	C11H19NO4	1	Butenylcarnitine	p-Hilic	N/A	0.622684	0.00115097	1.08441	0.428557	1.74151	0.000941775	14195.8	12234.3	20333.9	14009.6	14170.1	13663.7	14981.5	17522.5	22577.7	22266.1	24035.7	28020	13057.5	13082.3	12370.7	17130.6	15193.4	15084.5	24224.9	13910.3	3539.16	1713.62	2645.04	2172.07	1.00722	0.957606	0.627182	0.0064426	1.09224	0.559295
n4307	230.019	15.4336	C5H11O8P	16	Ribose 5-phosphate	p-Hilic	Carbohydrate Metabolism	0.656114	0.00599111	0.947921	0.668553	1.44475	0.00211961	78398.4	77600.7	110887	86040	58065.9	37743.2	38660.5	50755.8	64029.2	71097.2	68174.2	79006.2	56911.9	48284.1	45537.6	44668.1	88231.5	46306.4	70576.7	48850.4	15575.2	9829.71	6323.72	5590.91	1.90539	0.00388075	1.25015	0.0804219	1.80616	0.00312792
p4873	231.111	7.52114	C10H17NO5	3	Suberylglycine isomer1	p-Hilic	N/A	0.434728	0.0767343	0.323427	0.00074394	0.743976	0.263848	3387.06	2758.23	5493.57	4422.57	3622.49	4347.58	7875.44	4561.02	20584.1	9474.65	8594.47	8287.75	16428.1	15890.6	18773.6	12002.4	4015.36	5101.63	11735.2	15773.7	1200.84	1892.33	5920.64	2808.54	0.787073	0.369796	0.342163	0.0431552	0.254561	0.000251554
n5202	231.111	10.8103	C10H17NO5	3	Suberylglycine isomer2	p-Hilic	N/A	0.453134	0.00069605	1.28747	0.542222	2.84127	0.00284258	0	0	6865.26	7860.31	14802.8	12048.5	5313.45	13524.2	24017	25319.1	25288	26204.8	4933.32	17961.3	2970.11	9622.55	3681.39	11422.2	25207.2	8871.82	4270.27	4225.16	900.163	6671.45	0.3223	0.0419289	0.146045	6.25868e-05	0.414953	0.237942
n3332	231.111	4.60915	C10H17NO5	3	Suberylglycine isomer3	p-Hilic	N/A	0.85745	0.254154	0.927265	0.298186	1.08142	0.515272	29168	26385.6	42280	24255.9	23153.6	19955.4	22910.4	26126.8	20939	26132.1	26088	34306.4	24950.1	22201.4	25428.7	26793.9	30522.4	23036.6	26866.4	24843.5	8092.35	2521.4	5526.69	1926.86	1.32495	0.127769	1.13608	0.483768	1.22858	0.221121
n5049	232.106	8.54639	C9H16N2O5	5	N2-Succinyornithine isomer1	p-Hilic	Amino Acid Metabolism	0.882898	0.0964671	1.07246	0.571496	1.2147	0.132182	3827.24	3238.36	5232.84	3374.54	4427.75	3585.94	4053.28	3821.74	3976.37	4724.42	4418.59	4876.69	2706.81	4314.87	3355.37	4438.2	3918.24	3972.18	4499.02	3703.81	911.829	358.673	397.101	822.221	0.986422	0.915928	0.87091	0.287142	1.0579	0.738799
n3437	232.106	13.5459	C9H16N2O5	5	N2-Succinyornithine isomer2	p-Hilic	Amino Acid Metabolism	1.05097	0.481076	1.04088	0.569705	0.990397	0.852545	409917	395552	502206	338481	449033	365604	439008	367073	378248	367193	371740	424930	425367	393710	378398	359589	411539	405180	385528	389266	67862.8	45040.2	26656.9	27820.1	1.01569	0.881036	1.06747	0.502329	1.05722	0.565876
p3327	232.117	17.9943	C8H16N4O4	1	(3R)-hydroxy-N-acety(L)-arginine	p-Hilic	N/A	1.09347	0.238937	1.02211	0.839747	0.934747	0.568688	7581.79	7098.37	10259.3	6633.41	7675.7	6293.21	6690.68	6913.28	5886.42	6715.72	5572.25	7041.67	8370.11	6591.08	5226.82	6788.33	7893.22	6893.22	6304.01	6744.09	1624.22	581.296	688.838	1287.3	1.14507	0.290362	1.25209	0.121689	1.17039	0.309916
n649	234.101	7.44365	C12H14N2O3	1	5-Methoxytryptophan	p-Hilic	N/A	1.21568	0.122636	1.02726	0.815067	0.845008	0.0977485	229274	201032	332615	166809	184808	188577	239039	263722	175377	165329	208512	171486	201743	238813	232674	179666	232432	219036	180176	213224	71505.2	38713.9	19338.2	27634.9	1.06116	0.752984	1.29003	0.207955	1.09008	0.63413
n5663	235.049	8.97204	C11H9NO5	1	3,4-Dihydro-7-methoxy-2-methylene-3-oxo-2H-1,4-benzoxazine-5- carboxylic acid	p-Hilic	N/A	1.14847	0.383205	1.49304	0.0978686	1.30002	0.135517	744.702	0	1054.12	0	8007.63	5432.52	4512.4	5349.7	5093.17	5437.26	4323.83	5435.52	2442.1	4432.81	3400.67	5331.71	449.706	5825.56	5072.44	3901.82	534.419	1512.91	524.651	1252.79	0.0771953	0.000536186	0.0886567	1.72288e-05	0.115255	0.00228994
n2524	235.069	15.1127	C8H13NO7	2	N-Acetylgalactosaminate	p-Hilic	N/A	1.11605	0.432029	1.07568	0.572547	0.963828	0.801489	7363.53	7899.62	9795.23	7311.6	5287.17	5166.67	6634.82	4586.72	4017.92	4009.85	5316.74	6076.96	5618.66	4934.11	3753.5	5844.09	8092.49	5418.84	4855.37	5037.59	1165.86	866.404	1020.02	939.447	1.4934	0.0103144	1.66671	0.00581746	1.60642	0.00649731
p2988	235.121	4.85749	C13H17NO3	1	Lophophorine	p-Hilic	N/A	4.71705	0.00246656	5.61923	0.00206736	1.19126	0.236203	1263.03	828.554	1015.38	914.088	9628.53	11352.7	17487.6	9458.24	2248.65	2873.96	2324.03	2713.77	2825.78	1921.17	2235.5	1546.67	1005.26	11981.8	2540.1	2132.28	188.048	3769	301.798	541.326	0.0838993	0.00113363	0.395757	0.000133069	0.47145	0.00768319
p3530	236.127	7.66345	C11H16N4O2	1	CPX	p-Hilic	N/A	0.946002	0.326794	0.928307	0.184698	0.981295	0.594001	144300	135377	203613	127436	134780	116435	145173	127962	141253	147027	135477	130523	141144	148312	133442	141947	152682	131087	138570	141211	34646.3	12062.4	7142.49	6091.86	1.16473	0.28368	1.10184	0.455376	1.08123	0.538483
p5351	237.063	8.58462	C16H23N6O9P	1	glutamybeta-ketophosphonate-adenosine	p-Hilic	N/A	0.90641	0.0475645	0.974869	0.677832	1.07553	0.266832	5227.99	4318.19	7230.57	3992.57	4104.02	4040.46	4353.24	4485.02	4335.64	4607.15	4784.88	5008.59	3777.81	4218.43	4804.16	4620.13	5192.33	4245.69	4684.07	4355.13	1455.94	208.995	284.484	456.012	1.22297	0.245447	1.10851	0.518776	1.19223	0.314513
n3915	237.085	12.9081	C8H15NO7	4	N-Acetyglucosaminate	p-Hilic	N/A	0.941487	0.268341	0.83096	0.0127893	0.882603	0.012776	44435.5	41951.8	54828.8	42232.7	43696.4	37054.4	41058.1	46214.5	44655.9	42162.7	45661.7	45985.6	50929.4	47856.1	48938.1	54480.4	45862.2	42005.9	44616.5	50551	6080.01	3915.17	1731.02	2912.44	1.09181	0.327203	1.02792	0.707124	0.907246	0.213614
n5629	237.086	4.21024	C9H19NO2S2	1	8-[(aminomethyl)sulfanyl]-6-sulfanyloctanoic acid	p-Hilic	Amino Acid Metabolism	1.15469	0.878535	0.405392	0.0684514	0.351083	0.0700192	4116.62	3876.19	0	824.217	0	1203.08	2575.33	6631.89	6965.14	0	0	2050.53	6303.54	4290.37	6214.58	8871.11	2204.26	2602.58	2253.92	6419.9	2098.87	2884.91	3286.2	1879.63	0.846951	0.830712	0.977966	0.980504	0.343347	0.0242423
n95	239.095	10.7107	C15H13NO2	5	N-Hydroxy-2-acetamidofluorene	p-Hilic	N/A	0.863174	0.422807	0.867967	0.443695	1.00555	0.908159	471706	516270	505459	490264	506664	459814	194332	515205	486497	503287	444408	507496	520573	451870	456284	502239	495925	419004	485422	482742	19351.2	151747	28808	33982.2	1.18358	0.353399	1.02164	0.567163	1.02731	0.525279
n5587	239.9	23.1771	H3O9P3	1	Trimetaphosphate	p-Hilic	Nucleotide Metabolism	0.664745	0.789468	0.134951	0.0028148	0.203011	0.0143304	0	0	0	729.56	0	706.573	0	0	0	0	1062.92	0	1134.63	1271.02	1082.02	1748.12	182.39	176.643	265.731	1308.95	364.78	353.286	531.462	303.42	1.03253	0.982677	0.686371	0.804601	0.139341	0.00316319
n2431	240.024	16.2542	C6H12N2O4S2	2	Cystine	p-Hilic	Amino Acid Metabolism	0.962384	0.463902	0.872602	0.0291404	0.906708	0.0036862	1.57952e+06	1.45803e+06	1.92698e+06	1.43986e+06	1.1325e+06	969846	1.12218e+06	1227382	1.16639e+06	1.17625e+06	1.1088e+06	1.17448e+06	1252332	1.30866e+06	1.23013e+06	1.31075e+06	1.6011e+06	1.11298e+06	1.15648e+06	1.27547e+06	225929	106522	32073.9	40571.4	1.43857	0.00790723	1.38446	0.0080132	1.2553	0.0296766
n3731	240.075	14.0706	C10H12N2O5	1	Dinoseb	p-Hilic	N/A	0.963494	0.79293	0.981758	0.906468	1.01896	0.877324	18736.4	14915.7	15002.9	19817.8	22378.7	19519.9	13137.5	15363.4	18455.5	19920.5	14613.3	20077.5	20196.7	15386.2	21406.9	14717.7	17118.2	17599.9	18266.7	17926.9	2531.92	4140.77	2542.76	3367.33	0.972632	0.849219	0.937125	0.545735	0.954889	0.714285
p5139	240.122	14.1534	C10H16N4O3	4	beta-AlanyN(pi)-methyhistidine	p-Hilic	Amino Acid Metabolism	0.725718	0.0153229	0.844808	0.394841	1.1641	0.306975	2163.13	1827.53	1995.87	2701.32	2976.98	1823.49	2106.98	2328.33	2946	3217.48	3204.05	3358.88	3848.29	2471.2	2013.31	2599.61	2171.96	2308.95	3181.6	2733.1	378.565	490.951	171.979	784.893	0.940671	0.674026	0.682662	0.00283315	0.794687	0.245224
p4927	240.147	4.28471	C12H20N2O3	2	Slaframine	p-Hilic	Biosynthesis of Secondary Metabolites	0.662993	0.0011937	0.897055	0.252693	1.35304	0.0118292	7032.25	6572.52	8684.84	7049.4	11064.8	9908.08	12205.3	10647.5	14382.5	16336.8	16948.6	18434.8	13523.9	9800.61	12081	13449.4	7334.75	10956.4	16525.7	12213.7	926.763	960.202	1678.57	1740.14	0.669448	0.00162091	0.44384	7.364e-05	0.600532	0.00257943
n4087	241.008	14.9726	C6H11NO5S2	1	3-Mercaptolactate-cysteinedisulfide	p-Hilic	N/A	5.89231	1.71943e-06	13.6506	2.19303e-07	2.31669	0.0140847	0	0	0	0	185692	189760	212116	181250	20897.7	33062	29678.8	46839.4	14007.4	13316.5	13372.3	15624.7	0	192204	32619.5	14080.2	0	13721.6	10777.3	1076.26	0	1.36866e-07	0	0.000920686	0	2.056e-07
p2268	242.019	16.3898	C6H11O8P	2	myo-Inositol 1,2-cyclic phosphate	p-Hilic	N/A	0.999181	0.991933	0.874115	0.067025	0.874832	0.11943	59052.4	63727.4	74895	55826.2	46551.6	40278.6	40541.6	47711.2	44854.1	47067.1	35640.1	47665.4	50739	44660	50358.7	54539.8	63375.3	43770.8	43806.7	50074.4	8336.72	3910.8	5577.06	4073.43	1.44789	0.00533329	1.4467	0.00796607	1.26562	0.0285397
n2650	242.031	15.4608	C5H11N2O7P	1	3-(Phosphoacetylamido)-alanine	p-Hilic	N/A	1.389	0.0315388	0.852254	0.151827	0.613575	0.00321746	4079.68	3614.16	4853.71	3561.61	7025.11	5639.13	6165.75	4838.55	3271.4	4676.66	4106.66	4985.3	7662.63	5932.7	6551.5	7624.88	4027.29	5917.14	4260	6942.93	598.123	918.341	752.885	847.902	0.680614	0.0136532	0.945372	0.645516	0.580056	0.001356
n1630	242.094	24.428	C15H14O3	10	Equol	p-Hilic	N/A	1.06541	0.37111	1.13784	0.0373307	1.06798	0.419285	15530.3	16667.2	20211.2	14117.3	16086.5	14666.3	14851.5	14285.7	12795.3	14056	12855.6	16506.2	14488	12331	12144.8	13671	16631.5	14972.5	14053.3	13158.7	2604.45	779.11	1735.33	1116.9	1.1108	0.268058	1.18346	0.150527	1.26392	0.0497271
p2386	243.085	11.8661	C9H13N3O5	4	Cytidine	p-Hilic	Nucleotide Metabolism	5.94543	0.000155047	12.4401	6.85925e-05	2.09237	0.0229391	548379	543886	721936	492750	305638	360198	473493	430311	98241.5	64404.7	46831.9	54529.8	29824.1	31708.8	31542.9	33100.6	576738	392410	66002	31544.1	100034	74337	22664.5	1342.62	1.46973	0.025349	8.73819	5.92971e-05	18.2835	3.53771e-05
n5614	243.088	14.4201	C23H26N4O8	2	nocardicin C	p-Hilic	N/A	0.3959	0.0436982	INF	0.134276	INF	3.86719e-06	0	0	0	0	6723.2	6323.52	0	0	8017.68	6893.83	8775.01	9268.06	0	0	0	0	0	3261.68	8238.64	0	0	3769.8	1033.56	0	0	0.134276	0	3.86719e-06	0	#DIV/0!
n4490	243.147	3.99457	C12H21NO4	1	Tiglylcarnitine	p-Hilic	N/A	0.677238	0.00137619	0.812843	0.055246	1.20023	0.0663989	37051.7	35893.9	57926.5	42967.1	41626.8	39693.9	42770.6	49224.1	57622.6	67431.6	60174.8	70686	57567.9	48504.7	45846.2	61302.6	43459.8	43328.9	63978.7	53305.3	10129.8	4130.21	6104.08	7321.45	1.00302	0.98168	0.679285	0.013305	0.815299	0.166219
n4766	243.184	4.62891	C13H25NO3	1	N-Undecanoylglycine isomer1	p-Hilic	N/A	0.975755	0.883037	0.813455	0.0523535	0.833668	0.175246	46386.5	31850.3	33479	38200.8	44428.1	31480.2	40707.5	50052.9	59005.1	37063.3	35266.3	39475.3	50592.9	49824.4	51489.8	52982.5	37479.1	41667.2	42702.5	51222.4	6520.41	7802.52	11004.4	1356.47	0.899489	0.441594	0.87768	0.445298	0.731694	0.00616694
n4358	243.184	7.28988	C13H25NO3	1	N-Undecanoylglycine isomer2	p-Hilic	N/A	0.732075	0.273744	0.72244	0.198609	0.986839	0.914315	22497.7	9051.74	21170	19028	8295.4	9697.59	25669.5	18402.6	19790.5	17563.3	28265.8	19160.1	20535.5	19872.4	22491.4	23011.1	17936.9	15516.3	21195	21477.6	6093.46	8112.08	4806.19	1510.38	1.156	0.650129	0.846281	0.433294	0.835143	0.302394
n5750	244.07	17.1867	C9H12N2O6	3	Uridine isomer1	p-Hilic	Nucleotide Metabolism	0.917725	0.411279	0.817775	0.125605	0.89109	0.221104	3910.95	3428.33	5582.25	3491.67	3513.89	2627.94	2389.75	3314.46	3593.51	3071.07	2986.53	3256.94	4381.51	3428.68	3274.05	3401.46	4103.3	2961.51	3227.01	3621.42	1008.95	537.857	269.177	511.187	1.38554	0.0927794	1.27155	0.144293	1.13306	0.426867
n3294	244.07	9.88336	C9H12N2O6	3	Uridine	p-Hilic	Nucleotide Metabolism	INF	0.0243463	INF	0.0243463	0	#DIV/0!	120407	153364	148331	93456.6	0	8027.55	7501.11	7251.42	0	0	0	0	0	0	0	0	128890	5695.02	0	0	27715.3	3810.44	0	0	22.632	0.000118922	INF	8.7421e-05	INF	8.7421e-05
n4140	244.07	11.9841	C9H12N2O6	3	Uridine isomer2	p-Hilic	Nucleotide Metabolism	0.827566	0.000555403	0.776999	0.000974402	0.938897	0.0941643	67626	62064.4	70124.3	61084.8	107879	98055.6	112971	105491	131364	128695	126453	126314	137994	134075	127420	146711	65224.9	106099	128206	136550	4355.04	6203.94	2371.25	8058.5	0.614753	3.7586e-05	0.508749	2.45202e-07	0.477663	4.43784e-06
n1111	244.07	14.3383	C9H12N2O6	3	Uridine isomer3	p-Hilic	Nucleotide Metabolism	0.80684	0.237861	0.91605	0.546051	1.13536	0.407298	120587	113461	148593	103153	139025	89407.1	98567.7	88546.5	101698	139989	108136	165206	139309	110800	102654	100865	121449	103887	128757	113407	19459.8	23860.7	29507.6	17801.1	1.16905	0.297445	0.943236	0.693578	1.07091	0.564346
p2364	244.088	8.84786	C10H16N2O3S	1	Biotin	p-Hilic	Metabolism of Cofactors and Vitamins	1.0554	0.253839	1.10548	0.116937	1.04745	0.533306	32442.9	34449.3	42041.9	29052.3	36840.4	35314.2	36121.1	35203.9	37896.9	31423.5	34361.6	32266.3	27042.9	34378.2	34968.8	33399.5	34496.6	35869.9	33987.1	32447.4	5501.29	765.348	2884.41	3660.67	0.961715	0.638542	1.01499	0.875069	1.06316	0.557904
p3280	244.117	12.6409	C9H16N4O4	1	Guanidinoproclavaminic acid	p-Hilic	Biosynthesis of Secondary Metabolites	1.02107	0.8239	1.02067	0.824034	0.999613	0.984683	15923.5	14346.7	23442.1	14731.8	22906.4	16539.4	16862	16389.8	17716.2	18079.9	16941.4	18460	17785.5	18104.2	17527.1	17808.2	17111	18174.4	17799.4	17806.3	4273.77	3160.82	647.618	235.999	0.941491	0.702947	0.961328	0.760914	0.960956	0.756322
n5628	245.149	16.0788	C9H19N5O3	2	beta-Alanyarginine	p-Hilic	Amino Acid Metabolism	INF	1.60506e-06	1.97756	0.000237838	0	5.29725e-06	4394.62	2995.15	5025.77	4495.45	8631.57	7078.75	8884.38	7518.64	0	0	0	0	3570.26	3771.94	4796.02	4100.66	4227.75	8028.34	0	4059.72	867.109	867.602	0	537.338	0.526603	0.000813728	INF	6.68503e-05	1.04139	0.753026
p4883	245.162	7.62792	C12H23NO4	4	N-(octanoyl)-homoserine isomer1	p-Hilic	N/A	0.95445	0.424986	0.985454	0.786585	1.03248	0.469296	16389.8	16973.9	20067.6	15784.3	14839.6	14895.9	17870.1	16263.9	17763.6	16461.5	15358.2	17334.3	15004.6	16178.2	16783.2	16846.3	17303.9	15967.4	16729.4	16203.1	1905.39	1429.23	1062.62	853.86	1.0837	0.304651	1.03434	0.617337	1.06794	0.332281
n5244	245.163	4.36565	C12H23NO4	4	N-(octanoyl)-homoserine isomer2	p-Hilic	N/A	3.09533	8.5811e-05	1.85301	0.00104887	0.598647	0.0218117	0	0	0	0	18726.7	19262.3	23923.6	21012.5	3998.55	7482.36	6961.56	8347.9	13081.6	8670.51	9953.38	13046	0	20731.3	6697.59	11187.9	0	2341.39	1888.02	2228.61	0	2.08256e-06	0	0.000393635	0	5.6608e-05
n238	246.051	13.8166	C6H15O8P	3	Glycerophosphoglycerol	p-Hilic	N/A	1.10731	0.134056	1.29314	0.00544427	1.16781	0.0398862	87290.2	73844.1	58506.4	80939.6	112525	124226	123831	103979	116505	96970.4	100118	105945	99900.6	91402.8	82419.3	85528.3	75145.1	116140	104884	89812.8	12377.7	9755.57	8592.69	7687.94	0.647021	0.00201012	0.716456	0.00756024	0.836686	0.0907404
n5380	246.086	13.4866	C9H14N2O6	2	5-6-Dihydrouridine	p-Hilic	N/A	1.99839	0.00719498	2.23543	0.00841047	1.11861	0.56058	5923.82	5551.84	12231.7	5470.04	16884.3	10558.2	11107.8	11164.1	4946.72	6545.18	6390.2	6995.04	8427.95	4155.01	5083.59	4572.74	7294.34	12428.6	6219.29	5559.82	3297.48	2983.01	886.312	1949.43	0.586901	0.060325	1.17286	0.5521	1.31197	0.400045
p3343	246.133	17.0594	C9H18N4O4	2	N2-(1-Carboxyethyl)-arginine isomer1	p-Hilic	Amino Acid Metabolism	0.91105	0.3023	1.03319	0.77352	1.13407	0.246874	8316.64	7042.79	12349.7	7679.24	10474.4	8450.76	8098.6	10285.1	9442.1	9437.89	10419.3	11652.3	11368.3	8091.55	8196.51	8453.95	8847.1	9327.22	10237.9	9027.58	2392.3	1226.28	1049.86	1567.89	0.948526	0.733178	0.864154	0.327972	0.980009	0.903703
p3745	246.133	14.0929	C9H18N4O4	2	N2-(1-Carboxyethyl)-arginine isomer2	p-Hilic	Amino Acid Metabolism	0.969225	0.728823	0.924989	0.544778	0.954359	0.667867	26795.2	22886.3	27359.5	27692.9	28398.9	26660.3	20680.1	21831.3	22799.2	24040.5	26830.4	26998.5	33726.2	23477.7	23971.4	24307.6	26183.5	24392.6	25167.2	26370.7	2229.11	3720.91	2081.41	4915.47	1.07342	0.44054	1.04038	0.529876	0.992899	0.946937
n3376	247.069	17.6389	C9H13NO7	1	N-Succinyglutamate	p-Hilic	Amino Acid Metabolism	0.924607	0.714941	0.81226	0.159928	0.878492	0.408261	673.251	0	767.042	690.082	1086.71	768.407	604.215	665.01	713.215	956.03	568.867	1141	1045.6	880.491	968.317	952.076	532.594	781.087	844.777	961.621	357.402	214.73	254.006	67.7507	0.681863	0.278278	0.630455	0.20432	0.55385	0.0563762
n5161	247.106	11.2922	C10H17NO6	2	Linamarin	p-Hilic	N/A	3.20104	3.48113e-05	0.955884	0.513477	0.298616	4.34267e-07	1146.6	2289.45	1450.43	1151.07	9889.42	9680.12	10550.7	12519	3307.8	2844.13	3516.44	3652.03	11448.4	10733.2	11818.2	10607.2	1509.38	10659.8	3330.1	11151.8	539.129	1293.78	353.567	578.457	0.141596	1.24398e-05	0.453255	0.00132133	0.135349	3.12452e-07
p5263	247.121	4.38474	C14H17NO3	1	Fagaramide	p-Hilic	N/A	0.763427	0.102042	0.718689	0.0659857	0.941398	0.711175	2378.1	1714.9	4491.61	2961.23	1224.5	1392.94	1667.2	1721.64	1713.22	2572	1646.55	1935.75	1605.15	2030.14	2730.64	1991.34	2886.46	1501.57	1966.88	2089.32	1185.06	234.119	421.936	468.618	1.9223	0.0616945	1.46753	0.194042	1.38153	0.257482
p4587	248.137	8.64727	C32H36N2O3	1	Fexaramine	p-Hilic	N/A	0.672209	0.00077879	0.810812	0.10021	1.20619	0.0613408	0	0	506.216	0	1406.56	1028.69	1210.65	1180.99	1668.6	1757.04	1916.77	1838.23	1306.41	1773.59	1263.07	1610.08	126.554	1206.72	1795.16	1488.29	253.108	155.252	106.637	244.972	0.104874	0.000343182	0.0704975	1.88926e-05	0.0850334	0.000245729
n2986	250.095	8.57373	C12H14N2O4	1	3-Oxohexobarbital	p-Hilic	N/A	1.00243	0.981549	1.01505	0.885805	1.0126	0.734949	42441.5	33673	53455.7	35746.3	36453.4	32709.4	42365.6	50673.7	37971.3	41723.9	42845	39269.3	38730.6	39902.3	38715.5	42448.3	41329.1	40550.5	40452.4	39949.2	8908.33	7832.48	2228.37	1756.41	1.0192	0.89985	1.02167	0.854862	1.03454	0.771426
p5396	250.132	7.69956	C13H18N2O3	1	N-Caffeoylputrescine	p-Hilic	N/A	0.510628	6.07594e-06	0.736166	0.0196501	1.44169	0.00238365	681.04	0	1422.09	0	3214.87	2701.01	3149.42	3002.79	6376.35	5827.5	5673.97	5756	3402.17	3868.23	4183.96	4938.79	525.783	3017.02	5908.46	4098.29	678.324	228.574	318.171	645.831	0.174272	0.000436607	0.0889882	7.11507e-06	0.128293	0.000264614
n1577	250.157	3.83399	C15H22O3	9	Xanthoxin	p-Hilic	Biosynthesis of Secondary Metabolites	1.09443	0.60772	1.12049	0.404374	1.02381	0.855127	3330.94	3376.17	5587.45	4998.45	3540.23	3325.47	3546.4	5296.12	2608.31	4681.15	3466.83	3596.54	3297.91	3355.41	3656.32	3709.45	4323.25	3927.05	3588.2	3504.77	1145.39	918.476	850.395	208.135	1.10089	0.608823	1.20485	0.342507	1.23353	0.209299
n1106	251.079	5.06015	C12H13NO5	2	N-Feruloylglycine	p-Hilic	N/A	0.750762	0.157211	1.08089	0.698932	1.43972	0.0611927	4234.26	4239.45	9313.5	4364.22	5827	3753.9	7524.42	4647.93	5081.6	8165.85	8463.01	7264.46	4486.87	3645.2	5896.27	6097.03	5537.86	5438.31	7243.73	5031.34	2517.81	1629.4	1528.86	1169.28	1.0183	0.949229	0.764504	0.290782	1.10067	0.727693
p3894	251.1	14.197	C9H17NO7	1	Muramic acid	p-Hilic	N/A	0.840357	0.0959715	0.92509	0.183901	1.10083	0.233241	7299.53	7389.11	8591.23	6454.49	6238.56	5701.63	6693.72	7289.83	8131.34	8466.18	6157.18	8093.77	7062.23	7230.91	6922.71	6807.08	7433.59	6480.93	7712.12	7005.73	879.151	674.7	1050.06	182.803	1.14699	0.136361	0.963884	0.698296	1.06107	0.377406
p5070	251.102	11.3616	C10H13N5O3	4	Deoxyadenosine	p-Hilic	Nucleotide Metabolism	0.925496	0.332262	0.855886	0.0900043	0.924786	0.245515	12858.3	10516	12246.6	13403.1	11309.7	9451.79	8402.38	10500.4	11096.7	11357.6	10908.7	9494.23	12895	11730.7	10300.9	11416.2	12256	9916.05	10714.3	11585.7	1252.51	1263.64	833.955	1066.91	1.23598	0.0390419	1.14389	0.0863476	1.05786	0.446319
n2911	252.078	9.80121	C16H12O3	3	4'-O-Methylisoflavone	p-Hilic	N/A	1.155	0.119342	1.29344	0.0296011	1.11986	0.226135	25345.3	28600	27778.5	18586.1	26684	30393.9	34877.3	28106.5	28605.1	22616.6	25354	27374.1	18819.7	25999.8	25049.8	22954.5	25077.5	30015.5	25987.5	23206	4542.89	3583.45	2616.53	3188.93	0.835486	0.138723	0.964984	0.740327	1.08065	0.52519
p3463	252.114	9.9551	C17H16O2	2	cis-Hinokiresinol	p-Hilic	N/A	0.996952	0.972494	1.07912	0.175811	1.08242	0.356142	25134.5	26642.7	25943.1	22224.6	27324.3	22828	23793.8	26555	26953.6	22125.4	22159.5	29569.8	24216.8	23711.6	23433.2	21771	24986.2	25125.3	25202.1	23283.1	1941.46	2154.82	3690.88	1059.02	0.994466	0.926739	0.991435	0.920926	1.07315	0.17444
p5222	254.039	16.0726	C7H14N2O4S2	1	Djenkolic acid	p-Hilic	N/A	1.30208	0.0443485	0.590653	0.00211871	0.453622	0.000288643	374.379	0	452.097	442.365	3109.07	2222.71	2639.74	2372.37	1714.36	1961	1911.56	2357.2	4661.3	3812.62	3990.12	5048.59	317.21	2585.97	1986.03	4378.16	214.281	389.061	269.407	577.369	0.122666	5.12737e-05	0.159721	6.90551e-05	0.0724529	1.17362e-05
p5417	254.09	23.7019	C11H14N2O5	4	N-Ribosylnicotinamide	p-Hilic	Metabolism of Cofactors and Vitamins	0.362174	2.9572e-06	0.87279	0.275506	2.40986	1.2121e-05	956.73	829.603	1299.94	812.789	2370.89	2189.79	2091.52	1654.64	5269.16	5811.76	5957.16	5897.97	2049.35	2551.86	2048.81	2867.56	974.765	2076.71	5734.01	2379.39	226.106	304.243	315.599	402.604	0.469379	0.00113701	0.169997	3.02791e-07	0.409669	0.000896628
p2242	255.074	13.425	C11H13NO6	1	Nicotinate ribonucleoside	p-Hilic	Metabolism of Cofactors and Vitamins	1.06595	0.530434	1.07467	0.459944	1.00818	0.861171	6117.96	6388.04	8356.21	4932.9	7407.54	5154.3	5594.8	6955.11	5362.88	6475.49	5867.95	5851.88	5770.85	6215.72	5759.11	5621.31	6448.78	6277.94	5889.55	5841.75	1420.01	1074.53	455.553	258.393	1.02721	0.854169	1.09495	0.481625	1.10391	0.432503
p5406	255.256	4.25007	C16H33NO	1	Palmiticamide	p-Hilic	N/A	0.909615	0.599416	0.826694	0.440698	0.908838	0.598479	3452.53	2185.42	5715.88	2387.97	2580.91	2321.73	1977.55	4081.12	2892.48	3134.08	2633.47	3390.46	1929.31	3108.76	4067.98	4153.16	3435.45	2740.33	3012.62	3314.8	1618.68	927.401	324.397	1037.97	1.25366	0.484292	1.14035	0.626779	1.0364	0.904239
p4148	256.106	9.06142	C11H16N2O5	1	1-(beta-Ribofuranosyl)-1,4-dihydronicotinamide	p-Hilic	N/A	0.735649	0.000489278	0.820302	0.0141579	1.11507	0.0786691	4567.15	4730.27	5798.02	4392.36	5524.96	4801.1	5476.71	5636.05	7831.45	7396.06	6915.63	6999.61	6137.53	6259.82	6354.76	7383.18	4871.95	5359.71	7285.69	6533.82	632.608	378.332	419.85	573.179	0.908996	0.233886	0.668702	0.000710021	0.745651	0.00804376
p1404	256.117	11.5675	C10H16N4O4	2	2-(3-Carboxy-3-aminopropyl)-histidine	p-Hilic	N/A	1.4529	0.126227	1.21674	0.424501	0.837455	0.33912	96413.8	79976.7	79281.8	88140.6	200551	165893	97588.9	108692	80275.5	100362	102393	111163	157826	94186.9	84263.1	134428	85953.2	143181	98548.3	117676	8050.58	48563.8	13052.4	34451.9	0.600311	0.0590367	0.872194	0.15157	0.730423	0.123097
n3362	257.101	10.9451	C10H15N3O5	1	5-Methylcytidine	p-Hilic	N/A	0.985038	0.777152	1.49148	0.000844353	1.51413	2.15139e-06	360542	389188	359596	407297	360609	385952	308463	325038	356410	352642	342437	349536	222183	248251	231994	222868	379156	345016	350256	231324	23249.6	34900.2	5922.42	12138.7	1.09895	0.1546	1.08251	0.0526382	1.63907	2.91379e-05
n4579	257.2	4.04476	C14H27NO3	1	N-Lauroylglycine	p-Hilic	N/A	2.97491	6.5735e-05	1.00101	0.99027	0.336485	4.31869e-05	0	0	0	0	68603.7	72240.1	79205.7	89314.8	19951.8	27405.9	24303.7	32330	74272.2	70324.3	75274.4	89181.3	0	77341.1	25997.8	77263	0	9114.23	5212.29	8227.82	0	2.67591e-06	0	5.87329e-05	0	1.47152e-06
p4911	258.085	17.454	C10H14N2O6	3	(1-Ribosylimidazole)-4-acetate isomer1	p-Hilic	Amino Acid Metabolism	0.885038	0.191731	0.986619	0.813557	1.11477	0.153576	8683.65	9193.24	18745.6	8671.46	10296.2	7985.47	8840.91	9510.95	9531.76	9726.78	12264.4	9869.02	9333.62	9530.04	9283.18	8983.5	11323.5	9158.37	10348	9282.59	4954.06	982.406	1285.07	226.046	1.23641	0.42415	1.09427	0.716187	1.21986	0.441942
n228	258.085	13.8301	C10H14N2O6	3	(1-Ribosylimidazole)-4-acetate isomer2	p-Hilic	Amino Acid Metabolism	0.825803	0.0529727	0.851194	0.143161	1.03075	0.732759	2.01003e+06	1.84823e+06	1.31649e+06	2.09396e+06	1906915	1.89036e+06	1.50966e+06	1.52679e+06	1.86852e+06	1.94862e+06	2.1325e+06	2.32562e+06	2392511	1.86344e+06	2.01672e+06	1.75574e+06	1.81718e+06	1.70843e+06	2.06881e+06	2.0071e+06	349027	219849	203775	278361	1.06365	0.616929	0.878367	0.259472	0.905375	0.427502
n3678	259.106	5.27038	C11H17NO6	2	Proacacipetalin	p-Hilic	N/A	0.885526	0.278229	0.906863	0.436614	1.0241	0.820124	3989.86	3030.05	6335.09	5116.92	4836.78	3501.83	3746.16	4883.89	4507.97	5627.17	4666.43	4360.66	4682.51	4150.34	4131.08	5747.45	4617.98	4242.16	4790.56	4677.85	1427.53	720.993	571.547	757.473	1.08859	0.654962	0.963975	0.829843	0.987202	0.943347
n3954	260.083	5.22466	C10H16N2O4S	1	biotin sulfoxide isomer1	p-Hilic	N/A	0.761744	0.0157288	3.13277	4.92721e-05	4.11263	8.36131e-06	73831.9	74080	155067	95592.4	90033.4	72218.4	95321.3	77722.9	115290	107112	122312	95455.4	26997.4	30867.6	24264.6	24898.8	99642.8	83824	110042	26757.1	38331.4	10687.3	11538.9	2978.79	1.18871	0.456876	0.905496	0.621962	3.72397	0.00905751
n644	260.083	7.46388	C10H16N2O4S	1	biotin sulfoxide isomer2	p-Hilic	N/A	0.878931	0.147387	2.84436	9.45552e-05	3.23615	2.03919e-05	427169	383742	531976	372055	331573	340146	409311	421037	485544	418800	418136	386490	113292	154656	154448	105690	428735	375517	427242	132022	72797.3	46175	41689.3	26200.4	1.14172	0.263107	1.00349	0.972759	3.24746	0.000256825
n1264	260.101	12.9832	C10H16N2O6	1	alpha-glutamyhydroxyproline	p-Hilic	N/A	0.938708	0.563755	1.06912	0.619749	1.13893	0.207528	11710.4	11093.8	17548.4	10920.1	14752.1	11141.2	9572.63	10917.1	11215.1	12694.4	11753.8	13748.4	12528.2	9345.76	9198.94	12311.3	12818.1	11595.8	12352.9	10846.1	3171.66	2215.32	1113.17	1820.3	1.10542	0.550738	1.03766	0.791208	1.18183	0.322222
n4248	260.116	7.1225	C14H16N2O3	1	Maculosin	p-Hilic	N/A	0.72477	0.212995	0.842173	0.495321	1.16199	0.467416	106397	67814.6	122454	119125	67121.3	53650.4	131851	92112.7	116826	164532	101987	92303.7	141838	74624.3	95204.1	97674.8	103948	86184	118912	102335	25062.8	34363.2	32041.6	28289.7	1.20611	0.435537	0.874155	0.489645	1.01576	0.934781
p747	260.141	3.88073	C16H20O3	1	Lacinilene C 7-methyl ether	p-Hilic	N/A	0.679593	0.080927	0.872806	0.49447	1.28431	0.30144	2868.27	2303.17	2892.01	2247.21	1930.46	1483.7	1522.53	1602.87	1525.1	2153.18	2877.72	3066.77	2149.73	1453.79	2615.93	1273.13	2577.67	1634.89	2405.69	1873.14	350.147	203.199	706.88	622.925	1.57666	0.00347617	1.07149	0.678073	1.37612	0.096106
p5577	261.136	4.24891	C15H19NO3	3	Zinnimidine	p-Hilic	N/A	0.809688	0.192126	0.955007	0.828569	1.17948	0.422098	2297.28	1582.81	3024.23	1738.54	1764.83	1651.32	2463.18	1656.95	2030.54	2860.18	2550.76	1866.14	1692.55	1646.82	2991.59	1560.36	2160.71	1884.07	2326.91	1972.83	652.305	389.591	459.939	681.379	1.14683	0.493909	0.928578	0.691572	1.09523	0.704154
p5472	262.074	43.2039	C16H10N2O2	1	indigo	p-Hilic	N/A	0.968295	0.714542	0.998653	0.988405	1.03135	0.595504	5000.55	4771.09	4042.54	3811.75	3718.93	3611.83	4749.33	4851.2	4669.92	4573.15	4040.25	4202.34	3706.46	4516.5	4281.76	4449.4	4406.48	4232.82	4371.42	4238.53	569.212	658	298.92	368.194	1.04103	0.703562	1.00802	0.916689	1.03963	0.637873
p3535	262.089	7.72843	C12H14N4OS	1	Thiamine aldehyde	p-Hilic	Metabolism of Cofactors and Vitamins	1.04781	0.448804	0.970376	0.581534	0.926097	0.188256	9348.4	9487.02	14111.5	10693.2	9751.23	8337.66	9396.25	10100	9979.16	8917.94	8742.29	8230.69	9372.55	10167	8954.58	10238.4	10910	9396.28	8967.52	9683.14	2218.13	761.99	734.739	624.423	1.1611	0.244257	1.21662	0.147442	1.12671	0.327901
n872	262.117	9.1621	C10H18N2O6	1	Ornaline	p-Hilic	N/A	1.23196	0.0598316	1.32715	0.0164188	1.07727	0.211654	25004.4	24850.1	34152.2	22179.1	50275.5	42368	43080.2	35157.1	32040.2	34167.6	33238.7	39260.5	30290.2	32298.7	31971	34198.2	26546.5	42720.2	34676.7	32189.5	5233.78	6178.9	3177.51	1602.3	0.621403	0.00716216	0.765541	0.037739	0.824693	0.08483
p5434	263.173	19.4922	C12H25NO5	1	Hydroxyvalerylcarnitine	p-Hilic	N/A	1.40537	0.0934092	1.22192	0.260371	0.869461	0.0495565	1576.5	1620.3	1792.61	1488.34	2467.77	1739.03	2099.4	1213.82	1391.53	1237.26	1267.21	1454.91	1456.14	1407.39	1614.53	1676.22	1619.44	1880	1337.73	1538.57	127.828	534.565	102.781	127.439	0.861401	0.379664	1.21059	0.0138857	1.05256	0.404738
p3313	264.104	20.1792	C12H16N4OS	1	Thiamin	p-Hilic	Metabolism of Cofactors and Vitamins	1.03977	0.470231	0.99254	0.903138	0.954577	0.282919	212891	207767	284743	199828	260388	215408	268951	250412	242035	230988	235686	248387	248269	265803	226535	262032	226307	248790	239274	250660	39326.2	23508.8	7576.39	17761	0.909632	0.364295	0.945808	0.541252	0.902846	0.302117
n2605	264.111	7.60941	C13H16N2O4	4	alpha-N-Phenylacetyglutamine	p-Hilic	Amino Acid Metabolism	0.773193	0.0474733	0.865654	0.257313	1.11958	0.0799161	31117.2	26705.7	29531.9	29552.7	20138.9	17631.3	26304.6	28746.4	30653	27590.8	31736.3	30069	23203.8	28594.4	28328.4	27100	29226.9	23205.3	30012.3	26806.6	1837.45	5189.12	1755.9	2488.53	1.25949	0.0712959	0.97383	0.55925	1.09028	0.16867
n3622	264.136	4.70633	C15H20O4	29	Abscisate	p-Hilic	Biosynthesis of Secondary Metabolites	1.10868	0.309079	1.01246	0.902968	0.913215	0.377978	8764.02	8219.22	10179.2	7788.99	9517.97	7147.39	7581.4	7519.86	6574.12	7833.92	6209.01	8035.56	8698.49	7222.97	6602.88	8851.19	8737.86	7941.65	7163.15	7843.88	1040.45	1068.23	907.078	1106.14	1.10026	0.326642	1.21983	0.0626586	1.11397	0.283623
p4772	265.117	11.378	C11H15N5O3	1	N6-Methy2'-deoxyadenosine	p-Hilic	N/A	1.05336	0.620617	1.18306	0.161013	1.12313	0.326329	17668.1	18009.8	24628.1	19673.5	17267.8	22871.6	17416.5	20149.9	19786.4	19489.6	20062.6	14430.8	20064.6	14325.2	14535.5	16756.6	19994.9	19426.5	18442.3	16420.5	3210.64	2651.55	2684.58	2666.81	1.02926	0.794001	1.08418	0.486148	1.21768	0.137585
n1648	266.055	24.415	C12H14N2OS2	1	Methoxybrassinin	p-Hilic	N/A	0.983219	0.864368	1.03047	0.77301	1.04806	0.628809	8428.98	7437.21	8603.09	7547.64	7951.16	8256.68	5966.18	6884.76	6052.27	7565.15	8087.05	7850.25	7641.86	6257.97	6201.68	8097.95	8004.23	7264.69	7388.68	7049.87	596.947	1046.55	916.135	965.31	1.1018	0.265563	1.08331	0.303226	1.13537	0.143615
n3900	266.09	14.542	C12H14N2O5	1	p-aminobenzoyl glutamate	p-Hilic	N/A	0.938899	0.467415	1.15599	0.140506	1.23122	0.061657	199750	158594	318745	201339	218447	176027	200263	175885	180265	204566	196685	239256	188341	139226	157404	181662	219607	192655	205193	166658	68990.2	20662.5	24862.6	22608.6	1.13989	0.482476	1.07025	0.707828	1.31771	0.194945
p1406	266.101	11.6313	C11H14N4O4	1	8-Oxodeoxycoformycin isomer1	p-Hilic	N/A	1.03662	0.488195	1.08168	0.191175	1.04346	0.206787	36348.2	39932.1	41488.7	32254.6	39987.3	44681.9	39741.9	35804.6	38107.3	40246.8	38828.7	37372.7	37776.6	34242	38599.8	37499.4	37505.9	40053.9	38638.9	37029.4	4109.57	3632.09	1225.75	1916.15	0.936384	0.388653	0.970677	0.616195	1.01287	0.840508
n132	266.102	10.2302	C11H14N4O4	1	8-Oxodeoxycoformycin isomer2	p-Hilic	N/A	0.666949	0.0304229	1.77571	0.105711	2.66244	0.00437727	10037.5	22800.1	20620.5	22353.3	19362.7	20194.5	21763	10526	23951	32430.9	26800.9	24541	4710.52	19535.1	7305.73	8909.09	18952.9	17961.6	26930.9	10115.1	6017.46	5055.94	3866.86	6513.93	1.05519	0.809264	0.703757	0.0671953	1.87371	0.0933042
n3181	266.155	3.72831	C12H26O4S	1	sodium dodecyl sulfate	p-Hilic	N/A	0.895999	0.610104	0.910815	0.758833	1.01654	0.948218	124517	126222	234675	240953	190613	96553.4	259995	233898	269565	239403	187292	175459	150580	239053	130069	337835	181592	195265	217930	214385	64974.2	71758.9	44233.1	94918.7	0.929977	0.78706	0.833258	0.390838	0.847037	0.589255
n5735	267.086	10.1222	C11H13N3O5	1	gamma-glutamyp-nitroanilide	p-Hilic	N/A	1.09464	0.839429	1.37471	0.478788	1.25586	0.476538	2806.85	2514.39	3665.61	2145.98	0	5871.43	4571.43	4449.46	3529.82	5671.25	2204.4	2199.31	1997.09	3674.65	3070.62	2090.69	2783.21	3723.08	3401.2	2708.26	647.436	2564.12	1637.74	806.718	0.747555	0.503895	0.818303	0.509078	1.02767	0.889524
p1995	267.096	8.96113	C10H13N5O4	3	Adenosine	p-Hilic	Nucleotide Metabolism	7.30807	0.00289337	1.49397	0.272432	0.204428	0.109596	1532.02	1016.79	1046.36	0	2443.77	2085.59	1438.94	2487.07	1156.99	0	0	0	1562.15	0	1556.64	2540.86	898.794	2113.84	289.248	1414.91	644.078	484.575	578.496	1050.64	0.425195	0.023549	3.10735	0.20873	0.63523	0.434334
p1760	267.122	4.92897	C12H17N3O4	1	Agaritine	p-Hilic	N/A	0.37682	0.000318811	0.507992	0.000125215	1.3481	0.017486	13806.5	12589.7	20687.6	16432.5	5168.4	4502.05	4335.89	6482.08	12010.6	15058.3	11611.6	15691.4	10127.8	10871.7	9504.33	9828.39	15879.1	5122.11	13593	10083	3584.4	975.41	2080.09	584.156	3.10011	0.00116027	1.16818	0.312185	1.57483	0.0187908
n3701	267.127	3.58192	C17H17NO2	5	(-)-Caaverine	p-Hilic	N/A	0.817517	0.0870985	0.958531	0.625388	1.17249	0.152274	6157.73	6258.03	8051.98	5304.11	6230.56	5351.33	7093.62	6690	6837.29	6668.2	8891.49	8630.51	6423	7527.72	6806.73	5705.45	6442.96	6341.38	7756.87	6615.72	1154.91	748.305	1166.4	760.255	1.01602	0.887465	0.830613	0.16051	0.973886	0.811006
n376	268.07	7.95767	C11H12N2O6	1	Portulacaxanthin III	p-Hilic	N/A	0.366303	1.01839e-05	0.567407	5.11142e-05	1.54901	0.000555762	0	0	0	0	13372.5	14618.3	13534.3	13668.2	41647.2	38273.6	33162.5	37593	24920.4	26043.2	21462.8	24846.2	0	13798.3	37669.1	24318.2	0	559.838	3488.36	1980.81	0	4.67449e-09	0	6.43232e-07	0	3.00125e-07
n972	268.08	12.5181	C9H16O9	4	2(alpha-Mannosyl)-glycerate isomer1	p-Hilic	N/A	0.95257	0.211368	0.8885	0.0222176	0.93274	0.0392483	36330.7	30042.7	37643.7	33613.5	32884.3	30842.9	28121.4	31566	32715.7	32108.8	31320.9	33414.2	32947	35772.4	33954.3	36228.5	34407.7	30853.6	32389.9	34725.6	3359.24	2008.01	890.139	1539.81	1.11519	0.119244	1.0623	0.289652	0.990845	0.869052
n3974	268.08	14.6628	C9H16O9	4	2(alpha-Mannosyl)-glycerate isomer2	p-Hilic	N/A	1.06042	0.647001	1.04277	0.725829	0.983356	0.832999	30867.3	30449.2	44636.7	27217.8	32948.3	26613.1	43759	34255.3	34953.9	30618.5	27708.9	36455.7	34840.1	32929.8	35348.3	28814.7	33292.8	34393.9	32434.3	32983.2	7736.49	7079.42	4006.1	2967.65	0.967984	0.840609	1.02647	0.850272	1.00938	0.942875
p2142	268.103	13.2553	C16H16N2S	1	2-p-Toly5,6,7,8-tetrahydrobenzo[d]imidazo[2,1-b]thiazole	p-Hilic	N/A	1.07099	0.285667	1.01191	0.920252	0.944842	0.656548	32340.8	30134.1	30066.3	25686.1	35189.9	37617.1	33969.9	31960	32299.7	32341.3	28617.9	36282.4	44920.7	33331.2	27767.9	31083.9	29556.8	34684.2	32385.3	34275.9	2788.41	2365.68	3129.98	7455.37	0.852169	0.0309853	0.912661	0.225864	0.86232	0.280551
n5176	271.215	4.10052	C15H29NO3	1	Tridecanoylglycine	p-Hilic	N/A	0.785541	0.0780602	1.1291	0.605978	1.43735	0.145025	2491.7	1532.69	3482.21	2013.3	9759.06	8551.47	10465.1	8045.83	13973.1	10575.5	9408.1	12917.4	5383.86	6091.62	7596.7	13539.2	2379.97	9205.36	11718.5	8152.83	832.613	1105.38	2094.82	3707.54	0.258542	6.26145e-05	0.203096	0.00016742	0.29192	0.0228486
p4333	272.084	4.6787	C19H12O2	2	7,8-benzoflavone	p-Hilic	N/A	1.14888	0.242326	1.0022	0.983577	0.872325	0.0597751	39074.3	43346.9	57062.4	37885.6	30225.2	37263.4	24425.2	27014	29007.6	25313.6	24498.3	24696.3	33056.3	29870.8	27280.9	28458.6	44342.3	29732	25879	29666.6	8798.34	5553.24	2114.46	2495.52	1.4914	0.0308161	1.71345	0.00649614	1.49469	0.0183808
p3373	272.21	7.67201	C14H28N2O3	1	N(6)-(Octanoyl)lysine	p-Hilic	N/A	0.657314	0.0751159	0.782663	0.330932	1.1907	0.0784802	12029.1	11467.6	15003.2	12582	3995.32	6165.41	12870.4	9988.34	12271.7	11918	12606.5	13437.7	12136.4	11757.3	8240.81	10054.2	12770.4	8254.86	12558.5	10547.1	1556.45	3950.42	650.048	1784.4	1.54702	0.0775306	1.01688	0.809946	1.2108	0.10947
n4484	272.235	3.88498	C16H32O3	18	16-hydroxypalmitate	p-Hilic	N/A	1.43832	0.0034278	1.00106	0.989902	0.695992	0.00503752	52435.7	46118.3	70783.4	48837	79362.6	65917.7	77584.8	85668.4	55684.9	48856.2	49094	60874.9	71961.7	74991.7	70660.3	90593.6	54543.6	77133.4	53627.5	77051.9	11131.4	8242.4	5775.65	9208.41	0.707134	0.0172087	1.01708	0.888625	0.707882	0.0206883
n421	273.929	30.5807	C9H7BrO3S	1	S-(4-bromophenyl)-mercaptopyruvate	p-Hilic	N/A	0.942327	0.397753	0.991911	0.917416	1.05262	0.416237	5674731	5606937	6253265	5560513	4.94741e+06	4648752	5926757	5.69919e+06	5.76579e+06	5.93521e+06	5.07987e+06	5740087	4.5739e+06	5587878	5.71599e+06	5517419	5.77386e+06	5.30553e+06	5.63024e+06	5.3488e+06	323025	605667	376987	523093	1.08827	0.221351	1.02551	0.583914	1.07947	0.215992
n5063	274.009	15.7342	C6H11O10P	4	Glucuronate 1-phosphate	p-Hilic	Carbohydrate Metabolism	1.91947	0.000628108	1.74878	0.0014498	0.911076	0.383795	17312	14115.8	27101.7	22444	36458.6	30527.9	35488.3	27496.9	16984.5	17226.9	14011.4	19489.6	20456.4	18241.2	14883.9	20739.8	20243.4	32493	16928.1	18580.3	5716.02	4223.76	2248.03	2705.66	0.623009	0.0136822	1.19585	0.321832	1.08951	0.617789
p4449	274.091	10.074	C9H14N4O6	1	5-Amino-1-ribofuranosylimidazole-4-carboxyamide	p-Hilic	N/A	0.718141	0.826519	1.45481	0.8053	2.0258	0.665747	676.817	0	0	0	0	0	826.432	0	1150.79	0	0	0	0	568.068	0	0	169.204	206.608	287.699	142.017	338.408	413.216	575.397	284.034	0.818962	0.893195	0.58813	0.73472	1.19144	0.906069
p5187	274.127	15.3951	C10H18N4O5	5	N2-Succinyarginine isomer1	p-Hilic	Amino Acid Metabolism	0.593216	0.00309236	0.71348	0.127586	1.20273	0.251738	3933.05	3463.61	4084.38	2993.97	4610.8	2878.49	4073.63	4776.84	8014.2	6388.44	6892.72	6249	7045.5	7196.69	3927.4	4731.91	3618.75	4084.94	6886.09	5725.38	493.291	858.47	801.292	1645.92	0.885876	0.382699	0.525516	0.000442092	0.632055	0.0496523
p830	274.127	13.0315	C10H18N4O5	5	N2-Succinyarginine isomer2	p-Hilic	Amino Acid Metabolism	1.00892	0.933238	1.12267	0.386489	1.11275	0.313164	72265	66101.2	84865.7	67177.5	104024	81434	73863.7	72236.4	71388.5	86279.5	80695.9	90263.6	89807	72840.5	58692.3	73989.5	72602.4	82889.7	82156.9	73832.3	8606.15	14648.8	8181.47	12720.3	0.875892	0.271425	0.883704	0.158685	0.983341	0.878004
n5494	275.064	17.7991	C10H13NO8	1	3-beta-Glucopyranuronosyloxy-5-methylisoxazole	p-Hilic	N/A	0.863923	0.19646	0.824414	0.127872	0.954268	0.613203	4127.43	3012.32	4403.25	4701.18	5073.26	3573.93	3927.62	3575.68	3993.26	5189.1	4607.85	4904.14	5889.47	4682.19	4535.17	4483.43	4061.05	4037.62	4673.59	4897.57	737.363	710.173	511.886	666.61	1.0058	0.964987	0.868935	0.221276	0.829197	0.143343
p3430	275.137	12.0961	C12H21NO6	1	Glutarylcarnitine	p-Hilic	N/A	1.06314	0.667214	0.981746	0.875323	0.923442	0.59086	4865.6	4796.71	5395.87	4699.14	5144.51	5061.15	5513.98	3824.77	6109.04	4378.4	4225.25	3671.02	6151.14	4337.81	4438.79	4980.08	4939.33	4886.1	4595.93	4976.95	311.926	734.41	1053.51	832.036	1.01089	0.898228	1.07472	0.554923	0.99244	0.935267
p4070	277.099	17.3584	C14H16N3OCl	1	Metazachlor	p-Hilic	N/A	1.00595	0.889695	1.04169	0.554917	1.03553	0.600807	5128.39	4758.34	8377.75	4912.18	4665.9	4347.32	4471.82	4015.03	4263.76	4653.84	4106.87	4372.11	4921	3851.37	4069.22	3958.18	5794.17	4375.02	4349.15	4199.94	1729.07	273.458	230.471	488.864	1.32438	0.156065	1.33225	0.148638	1.37958	0.12634
p1589	278.084	7.50091	C12H14N4O2S	1	Thiamin acetic acid	p-Hilic	Metabolism of Cofactors and Vitamins	0.983207	0.862454	0.926312	0.384893	0.942133	0.504163	39918.6	35810.1	50232.9	38356.9	36853.7	31482.4	43100.2	39472.7	43572.6	34949.9	41973.7	32990.3	38647.1	46864	37919.5	39483.3	41079.6	37727.3	38371.6	40728.5	6332.74	4887.96	5186.27	4139.93	1.08886	0.434072	1.07057	0.532755	1.00862	0.92906
n384	278.127	7.91525	C14H18N2O4	3	alpha-Ribazole	p-Hilic	Metabolism of Cofactors and Vitamins	0.625365	0.298674	1.03684	0.798951	1.65797	0.280211	2788.2	3547.8	3960.54	6136.13	9448.04	10659.1	11995.5	8871.1	31943.2	9756.72	8961.82	14858	8497.44	10926.1	7439.7	12654.8	4108.17	10243.4	16379.9	9879.51	1436.52	1385.47	10699.3	2356.57	0.401053	0.000848254	0.250805	0.0633598	0.415827	0.00579869
p3244	278.13	5.22712	C11H22N2O4S	1	Pantetheine isomer1	p-Hilic	Metabolism of Cofactors and Vitamins	1.02155	0.912517	1.14497	0.555673	1.12082	0.633645	26318.4	26828.9	55223	40848.7	40510.4	25255.3	29839.1	24227.6	20642.8	37062.4	35417.3	24181.7	38435.9	22956.3	15495.2	27772.1	37304.7	29958.1	29326.1	26164.9	13712.1	7445.81	8140.81	9614.21	1.24523	0.382707	1.27207	0.355617	1.42576	0.23172
p3713	278.13	7.44637	C11H22N2O4S	1	Pantetheine isomer2	p-Hilic	Metabolism of Cofactors and Vitamins	1.1546	0.2899	0.998176	0.991749	0.864517	0.327678	34495.8	34114.8	48362.2	39223	55234.1	42899.8	42854.3	31266.1	36998.4	36870.5	39700.2	35619.8	57511.7	43896.5	39511.9	31649	39048.9	43063.6	37297.2	43142.3	6629.31	9787.28	1718.47	10837	0.906774	0.522317	1.04697	0.627232	0.90512	0.543139
p3464	278.152	3.98493	C16H22O4	6	2-Ethylhexyl phthalate	p-Hilic	N/A	1.04902	0.775511	1.38115	0.140047	1.31661	0.0244729	129026	176900	214551	92406.4	150013	181559	102548	217797	157040	160110	134774	169530	145089	117846	112705	96371	153221	162979	155363	118003	53559.4	48888.5	14719.1	20246.1	0.940125	0.796841	0.986209	0.941016	1.29845	0.26468
n5395	281.076	11.5028	C10H11N5O5	1	9-Riburonosyladenine	p-Hilic	N/A	INF	0.355918	2.06092	0.659588	0	0.355918	13363.7	16113.8	12570	13747.5	2570.4	0	0	0	0	0	0	0	0	1247.21	0	0	13948.8	642.599	0	311.802	1524.39	1285.2	0	623.604	21.7068	1.09447e-05	INF	1.71492e-06	44.7359	3.09257e-06
n5160	281.09	11.1951	C13H15NO6	1	4-Hydroxyphenylacetylglutamic acid	p-Hilic	Amino Acid Metabolism	3.94742	5.21217e-06	1.57325	0.000482257	0.398552	8.12816e-05	0	0	0	0	17098	16127.6	19433.1	16560.4	3563.44	4243.51	4136.4	5591.97	10105.9	12036.5	9973.91	11881.2	0	17304.8	4383.83	10999.4	0	1473.37	858.985	1111.04	0	3.90538e-07	0	5.15272e-05	0	1.07639e-06
p4318	281.112	7.5497	C11H15N5O4	6	1-Methyladenosine	p-Hilic	N/A	0	#DIV/0!	0	#DIV/0!	0	#DIV/0!	13567.3	10510.3	18160	13163	0	0	0	0	0	0	0	0	0	0	0	0	13850.2	0	0	0	3177.09	0	0	0	INF	0.000125857	INF	0.000125857	INF	0.000125857
p3352	283.017	7.41519	C13H11NO2Cl2	1	Procymidone	p-Hilic	N/A	0.685649	0.181323	0.546617	0.14036	0.797226	0.53411	4729.32	4202.35	5616.99	6067.33	4090.58	4467.51	3115.51	4642.24	2805.66	7556.19	8005.56	5428.8	12962.6	4166.31	7516.84	5203.05	5154	4078.96	5949.05	7462.19	843.507	682.305	2377.93	3925.3	1.26356	0.0947887	0.866356	0.551781	0.690681	0.293979
n5577	283.092	12.5876	C10H13N5O5	5	Guanosine	p-Hilic	Nucleotide Metabolism	0	#DIV/0!	0	#DIV/0!	0	#DIV/0!	6731.84	6382.02	10278.2	6629.16	0	0	0	0	0	0	0	0	0	0	0	0	7505.31	0	0	0	1854.43	0	0	0	INF	0.00019062	INF	0.00019062	INF	0.00019062
p502	284.112	14.8541	C11H16N4O5	2	Coformycin	p-Hilic	N/A	1.03626	0.675645	0.886633	0.30825	0.855605	0.141862	116131	108738	138170	109358	126519	112137	101739	90270.7	108124	102443	94007.2	111020	145084	98562.8	116594	125491	118099	107666	103899	121433	13793.2	15418.1	7494.98	19341.4	1.0969	0.352083	1.13668	0.120401	0.972549	0.788408
p868	285.096	13.0099	C11H15N3O6	1	N4-Acetylcytidine	p-Hilic	N/A	1.07592	0.738014	0.986468	0.907539	0.916863	0.698978	4639.64	4847.29	4110.64	3995.65	3984.53	4007.2	5075.05	5172.59	5962.65	3238.43	5392.9	2358.43	5569.42	3622.37	4538.7	4759.09	4398.31	4559.84	4238.1	4622.39	410.167	652.504	1716.6	800.541	0.964575	0.689676	1.0378	0.861918	0.951521	0.636044
n5022	285.133	13.7607	C12H19N3O5	1	Glycylprolylhydroxyproline isomer1	p-Hilic	N/A	1.07988	0.218327	1.05715	0.455667	0.978947	0.800442	15540.5	13653.1	19428.6	11927.3	16286.4	15742.9	16793.9	14570	15888.2	15735.6	12899.1	14180.7	15508.9	13967.7	13044.6	17444.9	15137.4	15848.3	14675.9	14991.5	3218.94	954.171	1413.61	1925.73	0.955143	0.686699	1.03144	0.801707	1.00973	0.940545
n364	285.133	7.87885	C12H19N3O5	1	Glycylprolylhydroxyproline isomer2	p-Hilic	N/A	0.848705	0.000926527	0.929907	0.14561	1.09568	0.0691384	72673.3	64044.6	80880.3	61994.6	90721	82999.3	86255	84762	104932	101238	96238.7	103783	84840.5	97827.7	88694.7	99359.4	69898.2	86184.3	101548	92680.6	8661.03	3304.23	3861.45	7034.54	0.811032	0.0126137	0.688326	0.000547362	0.754184	0.00647546
n4659	290.041	16.2819	C7H15O10P	6	Sedoheptulose 7-phosphate	p-Hilic	Carbohydrate Metabolism	0.41481	9.41351e-05	0.742632	0.0539936	1.7903	0.000644301	2796.86	2382.23	2594.25	3443.19	2517.65	1736.24	2734.53	2604.65	5814.89	6545.78	5139.22	5626.52	2684.95	3932.63	3010.47	3289.6	2804.13	2398.27	5781.6	3229.41	458.44	450.257	583.602	529.942	1.16923	0.253367	0.485009	0.000200093	0.868309	0.270412
p3692	290.111	15.5846	C11H18N2O7	2	N-SuccinyL2,6-diaminoheptanedioate isomer1	p-Hilic	Amino Acid Metabolism	0.846739	0.0244656	1.05552	0.573107	1.24657	0.0158471	3003.73	3353	4324.12	3365.95	4191.96	3653.79	4207.28	3305.82	4314.24	4541.34	4645.96	4637.28	3977.89	3683.94	2893.37	3995.83	3511.7	3839.71	4534.71	3637.76	567.005	439.239	154.431	516.445	0.914574	0.395641	0.774405	0.0131165	0.965347	0.753533
n5388	290.112	12.9504	C11H18N2O7	2	N-SuccinyL2,6-diaminoheptanedioate isomer2	p-Hilic	Amino Acid Metabolism	0.851653	0.159843	1.31805	0.00213599	1.54764	0.0117194	8473.16	8369.92	16444.4	8794.83	7394.79	7214.31	7318.43	6884.73	7864.94	10749.4	7339	7877.65	6114.69	4594.8	5482.69	5667.55	10520.6	7203.07	8457.74	5464.93	3953.37	224.744	1548.24	637.882	1.46057	0.144831	1.2439	0.368715	1.92511	0.0449831
n4730	290.123	16.79	C10H18N4O6	6	N-(Arginino)succinate	p-Hilic	Amino Acid Metabolism	0.803077	0.00766262	1.23106	0.169555	1.53293	0.0107114	16830.7	15147.6	23392.2	16910.8	18820.6	17297.5	19686.7	21582.4	23005.9	24196.3	22823.2	26338.1	12996.5	15758.5	12343.1	21763.9	18070.3	19346.8	24090.8	15715.5	3639.84	1787.95	1617.14	4295.4	0.93402	0.55219	0.75009	0.0233014	1.14984	0.43492
n962	291.096	12.5862	C11H17NO8	3	2,7-Anhydro-alpha-N-acetylneuraminic acid	p-Hilic	N/A	1.0177	0.36105	0.82255	0.000339194	0.808241	0.000425072	329581	321766	368762	293148	290959	287479	282449	286531	279105	270101	286159	292092	358584	331015	338791	366562	328314	286855	281864	348738	31183.2	3500.05	9469.69	16610.2	1.14453	0.0384117	1.16479	0.0291585	0.941435	0.291573
n3783	291.183	3.96729	C17H25NO3	7	(+/-)-5-[(tert-Butylamino)-2'-hydroxypropoxy]-3,4-dihydro-1(2H)- naphthalenone	p-Hilic	N/A	1.39031	0.0814719	0.706496	0.0208535	0.508156	0.000362546	0	0	0	0	15574	13824.5	12497.1	20722.1	9307.44	12817.6	9497	13416.5	25056.4	20511.6	20643.3	22420.2	0	15654.4	11259.6	22157.9	0	3605.8	2160.05	2119.32	0	0.000128804	0	4.56519e-05	0	7.79097e-07
n821	292.143	4.96598	C15H20N2O4	1	Phenylbutyrylglutamine	p-Hilic	N/A	0.477746	0.00172182	1.39814	0.0431202	2.92653	0.00040026	4766.09	5214.75	6152.95	5721.55	5194.2	8125.26	6685.56	6965.75	12942.3	17637.8	13869	12005	4289.29	5943.6	5117.76	3939.84	5463.83	6742.69	14113.5	4822.62	602.822	1205.87	2469.68	895.813	0.810334	0.106582	0.387134	0.000493452	1.13296	0.279835
n3723	294.062	14.0724	C9H15N2O7P	1	Pyrimidine 5'-nucleotide	p-Hilic	Nucleotide Metabolism	0.744622	0.0159551	0.777042	0.0486735	1.04354	0.702767	59004.3	49942.6	30245.4	55245.7	48396.8	47995.8	40243.1	41471.2	49132.5	57752.4	65929.7	66376.5	68290.6	61833.8	47878.6	51208.5	48609.5	44526.7	59797.8	57302.9	12794.7	4269.92	8140.69	9437.82	1.09169	0.567107	0.812898	0.190517	0.84829	0.316088
n4017	294.107	14.5255	C10H18N2O8	1	N-Glycosyasparagine	p-Hilic	N/A	0.68438	0.0362092	0.946135	0.667964	1.38247	0.0519893	14203.7	10929.6	21068	15507.9	8063.18	8200.4	7637.75	11213.6	10704.3	10932.5	16061.3	13611.1	7600.21	8713.23	9686.4	11114.3	15427.3	8778.74	12827.3	9278.53	4224.98	1640.84	2527.87	1491.38	1.75735	0.0261582	1.20269	0.33155	1.66269	0.0335265
n1110	296.101	14.3136	C13H16N2O6	2	4-Nitropheny3-ketovalidamine	p-Hilic	N/A	1.14362	0.417353	1.08661	0.633624	0.950147	0.777295	155116	149314	206666	156408	235985	183051	147815	164077	127211	152272	148117	211533	231742	143169	136794	160963	166876	182732	159783	168167	26705.3	38311.2	36200.7	43599.8	0.913228	0.52242	1.04439	0.763188	0.992323	0.961362
p1432	296.14	5.10003	C19H20O3	1	4-Prenylresveratrol	p-Hilic	N/A	0.731988	0.115704	0.809825	0.293642	1.10634	0.636614	68209.8	34410.6	124074	92678.5	74456.4	54794.1	59563.3	54869.9	54394	93976.4	106372	78164.2	88752.4	78028.9	41848.7	92279	79843.2	60920.9	83226.7	75227.3	37949.7	9295.22	22421.9	23062.7	1.3106	0.370154	0.959346	0.88302	1.06136	0.842194
p4069	298.077	17.3426	C16H14N2O2S	1	Mefenacet	p-Hilic	N/A	0.962066	0.750977	1.08119	0.461953	1.12382	0.274037	8722.12	7684.04	9354.74	8037.48	9689.73	6909.42	7293.55	7098.73	6482.98	8101.94	7973.08	9655.4	8177.83	6748.13	6640.17	7097.97	8449.6	7747.86	8053.35	7166.03	741.498	1304.05	1296.33	702.267	1.09057	0.385599	1.0492	0.614714	1.17912	0.0456762
n5165	299.101	17.0246	C13H17NO7	1	p-aminobenzoate-&beta;-glucopyranosyl ester	p-Hilic	N/A	1.0741	0.26312	0.907567	0.0991164	0.844954	0.0102219	26364.9	26358.9	27510.6	27619.3	23711.5	21428.9	21535	25594.6	23857	20962.6	20080.3	21004.3	23473.8	26308.5	26426.3	25458.8	26963.4	23067.5	21476.1	25416.8	695.976	1986.16	1643.5	1365.21	1.16889	0.0100604	1.25551	0.0008477	1.06085	0.090086
p4442	300.122	8.41254	C14H20O7	1	Salidroside	p-Hilic	Amino Acid Metabolism	0.960532	0.599498	1.02664	0.687181	1.06883	0.328351	40607.2	31053.7	44595.3	33239.9	36605.6	33501.8	42769.4	37142.4	44618	38831.2	35210.6	37523.7	39377.9	33333.4	36192.8	37221.7	37374	37504.8	39045.9	36531.5	6315.01	3859.19	4005.01	2511.36	0.996512	0.97295	0.957182	0.670458	1.02306	0.81244
p1597	303.122	7.47153	C15H17N3O4	1	indole-3-acetyglutamine	p-Hilic	N/A	0.975458	0.776667	0.843809	0.0321311	0.865039	0.134603	23567	19760.5	33198.9	22262.8	18565.4	22387.5	20143.3	19882.8	21915.3	17737.8	18885.7	24477.6	27027.9	23744.5	23352.1	21844	24697.3	20244.8	20754.1	23992.1	5883.69	1586.7	3044.23	2183.36	1.21994	0.194237	1.19	0.27882	1.02939	0.829642
p5138	303.143	14.1299	C12H21N3O6	6	Nicotianamine isomer1	p-Hilic	Metabolism of Cofactors and Vitamins	0.71706	0.0106372	0.641458	0.0424948	0.894566	0.454651	10847.4	6335.67	4834.18	11158.1	6515.79	6486.62	4444.75	5106.9	7646.67	7098.1	8095.5	8613.23	10967.4	8219.42	10052.3	5921.42	8293.84	5638.52	7863.38	8790.16	3190	1032.25	645.181	2227.78	1.47093	0.164303	1.05474	0.800228	0.943537	0.807151
n2329	303.143	11.64	C12H21N3O6	6	Nicotianamine isomer2	p-Hilic	Metabolism of Cofactors and Vitamins	1.20534	0.0109505	1.01304	0.880456	0.840465	0.100488	52336.5	48259.4	62751.9	46362.9	44958.9	40719.2	39196.8	38866.1	30760.3	36439.6	32896.9	35749.9	48865.9	34290.4	39494.2	38982.4	52427.7	40935.3	33961.7	40408.2	7320.16	2801.17	2628.07	6105.44	1.28075	0.0261997	1.54373	0.00316363	1.29745	0.0451716
n4974	303.168	4.70528	C14H25NO6	1	Pimelylcarnitine	p-Hilic	N/A	INF	0.0260051	0.122643	0.000530624	0	0.000193143	0	0	0	0	1023.34	797.073	887.683	0	0	0	0	0	4376.31	4432.71	7195.62	6076.53	0	677.025	0	5520.29	0	460.828	0	1367.2	0	0.0260051	0	#DIV/0!	0	0.000193143
n2942	305.078	15.0644	C12H12N7OCl	1	Phenylamil	p-Hilic	N/A	0.794143	0.101174	1.00965	0.929511	1.27138	0.0579684	12910.3	14364.5	14315.2	19624.8	69307.2	63349.1	61174.5	44773.6	77512	65179.3	91191.6	66572.4	65883.6	63388.2	54437.9	52613.4	15303.7	59651.1	75113.8	59080.8	2958.58	10497.2	12054	6537.48	0.256553	0.000185717	0.20374	7.14594e-05	0.25903	1.84413e-05
n1248	308.122	13.2129	C12H24N2O3S2	1	S-8-methylthiooctylhydroximoycysteine	p-Hilic	N/A	0.779459	0.443281	0.719447	0.125625	0.923008	0.726726	23559.2	20117.7	30205.2	20654.3	3566.24	6330.44	3735.76	8142.38	10866.8	4386.79	7941.69	4740.51	8324.22	6217.29	7946.41	7778.14	23634.1	5443.7	6983.95	7566.51	4634.25	2199.33	3042.6	928.013	4.34155	0.000394408	3.38406	0.000958846	3.12351	0.000495672
n769	308.159	18.1736	C12H24N2O7	2	Fructoselysine	p-Hilic	N/A	1.0453	0.721545	1.03435	0.738283	0.989522	0.904633	11397.6	17069.4	20550.4	13702.9	11791.7	10165.9	15500.4	13070.6	11159.7	14553.4	10214.2	12411.7	13233.9	11643.3	12514.6	11459	15680.1	12632.2	12084.7	12212.7	3995.79	2251.49	1875.8	821.823	1.24128	0.232119	1.29751	0.154436	1.28392	0.140051
p4359	309.106	13.5099	C11H19NO9	5	N-Acetylneuraminate isomer1	p-Hilic	Carbohydrate Metabolism	0.948521	0.187313	0.976624	0.678845	1.02963	0.598017	7078.4	7843.17	10834.3	7741.09	9507.93	8429.22	8737.8	8681.57	8680.64	9342.36	9626.72	9625.69	9762.08	8160.93	8478.09	9801.72	8374.23	8839.13	9318.85	9050.7	1674.7	465.623	446.021	854.333	0.947405	0.611944	0.898634	0.317498	0.925258	0.498807
n3040	309.106	17.1142	C11H19NO9	5	N-Acetylneuraminate isomer2	p-Hilic	Carbohydrate Metabolism	1.1289	0.259933	1.01301	0.90708	0.897349	0.252261	23355.9	20167.9	14162.7	22443.2	21277.8	19056.1	14212.5	19138.3	14880.4	17386.2	17959	15045.8	21363.4	16051.6	16368.3	18954.8	20032.4	18421.2	16317.9	18184.5	4136.39	2988.37	1583.15	2486.4	1.08747	0.550999	1.22764	0.14448	1.10162	0.472847
n346	309.106	14.5455	C11H19NO9	5	N-Acetylneuraminate isomer3	p-Hilic	Carbohydrate Metabolism	0.965547	0.504616	1.0009	0.985302	1.03662	0.300268	88519.5	76725.1	72656.9	80481	94611	98085.1	101798	83017.9	100867	91230.9	102132	96753.2	88966	96252.2	95244.1	96708.7	79595.6	94378.1	97745.7	94292.8	6752.93	8122.16	4912.76	3603.5	0.84337	0.0312057	0.814313	0.00483907	0.844133	0.00855626
n901	311.101	9.1413	C14H17NO7	4	Taxiphyllin	p-Hilic	Amino Acid Metabolism	1.1425	0.111258	1.10481	0.151	0.967005	0.66538	0	0	0	0	10127.4	10346.5	8794.77	8945.75	7230.06	8769.85	7924.2	9523.84	8736.85	8891.37	7582.04	9378.94	0	9553.61	8361.99	8647.3	0	796.509	998.192	761.069	0	3.44698e-07	0	2.88693e-06	0	4.75567e-07
n4502	311.116	3.99246	C18H17NO4	3	Actinodaphnine	p-Hilic	N/A	0.825254	0.110987	0.80513	0.162256	0.975615	0.854408	5252.19	5393.49	9415.24	5805.99	5903.58	4951.71	6619.12	7013.19	6463.68	7057.02	7235.47	8916.62	8874.25	5786.49	6681.7	9072.02	6466.73	6121.9	7418.2	7603.61	1979.67	905.285	1052.02	1625.07	1.05633	0.762116	0.871739	0.428536	0.850481	0.408844
n5177	313.132	4.30757	C18H19NO4	3	N-Feruloyltyramine	p-Hilic	N/A	0.250894	0.00079392	0.48808	0.0296349	1.94536	0.0161772	0	0	0	0	1401.21	1868.23	2001.38	1252.32	5146.16	5344.2	7191.76	8317.43	3054.04	5037.72	2722.5	2550.64	0	1630.78	6499.89	3341.22	0	360.398	1522.1	1150.13	0	0.000102039	0	0.000141299	0	0.00114102
p5118	313.189	4.16667	C16H27NO5	1	Heliotrine	p-Hilic	N/A	0.801624	0.0960177	0.779252	0.0552169	0.972091	0.776956	4095.83	3203.72	3550.72	3342.33	4311.51	2784.95	3817.8	3601.3	4129.91	4717.15	3903.16	5357.46	5285.92	4666.04	3870.88	4804.71	3548.15	3628.89	4526.92	4656.89	391.983	636.305	651.325	587.488	0.977751	0.836094	0.783789	0.0420458	0.761914	0.0200737
p4913	314.051	17.4559	C12H12NO9	1	p-nitropheny&beta;-glucuronide	p-Hilic	N/A	1.04544	0.695032	1.09117	0.485568	1.04374	0.686717	4512.95	3684.16	5251.83	3825.36	5505.87	4563.44	3581.9	4591.32	3571.68	4869.5	4433.44	4575.02	4904.76	3781.07	3484.22	4548.28	4318.57	4560.63	4362.41	4179.58	719.836	785.781	557.568	659.334	0.946925	0.665593	0.989951	0.926426	1.03325	0.785395
p3896	314.06	14.3289	C10H19O7PS	1	Malaoxon	p-Hilic	N/A	1.06473	0.828048	1.03151	0.889848	0.9688	0.882974	4768.97	4939.04	7959.57	5863.07	7639.32	5786.84	2590.85	5161.5	5326.97	5919.11	6469.06	2175.9	5923.76	4231.17	4678.3	5698.4	5882.66	5294.63	4972.76	5132.91	1465.68	2087.11	1922.01	809.327	1.11106	0.660939	1.18298	0.480004	1.14607	0.404956
n1796	314.064	12.7499	C13H14O9	2	1-Salicylateglucuronide	p-Hilic	N/A	0.888049	0.233789	0.980375	0.686811	1.10396	0.269702	7361	7211.22	9888.74	6136.2	6366.24	5813.34	7114.72	6776.88	8765.76	7667.04	6484.88	6440.13	6822.9	6521.68	6350.78	6897.72	7649.29	6517.8	7339.45	6648.27	1589.51	560.554	1107.66	256.417	1.1736	0.227948	1.04221	0.759928	1.15057	0.26008
n4018	316.076	14.6867	C20H13N2Cl	1	2-(4-Chlorophenyl)-3-pheny3-(2-pyridinyl)acrylonitrile	p-Hilic	N/A	INF	0.355918	INF	0.355918	0	#DIV/0!	11956	14947	15144.8	14143.8	0	0	0	8787.46	0	0	0	0	0	0	0	0	14047.9	2196.86	0	0	1460.25	4393.73	0	0	6.39453	0.00217993	INF	1.27553e-06	INF	1.27553e-06
n4176	317.086	16.5241	C14H20ClNO3S	1	N-P-tosylysinechloromethyl ketone	p-Hilic	N/A	1.10531	0.183065	0.994415	0.956317	0.899671	0.339734	3432.97	3096.93	3470.95	2732.56	2909.53	3029.67	2587.09	3231.68	2996.02	2381.41	2678.81	2581.5	2638.23	3572.09	2446.63	3167.07	3183.35	2939.49	2659.43	2956.01	344.338	269.93	256.279	511.39	1.08296	0.307626	1.197	0.0503932	1.07691	0.488631
p4988	318.065	16.0058	C18H10N2O4	2	Prekinamycin	p-Hilic	Biosynthesis of Polyketides and Nonribosomal Peptides	1.01333	0.896341	0.804739	0.0247661	0.794149	0.0261336	2760.91	2581.85	3413.64	2551.09	2803.27	2557.38	3462.61	2956.99	2873.65	2387.86	2941.41	3422.32	3507.76	3492.83	3543.51	4094.52	2826.87	2945.07	2906.31	3659.65	401.971	382.275	423.226	290.686	0.959868	0.684877	0.972667	0.794603	0.772443	0.0152759
p3759	319.099	8.23521	C15H17N3O3S	1	Ro 19-4603	p-Hilic	N/A	0.607598	0.103382	1.05757	0.850547	1.74057	0.0832226	0	0	0	0	1803.93	1445.04	3381.94	2043.02	4898.68	3140.97	2146.63	4089.5	1427.65	2929.24	2623.73	1221.14	0	2168.48	3568.94	2050.44	0	845.476	1189.58	851.774	0	0.00215783	0	0.000964256	0	0.00295656
n5198	320.062	14.9757	C10H16N4O4S2	1	Ovothiol A-cysteine disulfide	p-Hilic	N/A	0.182813	0.00224868	1.101	0.907466	6.02254	0.00059346	0	0	0	0	0	0	10543.5	4693.53	18855.9	21696.6	16202.6	26592.6	0	5003.64	2374.29	6461.35	0	3809.25	20836.9	3459.82	0	5005.08	4444.79	2860.15	0	0.178796	0	8.3541e-05	0	0.0519104
n2802	323.052	15.8289	C9H14N3O8P	3	CMP	p-Hilic	Nucleotide Metabolism	0.964362	0.67393	1.14093	0.215244	1.1831	0.0151747	14996.1	15995.3	17200.7	14275.7	22762.6	23147.1	16014.7	21890.8	23021.6	20829.3	20857.5	22204.4	20437.3	18869.5	17655.7	16499.6	15616.9	20953.8	21728.2	18365.5	1269.63	3334.4	1074.85	1686.42	0.745303	0.024271	0.718742	0.000325236	0.85034	0.0404361
p3539	323.138	7.72065	C16H21NO6	1	Acremoauxin A	p-Hilic	N/A	1.06584	0.346985	1.02807	0.704783	0.96457	0.599957	5389.89	5472.15	7162	4704.3	5101.57	4233.99	5297.45	4998.69	4916.62	4673.12	4756.52	4072.78	4850.86	5148.51	4066.14	5030.09	5682.09	4907.92	4604.76	4773.9	1044.93	466.066	368.766	487.446	1.15774	0.224738	1.23396	0.0998218	1.19024	0.166256
p5133	323.209	4.21054	C18H29NO4	4	Lycofawcine	p-Hilic	N/A	1.13198	0.549077	1.36093	0.284955	1.20226	0.390116	5710.93	9521.82	10181.1	5562.23	7467.89	11465.9	4765.59	8585.88	8396.77	7573.01	6421.87	6129.45	9396.29	5499.75	4531.99	4294.86	7744.03	8071.32	7130.28	5930.73	2449.06	2773.68	1049.37	2368.43	0.959451	0.865406	1.08608	0.661235	1.30575	0.328066
n3202	324.036	15.1586	C9H13N2O9P	4	UMP	p-Hilic	Nucleotide Metabolism	0.657574	0.123752	0.37283	0.000321592	0.566979	0.0145807	18028.4	15840	25306.2	17313.4	6649.5	5509.19	7374.17	8892.49	16429.3	9361.69	9917.24	7519.4	20817.5	18762.5	15062	21600	19122	7106.33	10806.9	19060.5	4222.3	1416.76	3885.83	2921.94	2.69084	0.00167038	1.76943	0.027401	1.00323	0.981667
p3296	324.105	16.6403	C12H20O10	4	Bis-fructose 2',1:2,1'-dianhydride isomer1	p-Hilic	N/A	2.26896	0.000134783	0.784481	0.0292298	0.345744	6.32543e-05	26750.5	23497.5	37502.1	24551.1	22478.8	19751.3	18009.6	17687	10271.3	7537.42	7712.44	8823.42	28438.5	21952.7	22689	26255.1	28075.3	19481.7	8586.15	24833.8	6428.96	2194.22	1259.54	3050.36	1.44111	0.0446731	3.26984	0.00100795	1.13053	0.397393
p4049	324.106	15.3045	C12H20O10	4	Bis-fructose 2',1:2,1'-dianhydride isomer2	p-Hilic	N/A	1.0127	0.967181	0.209628	0.00060132	0.206999	0.001081	67772.4	60405.2	80913.4	59678.9	1947.86	2019.3	1882.16	1862.92	1447.28	886.168	3497.4	1784.68	12301.9	9277.84	7677.21	7533.27	67192.5	1928.06	1903.88	9197.54	9850.91	70.8669	1125.13	2215.43	34.8498	1.142e-05	35.2923	1.1832e-05	7.30548	2.61343e-05
p851	326.123	13.016	C13H18N4O6	1	6,7-Dimethy8-(1-ribityl)lumazine	p-Hilic	Metabolism of Cofactors and Vitamins	1.0183	0.880281	1.27831	0.000247681	1.25533	0.133739	7790.08	6654.6	11897.6	6875.21	7070.81	7240.06	6915.05	6674.74	8632.2	6310.96	7497.21	4958.87	5291.93	5742.93	5100.28	5691.11	8304.38	6975.16	6849.81	5456.56	2445.41	240.268	1577.13	311.483	1.19056	0.320851	1.21235	0.356032	1.52191	0.0602324
n5545	326.282	3.82757	C20H38O3	8	2-Oxophytanate	p-Hilic	N/A	1.20665	0.139198	0.661357	0.0196644	0.548094	0.00461401	3019.74	5194.08	4914.84	5353.43	5214.01	5408.08	7031.57	6894.55	5748.84	5400.55	3968.84	5225.92	8688.3	7194.47	9961.16	11274	4620.52	6137.05	5086.04	9279.49	1082.47	958.709	775.867	1745.44	0.752889	0.0807475	0.908472	0.510682	0.497928	0.00394655
n5394	327.278	3.82533	C19H37NO3	1	Margaroylglycine	p-Hilic	N/A	0.55469	0.000713877	0.660647	5.66532e-06	1.19102	0.0554189	0	0	0	0	5860.34	5649.55	6116.77	6600.94	12143.1	9196.8	10184.2	12153.7	9265.98	9101.87	9183.44	9121.26	0	6056.9	10919.4	9168.14	0	409.93	1475.2	73.9256	0	9.95573e-08	0	5.97346e-06	0	2.89798e-13
n5068	328.298	3.83185	C20H40O3	5	2-Hydroxyphytanate	p-Hilic	N/A	2.80603	0.00164886	0.458589	0.000407456	0.16343	6.31629e-06	3852.52	3785.01	5071.51	3230.44	12168.8	12923.4	19190.8	12787.9	3944.58	5813.79	5180.07	5400.22	28527	36093.6	29048.9	30779.3	3984.87	14267.7	5084.67	31112.2	776.189	3298.48	804.177	3457.65	0.279292	0.000908179	0.783703	0.0966135	0.128081	4.90456e-06
p3884	330.037	14.3226	C10H11N4O7P	2	3',5'-Cyclic IMP	p-Hilic	N/A	0.709085	0.0771293	0.718292	0.0173905	1.01298	0.912043	12970.5	12876.1	19818.3	14434.6	13189.7	9666.76	7455.6	10851	15384	18593.5	12420.2	11653.1	15004.9	14754.9	13954.7	13592.2	15024.9	10290.7	14512.7	14326.7	3274.31	2390.61	3160.61	663.593	1.46004	0.0582052	1.03529	0.829384	1.04873	0.690516
n4098	330.038	14.3123	C14H10F3N2O2Cl	1	NS 1608	p-Hilic	N/A	0.794532	0.0699773	0.692894	0.00836117	0.872079	0.199971	54418.9	47029.7	63823.9	45031.6	37225.5	30714.4	30523.5	40784.1	47781	50761.6	38843.2	37871.5	41341.7	55716.7	51890.1	52016.5	52576	34811.9	43814.3	50241.2	8516.46	5055.42	6429.82	6192.79	1.51029	0.0115412	1.19997	0.151669	1.04647	0.672977
p565	330.146	14.4536	C19H22O5	4	Gibberellin A51-catabolite	p-Hilic	Biosynthesis of Secondary Metabolites	0.845488	0.313975	0.591217	0.00371733	0.699261	0.00434274	9822.84	8657.05	10729.2	7081.47	4471.78	3087.84	6159.11	5117.21	5910.62	6397.85	4306.5	5663.23	8170.3	8244.76	8369.13	7075.43	9072.64	4708.99	5569.55	7964.91	1575.27	1285.03	895.635	598.628	1.92666	0.00513207	1.62897	0.00830077	1.13908	0.236634
p3269	333.215	7.41419	C16H31NO6	1	octyl 2-acetamido-2-deoxy-&alpha;-glucopyranoside	p-Hilic	N/A	0.734966	0.202811	0.721048	0.00576185	0.981062	0.923749	5705.45	5439.82	5670.73	5541.18	5510.28	5517.83	6011.91	4981.03	11062.4	5439.79	5231.1	8228.67	8114.69	8341.43	6287.26	7796.98	5589.29	5505.26	7490.5	7635.09	122.18	420.988	2745.54	925.886	1.01526	0.714646	0.746185	0.215765	0.732054	0.00466252
n4129	334.067	16.1853	C9H19O11P	4	sn-glycero-3-Phospho-1-inositol	p-Hilic	N/A	0.898986	0.0470565	0.912066	0.099867	1.01455	0.621583	44156.5	49444.3	50483	51990.2	51263.8	45927.2	43064.6	43074.9	49626.6	53023	50997	50283.7	49442.7	52459	47237.6	51866.5	49018.5	45832.6	50982.6	50251.4	3405.7	3863.21	1470.92	2395.76	1.06951	0.262229	0.961475	0.330413	0.975465	0.575341
p613	335.08	14.3031	C19H13NO5	1	(+)-Luguine	p-Hilic	N/A	0.684688	0.0664111	15.9664	0.00360181	23.3193	6.21306e-06	1920.61	1883.61	2292.77	1920.71	7501.22	5234.86	3645.18	3348.87	6365.22	7292.38	7079.3	8079.34	1235.72	0	0	0	2004.43	4932.53	7204.06	308.931	193.021	1902.18	705.484	617.862	0.406369	0.0221408	0.278236	7.56667e-06	6.48826	0.00194104
n4151	335.116	11.9076	C20H17NO4	1	Berberine	p-Hilic	Biosynthesis of Secondary Metabolites	1.05716	0.266408	1.15685	0.0471623	1.0943	0.126976	7512.12	8570.5	8397.69	7036.51	8744.81	7397.93	7796.31	7638.73	7465.73	7559.55	7869.4	6975.67	6806.45	7709.75	6314.88	6465.19	7879.21	7894.44	7467.59	6824.07	728.378	590.102	370.54	625.247	0.99807	0.975119	1.05512	0.352639	1.15462	0.0702604
n1886	335.133	14.9353	C12H21N3O8	3	N4-(Acetybeta-glucosaminyl)asparagine	p-Hilic	N/A	0.890487	0.561505	0.898251	0.627769	1.00872	0.956693	2.25092e+06	1.87712e+06	1.46344e+06	2973892	2.91407e+06	2.78861e+06	1.54645e+06	1.5314e+06	1.80391e+06	2.71049e+06	2.70797e+06	2.63801e+06	3.23268e+06	2.12049e+06	1.83786e+06	2.58412e+06	2.14134e+06	2.19514e+06	2.4651e+06	2.44379e+06	641487	759477	442066	609295	0.975494	0.917346	0.868664	0.437708	0.876238	0.519678
p758	336.266	3.85961	C21H36O3	3	5beta-Pregnane-3alpha,17alpha,20alpha-triol	p-Hilic	N/A	0.0633904	0.0614916	0.101544	0.00557969	1.60189	0.405143	1119.8	1094.18	1587.99	867.698	730.061	0	0	0	567.4	3322.71	1706.6	5920.21	2360.62	820.924	2048.24	1959.8	1167.42	182.515	2879.23	1797.4	302.402	365.031	2321.2	673.304	6.39626	0.0059741	0.405461	0.193904	0.649504	0.138685
n4056	339.996	18.2511	C6H14O12P2	14	Fructose 1,6-bisphosphate	p-Hilic	Energy Metabolism	0.873381	0.566524	0.805382	0.445592	0.922143	0.706818	30815.6	25055	21730	35697.2	40766.4	32533.1	18471.3	17613.5	22102.1	37931.4	33146.5	32062.5	50277.8	29042.5	23225.7	33270.9	28324.4	27346.1	31310.6	33954.2	6184.36	11262	6647.49	11635.5	1.03578	0.883951	0.904627	0.535076	0.834195	0.425629
p3334	341.132	17.9761	C12H23NO10	2	Lactosamine	p-Hilic	Carbohydrate Metabolism	1.45115	0.0358242	0.817764	0.13073	0.563528	0.00225785	3422.88	3251.66	2851.17	2811.47	2658.9	1914.91	3114.43	2597.72	2263.1	1623.51	1605.86	1595.68	3204.7	3680.55	3051.65	2641.27	3084.3	2571.49	1772.04	3144.54	300.796	494.712	327.578	429.279	1.19942	0.126877	1.74054	0.001052	0.980841	0.825831
p3193	341.162	10.9071	C20H23NO4	6	5,8,13,13a-Tetrahydrocolumbamine	p-Hilic	Biosynthesis of Secondary Metabolites	1.04891	0.673748	1.12149	0.433226	1.0692	0.634572	27162.6	27640.1	27906.3	30812.8	37658.3	39772.7	27911.7	31758.3	30917.4	32896.5	39096.8	27797.5	36901.4	35836.4	27065.3	22445.8	28380.5	34275.3	32677	30562.2	1650.51	5431.27	4766.81	6978.71	0.828016	0.0830898	0.868514	0.13937	0.928612	0.56518
neg	342.116	15.08	C12H22O11	42	Sucrose	p-Hilic	Carbohydrate Metabolism	0	#DIV/0!	0	1.14354e-05	0	1.14354e-05	4450000	4490000	5460000	4220000	0	0	0	0	0	0	0	0	684000	787000	717000	542000	4655000	0	0	682500	549697	0	0	103042	INF	2.70857e-06	INF	2.70857e-06	6.82051	7.60437e-06
p3484	342.162	4.08211	C16H26N2O4S	1	penicillin K	p-Hilic	N/A	0.972733	0.545913	1.02209	0.713621	1.05074	0.48943	9780.69	8912.29	10463.8	8079.41	8576.54	8840.59	9042.92	9254.24	8199.63	9354.72	9949.77	9211.28	8347.92	7700.22	9961.96	8932.46	9309.04	8928.57	9178.85	8735.64	1036.86	289.137	726.905	960.036	1.04261	0.506135	1.01418	0.843883	1.06564	0.448032
p2345	343.178	22.794	C20H25NO4	3	(-)-Laudanidine	p-Hilic	N/A	0.839548	0.393211	1.06991	0.843887	1.27439	0.409256	1472.87	907.521	3413.5	1578.67	3041.51	1909.44	2038.07	1301.62	2150.32	2057.03	3086.48	2581.29	3444.86	1221.14	2063.96	1018.95	1843.14	2072.66	2468.78	1937.23	1087.57	721.344	470.875	1102.27	0.889263	0.737056	0.746579	0.331699	0.951432	0.907247
n3233	347.064	13.6262	C10H14N5O7P	7	AMP	p-Hilic	Nucleotide Metabolism	0	#DIV/0!	0	#DIV/0!	0	#DIV/0!	9514.5	12580.4	13475.1	13903.5	0	0	0	0	0	0	0	0	0	0	0	0	12368.4	0	0	0	1980.83	0	0	0	INF	1.61167e-05	INF	1.61167e-05	INF	1.61167e-05
n5123	348.047	15.4189	C10H13N4O8P	3	IMP	p-Hilic	Nucleotide Metabolism	0.866711	0.107402	1.04878	0.721765	1.21007	0.139027	3815.89	3283.07	5512.16	3390.71	4261.62	3598.72	4637.13	4888.8	4550.39	5102.74	4843.7	5563.23	4860.68	3588.29	3131.81	4996.88	4000.46	4346.57	5015.02	4144.41	1033.72	561.227	429.52	926.349	0.920372	0.577662	0.797696	0.11983	0.965265	0.842543
n5034	348.169	4.03299	C18H24N2O5	2	Funebrine	p-Hilic	N/A	1.07824	0.378798	0.87056	0.114155	0.80739	0.0666065	22019.3	16989.3	29796.5	17525.2	19635.4	19238.6	18624	21862.7	14999.9	18928.4	18161.3	21512.6	23849.8	18615.2	23570.4	25125.2	21582.6	19840.2	18400.5	22790.2	5922.27	1411.11	2682.36	2864.41	1.08782	0.587845	1.17293	0.365444	0.947013	0.726128
n3614	348.252	4.78965	C19H40OS2	1	1,2-di-S-octy1,2-dimercapto-3-propanol	p-Hilic	N/A	1.09427	0.329276	0.961751	0.646105	0.878899	0.0659892	9888.33	8683.34	14986.9	8785.91	9424.77	7682.69	10851.1	8863.36	8333.94	9221.17	7509.92	8584.77	10422.6	8619.76	9798.45	9445.51	10586.1	9205.48	8412.45	9571.59	2984.14	1315.57	708.154	752.241	1.14998	0.429637	1.25839	0.206128	1.106	0.534157
p4495	349.142	11.1977	C20H19N3O3	2	Anisessine	p-Hilic	N/A	INF	5.53324e-05	5.42226	0.00180575	0	0.166378	0	0	0	0	38645.4	25267.4	26786.1	32951	0	0	0	0	0	15094.4	0	7709.74	0	30912.5	0	5701.03	0	6133.16	0	7240.48	0	5.53324e-05	0	#DIV/0!	0	0.166378
n5453	352.143	4.71556	C20H20N2O4	1	feruloylserotonin	p-Hilic	N/A	0.0744839	0.000634594	0.0446038	0.00288836	0.598838	0.0990283	0	0	0	0	0	0	1122.46	0	3057.43	5090.86	3649.92	3271.68	8511.73	7949.13	5443.7	3260.66	0	280.616	3767.47	6291.3	0	561.232	915.633	2420.88	0	0.355918	0	0.000173887	0	0.00201965
p3353	353.162	12.7341	C21H23NO4	2	(S)-N-Methylcanadine	p-Hilic	N/A	0.575142	0.119366	0.141141	0.229751	0.245403	0.285877	24654.3	36682.8	35519.3	29801.6	12108.1	18307.5	8966	10648	13570.1	28270.8	13906.6	31239.1	27061.4	32726.4	259230	35446.1	31664.5	12507.4	21746.6	88616.1	5557.48	4074.31	9327.28	113797	2.53166	0.00143271	1.45606	0.117488	0.357322	0.356031
n630	354.057	7.44883	C9H15N4O9P	1	5-Amino-6-(5'-phosphoribosylamino)uracil	p-Hilic	Metabolism of Cofactors and Vitamins	0.937251	0.619128	1.10262	0.470942	1.17644	0.11135	11616336	10001356	11495586	11259808	11685108	8541020	14704529	11430196	14341203	10538402	12148967	12436126	8958218	11433538	10084528	11569870	1.10933e+07	1.15902e+07	1.23662e+07	1.05115e+07	742848	2.51867e+06	1.55923e+06	1.2336e+06	0.957124	0.718099	0.897066	0.190918	1.05534	0.449948
n4884	355.309	3.80512	C21H41NO3	1	Pristanoylglycine	p-Hilic	N/A	1.03114	0.862662	0.715488	0.0368595	0.69388	0.00683656	0	0	0	0	6331.56	5523.53	8585.25	4496.21	6529.26	7388.56	4757	5508.61	7784.64	9043.87	8782.29	9241.67	0	6234.13	6045.86	8713.12	0	1738.06	1152.72	646.947	0	0.000370645	0	4.40715e-05	0	1.72944e-07
n3712	356.133	15.2589	C13H24O11	3	galactopinitol A	p-Hilic	N/A	1.14037	0.150193	1.14638	0.187389	1.00527	0.921657	233026	228214	296238	229878	268346	276761	340798	360934	268905	269338	282700	272419	232607	290192	274716	290116	246839	311710	273340	271908	32993.1	46083.1	6432.68	27192.7	0.791887	0.0620147	0.903046	0.165917	0.907805	0.285378
p5017	357.157	15.0267	C20H23NO5	1	deacetylcolchicine	p-Hilic	Biosynthesis of Secondary Metabolites	1.05618	0.680582	1.36957	0.0408982	1.29672	0.11222	6786.17	5844.04	4780.21	5664.13	9187.65	7027.08	6449.03	7381.48	6482.44	8564.23	7967.76	5432.57	6614.58	6079.55	4682.74	4560.84	5768.64	7511.31	7111.75	5484.43	822.391	1181.79	1421.05	1020.97	0.767993	0.0518095	0.811141	0.152937	1.05182	0.679749
n1054	363.144	5.0724	C17H21N3O6	1	phe-FMDP isomer1	p-Hilic	N/A	0.842867	0.0180535	1.01884	0.785194	1.20878	0.00935709	53471.4	36724.1	87217	44158.6	48202.4	49364.3	56019.9	58675.3	60314.1	64685.4	66957.2	59876.4	54800.4	50013.6	46621.4	56900.7	55392.8	53065.4	62958.3	52084	22295	5084.17	3438.24	4644.18	1.04386	0.845434	0.879833	0.527344	1.06353	0.781158
n2588	363.144	7.46092	C17H21N3O6	1	phe-FMDP isomer2	p-Hilic	N/A	0.95225	0.604709	0.889781	0.285734	0.934399	0.564592	97861.5	78158.8	93975.9	91644.5	79703	82922.4	88893.5	99606.3	95152	101095	100225	72261.2	89476.6	123109	89501.7	92532.1	90410.2	87781.3	92183.1	98654.9	8560.7	8754.71	13537.3	16365.9	1.02995	0.682628	0.980768	0.83214	0.916428	0.406352
p2174	365.17	8.35038	C16H23N5O5	1	isopentenyladenine-7-N-glucoside	p-Hilic	N/A	1.66172	0.00167433	1.5406	0.0020011	0.927113	0.445276	12595.9	11278.8	13433.6	10359.7	11282.7	8803.86	10182.7	9077.7	7056.89	5027.57	5374.44	6219.56	6948.12	5526.91	6130.79	6934.16	11917	9836.76	5919.62	6385	1365.48	1133.37	908.534	687.902	1.21148	0.057489	2.01314	0.000333601	1.8664	0.000353497
p3687	366.157	15.45	C21H22N2O4	1	Apodine	p-Hilic	N/A	0.971647	0.876619	1.00435	0.976406	1.03365	0.843676	5672.58	3786.8	5244.18	3102.19	3650.21	4507.47	6129.13	5714.65	7036.96	4156.76	4015.9	5375.48	4443.98	5700.01	5672.39	4098.52	4451.44	5000.36	5146.28	4978.72	1208.56	1132.87	1400.49	829.084	0.890223	0.53211	0.864983	0.480929	0.894092	0.49886
n3432	368.143	13.4919	C19H26N2OCl2	1	U 50488	p-Hilic	N/A	0.95635	0.869727	0.724126	0.235691	0.757176	0.0947547	32670	29452.6	37319.2	34244.3	9168.52	7894.08	8765.7	20089.3	14110.5	13198	9503.03	11201.9	19743.6	14226.9	17185.6	12255	33421.5	11479.4	12003.4	15852.8	3275.46	5764.54	2062.46	3291.52	2.91143	0.000572822	2.78435	3.24051e-05	2.10824	0.00027672
p131	369.193	10.7239	C22H27NO4	2	Corydaline	p-Hilic	N/A	0.909062	0.0720883	1.18601	0.0330103	1.30465	0.0019273	6.41886e+06	6532629	7957780	6.40582e+06	4.27576e+06	4.09134e+06	4.3862e+06	4.88275e+06	4.86545e+06	5140324	4.60639e+06	4.78811e+06	3.23153e+06	4.11768e+06	3.68423e+06	3836613	6.82877e+06	4.40901e+06	4.85007e+06	3.71751e+06	754824	338436	221889	370407	1.54882	0.00110079	1.40797	0.00238033	1.83692	0.000312627
p272	369.227	11.0772	C20H33O6	2	Prostaglandin G1	p-Hilic	N/A	1.01127	0.95198	0.861831	0.218794	0.852223	0.392489	10284.3	7568.57	10411.3	10348.6	10315.1	12123.7	8549.23	9834.8	12929.3	6548.7	12893.1	7996.63	14409.7	10111.2	10911.2	11935.4	9653.21	10205.7	10091.9	11841.9	1390.73	1480.12	3308.67	1867.61	0.945864	0.606004	0.956528	0.81501	0.815175	0.109175
n1312	379.139	9.97814	C17H21N3O7	1	tyr-FMDP	p-Hilic	N/A	1.30194	0.00857914	1.31421	0.00418247	1.00942	0.900105	46760.9	43382.5	33449.1	29468.6	39606.6	47456.5	40576	41466.8	30897.8	28548.7	33242.8	37198.5	30454.8	36013.1	29775.3	32432.1	38265.3	42276.5	32472	32168.8	8143.29	3535.92	3687.99	2799.7	0.90512	0.401009	1.17841	0.242555	1.18951	0.206547
n3541	380.09	15.3416	C21H16O7	2	Diphyllin	p-Hilic	N/A	1.45919	0.0253805	0.343272	0.000327481	0.235248	0.000115561	83250.9	79160.8	104561	89908.7	6696.63	7807.53	8617.48	5673.5	4242.54	5139.98	6025.19	4325.88	19137.2	24901.6	22777.3	17068.2	89220.4	7198.79	4933.4	20971.1	11145.1	1286.07	832.876	3526.42	12.3938	6.42303e-06	18.085	5.3536e-06	4.25445	2.37817e-05
n985	382.159	12.4539	C14H26N2O10	1	N-monoacetylchitobiose	p-Hilic	N/A	0.944547	0.617526	0.717813	0.0489131	0.759954	0.0809298	14585.1	12511.7	17934	12413.4	5806.54	5147.67	4338.45	6307.63	6956.76	5467.34	5016.32	5427.99	8983.96	7066.63	8414.68	5626.55	14361.1	5400.07	5717.1	7522.96	2583.88	852.373	851.237	1498.25	2.65942	0.000587902	2.51195	0.000712079	1.90897	0.0037752
p4789	384.121	13.377	C14H20N6O5S	2	S-Adenosyhomocysteine	p-Hilic	Amino Acid Metabolism	0.278067	1.73284e-05	2.02314	0.00024396	7.27572	6.18128e-06	0	0	0	0	3446.11	3978.95	4148.3	4262.4	13651	13317.5	16666.6	13314.3	2308.73	1869.98	1474.53	2174.08	0	3958.94	14237.3	1956.83	0	361.177	1627.21	370.217	0	5.88601e-07	0	2.23399e-06	0	4.21584e-05
n4958	384.127	17.8077	C14H24O12	1	Acetymaltose	p-Hilic	N/A	0.366891	5.31373e-06	1.75182	0.000209726	4.77478	9.9044e-07	3007.47	2402.54	4039.27	3372.61	15031.7	12292.9	15138.8	13822.1	36673.3	38776.3	35668.8	42293.5	7253.49	7622.26	8358.03	8895.86	3205.47	14071.4	38353	8032.41	684.85	1327.48	2928.78	736.323	0.227801	6.61414e-06	0.0835781	4.02511e-07	0.399067	7.30523e-05
p3571	387.298	4.11329	C21H41NO5	1	2-Hydroxymyristoylcarnitine	p-Hilic	N/A	0.739554	0.185066	0.0624941	2.84783e-06	0.0845025	3.75871e-06	758.845	820.259	1282.22	792.593	663.847	602.966	809.367	906.946	648.992	863.352	1128.75	1392.59	11879.4	10348.2	11914.3	13592.6	913.479	745.781	1008.42	11933.6	247.107	137.993	322.645	1325.27	1.22486	0.280809	0.905852	0.656823	0.0765467	3.33456e-06
n1813	398.17	8.05304	C19H22N6O4	2	N-Benzoyarginine-4-nitroanilide	p-Hilic	N/A	3.0819	0.00262197	2.10109	0.00731583	0.681753	0.079046	5014.23	5755.82	5323.61	5627.43	21021.7	12798.7	12756.9	15970.4	3859.69	4347.14	7729.07	4359.32	5990.1	7788.31	6839.07	9151.68	5430.27	15636.9	5073.8	7442.29	331.319	3892.61	1785.41	1355.79	0.347272	0.00196622	1.07026	0.708175	0.729651	0.0279407
p1691	400.099	15.0545	C14H20N6O4S2	1	Ovothiol A disulfide	p-Hilic	N/A	0	1.02056e-05	0	#DIV/0!	INF	1.02056e-05	0	0	0	0	0	0	0	0	4955.23	3901.66	3736.08	4914.36	0	0	0	0	0	0	4376.83	0	0	0	648.031	0	0	#DIV/0!	0	1.02056e-05	0	#DIV/0!
n5541	401.169	9.02366	C37H50N6O14	1	antibiotic A 201A	p-Hilic	N/A	1.4096	0.0442982	1.40226	0.0313379	0.994792	0.946054	0	0	0	0	8856.5	6829.81	11357.8	9410.07	6646.87	5886.82	5608.07	7719.56	6625.68	6561.72	6561.62	6247.68	0	9113.55	6465.33	6499.18	0	1862.46	944.393	170.356	0	6.54929e-05	0	9.43121e-06	0	3.41143e-10
n1261	402.165	13.0966	C18H22N6O5	1	7,8-H2pterin-6-ylmethy(4-aminophenyl)-1-deoxy-ribitol	p-Hilic	N/A	1.01334	0.903561	0.804146	0.0831304	0.793558	0.100136	3115.34	3798.31	5088.38	2572.08	11950.8	11366.3	13400.5	14798.3	15677.7	10367.4	12462.1	12330.3	13377.5	14272.2	17625.1	18788.1	3643.53	12879	12709.4	16015.7	1086.05	1538.99	2198.52	2599.73	0.282905	6.47544e-05	0.28668	0.000314109	0.227497	0.000120813
n1026	405.191	5.06021	C20H27N3O6	1	Myxochlin B	p-Hilic	N/A	1.20773	0.0120283	1.11115	0.177116	0.920034	0.295469	386105	342517	610240	383837	303021	303657	350116	305202	262139	241274	253175	288342	277887	313556	306218	238091	430675	315499	261232	283938	121375	23096.1	19991.9	34215.9	1.36506	0.111542	1.64863	0.0330755	1.51679	0.0588655
n5646	406.119	14.8327	C22H19N4O2Cl	1	2-(4-Chloro-3,5-dimethylphenoxy)-N-(2-pheny2H-benzotriazo5-yl)- acetamide	p-Hilic	N/A	0.946179	0.970083	0.789109	0.873945	0.833996	0.902721	0	0	0	0	6553.31	0	0	0	0	6926.08	0	0	8304.7	0	0	0	0	1638.33	1731.52	2076.17	0	3276.66	3463.04	4152.35	0	0.355918	0	0.355918	0	0.355918
n1814	407.099	8.03396	C14H21N3O9S	1	S-Succinylglutathione	p-Hilic	N/A	2.02417	8.36547e-05	1.44137	0.106299	0.712079	0.242156	0	0	0	0	17602	15072.1	16279.2	13868.2	7964.38	7880.33	6958.76	8232.22	7668.51	9200.8	8675.79	18039.5	0	15705.4	7758.92	10896.2	0	1602.38	554.142	4804.5	0	1.14224e-06	0	1.37199e-07	0	0.00395072
p753	407.303	3.92829	C24H41NO4	1	Cassaidine	p-Hilic	N/A	0.99907	0.997669	1.57136	0.224862	1.57282	0.087496	3025.84	1626.99	2690.62	1979.51	4928.69	1986.29	1548.68	3980.19	4242.44	3367.82	1793.42	3051.75	2476.54	1490.78	1712.77	2239.08	2330.74	3110.96	3113.86	1979.79	640.654	1608.86	1014.17	456.223	0.749202	0.402259	0.748505	0.239492	1.17726	0.406531
n5280	408.228	4.78545	C19H37O7P	1	Palmitoylglycerone phosphate	p-Hilic	N/A	0	#DIV/0!	0	#DIV/0!	0	#DIV/0!	10991.7	10566.2	11050.7	9390.19	0	0	0	0	0	0	0	0	0	0	0	0	10499.7	0	0	0	770.521	0	0	0	INF	1.61287e-07	INF	1.61287e-07	INF	1.61287e-07
p4071	412.199	9.71336	C46H56N4O10	1	Vincristine	p-Hilic	Biosynthesis of Secondary Metabolites	1.56323	0.332435	0.587542	0.200114	0.37585	0.0284658	33513.4	21349.5	33374.6	105747	8449.25	1913.14	13120.8	17933.7	3899.5	7172.74	8061.49	7360.65	22830.2	13356.8	9396.94	24908	48496.1	10354.2	6623.59	17623	38590.7	6830.89	1855.89	7439.85	4.6837	0.0995435	7.32172	0.0733065	2.75187	0.167216
p764	413.314	4.03631	C23H43NO5	1	3-Hydroxy-9-hexadecenoylcarnitine	p-Hilic	N/A	0.76209	0.274279	0.670714	0.092458	0.880098	0.566859	2735.06	3107.3	4353.51	4261.43	1866.61	1969.8	1869.72	3160.52	2826.61	4277.08	2079.56	2451.4	4508.81	2411.6	3327.92	2971.38	3614.33	2216.66	2908.66	3304.93	815.541	631.062	961.908	886.78	1.63053	0.0350691	1.24261	0.305877	1.09362	0.625876
p601	415.199	9.73979	C23H29NO6	1	Alpinine	p-Hilic	N/A	1.6021	0.0237879	1.95786	0.0235663	1.22205	0.407825	5398.7	8209.65	5532.13	4430.14	6706.51	8313.09	6098.05	4774.89	4735	4505.42	3554.85	3366.33	3068.6	5306.23	3190.17	1659.94	5892.65	6473.13	4040.4	3306.24	1620.85	1467.95	680.405	1503.35	0.910325	0.614556	1.45843	0.0796598	1.78228	0.0578514
n403	419.17	7.92185	C20H25N3O7	1	2-N,6-N-Bis(2,3-dihydroxy-N-benzoyl)-serine amide	p-Hilic	N/A	0.490503	3.75117e-05	0.653971	0.00516508	1.33326	0.00678294	0	0	0	0	6194.85	6750.95	7807.95	8273.44	14092.3	15464	13763.4	15858.7	11098.2	8994.98	11769.6	12523.2	0	7256.8	14794.6	11096.5	0	952.354	1022.56	1517.13	0	5.03916e-06	0	1.1285e-07	0	6.40631e-06
n915	420.127	9.17449	C17H24O12	1	Secogalioside	p-Hilic	N/A	1.00683	0.949871	0.952985	0.723513	0.946522	0.690199	3937.06	4378.98	5513.22	3709.38	4797.84	4408.97	4392.18	5888.85	5817.14	4299.26	4287.02	4952.26	4640.6	3838.46	5677.93	6292.27	4384.66	4871.96	4838.92	5112.31	802.089	703.351	722.401	1088.95	0.899979	0.396165	0.906124	0.432245	0.857667	0.323261
n4282	422.083	16.1517	C12H23O14P	5	Lactose 6-phosphate	p-Hilic	Carbohydrate Metabolism	0.209512	3.78998e-07	0.487779	0.0166278	2.32817	0.000224537	3718.14	3185.07	4032.68	3284.64	4022.93	3666.75	3912.25	3027.55	16562.8	17537.1	18951.4	16775.2	5581.05	9004.92	5496.82	9909.23	3555.13	3657.37	17456.6	7498	393.589	445.484	1080.77	2292.32	0.972046	0.742596	0.203655	3.29435e-07	0.474144	0.0146674
n3694	422.235	3.65784	C20H38O7S	1	1,4-Bis(2-ethylhexyl) sulfosuccinate	p-Hilic	N/A	0.873198	0.283091	0.920658	0.304429	1.05435	0.627233	51517.9	48630.8	69465	45853.1	45969.3	42196.7	51946.1	55889.7	56091.9	48374.1	49147.5	70850.7	50239.3	50834.8	52096.6	59722.5	53866.7	49000.4	56116.1	53223.3	10653	6099.68	10418.1	4401.47	1.09931	0.45807	0.959916	0.772905	1.01209	0.914745
p4068	423.196	17.3752	C26H30NO2Cl	1	4-Chloro-alpha-[4-[2-(diethylamino)ethoxy]phenyl]-alpha- phenylbenzeneethanol isomer1	p-Hilic	N/A	2.3866	0.0146571	0.726335	0.0780853	0.304339	0.000583048	12284.5	10729.4	12222.8	11468.7	4035.23	2981.83	2505.33	4725.33	2529.55	1094.65	1154.44	1191.24	5844.85	4798.35	4998.66	3974.04	11676.3	3561.93	1492.47	4903.97	732.171	1005.06	692.533	768.148	3.2781	1.24711e-05	7.8235	9.53421e-07	2.381	1.41968e-05
n992	423.197	12.5272	C26H30NO2Cl	1	4-Chloro-alpha-[4-[2-(diethylamino)ethoxy]phenyl]-alpha- phenylbenzeneethanol isomer2	p-Hilic	N/A	1.32377	0.12365	1.33076	0.0850264	1.00528	0.969003	8504.53	7735.18	11303.5	7207.72	10581.3	8094.11	6300.04	7752.15	4172.3	6696.43	6712.29	7142.07	7176.78	5606.25	5300.73	6509.49	8687.74	8181.91	6180.77	6148.31	1823.35	1778.68	1354.8	856.429	1.06182	0.704992	1.40561	0.0694064	1.41303	0.0452141
n4724	426.089	16.9084	C13H22N4O8S2	2	S-glutathionycysteine	p-Hilic	Amino Acid Metabolism	0.441375	0.0022073	0.658055	0.0406801	1.49092	0.0393066	1828.13	2052.93	2225.32	1964.57	31912.5	20583.2	21955	24970.2	39817.7	58650.2	62640.8	64144.2	39763.5	33015	29423.3	48881.1	2017.74	24855.2	56313.2	37770.7	166.442	5049.08	11238.7	8557.8	0.0811796	0.00010259	0.0358306	7.04775e-05	0.0534207	0.000159879
n4940	428.147	11.072	C23H24O8	2	Wortmannin	p-Hilic	N/A	1.01234	0.874268	1.13626	0.175721	1.12242	0.218893	39300.7	37597.3	45373.8	38878.8	28013	30413	29543.2	35416.6	29183.8	35266.3	28169.4	29262.5	25413	31741.1	23404	28030.9	40287.6	30846.5	30470.5	27147.3	3467.28	3204.23	3235.75	3601.12	1.30607	0.00712272	1.32219	0.00607861	1.48404	0.00190654
p253	428.194	11.144	C23H28N2O6	1	Carapanaubine	p-Hilic	N/A	1.11627	0.314071	1.44491	0.0209745	1.29442	0.0683829	59717.7	59558.1	85936.9	51973.2	60654.1	58217.5	46650.7	46056.7	52784.1	41121	53238.2	42398.7	45860.8	38132.3	33432.7	29004.4	64296.5	52894.7	47385.5	36607.5	14872.7	7622.01	6519.49	7207.28	1.21555	0.22137	1.35688	0.082417	1.75637	0.015405
n4574	433.32	4.34967	C26H43NO4	1	Glycolithocholate	p-Hilic	N/A	1.01357	0.929272	1.12586	0.388417	1.1108	0.3474	3498.81	3185.02	5134.56	3518.72	3007.97	2046.78	3674.66	3019.43	3017.69	2909.44	3462.07	2202.4	2768.19	2549.02	2319.67	2798.51	3834.28	2937.21	2897.9	2608.85	880.223	670.442	521.692	222.534	1.30541	0.156041	1.32312	0.116944	1.46972	0.0356033
n3492	434.122	12.8987	C21H22O10	27	Naringenin 7-O-beta-glucoside	p-Hilic	Biosynthesis of Secondary Metabolites	0.913913	0.146384	0.953298	0.467465	1.0431	0.558103	4828.77	5249.87	6555.37	4770.6	5002.81	5137.42	4952.94	4455.33	5398.8	5873.29	5376.48	4741.34	4678.58	5781.58	4687.16	5358.86	5351.15	4887.13	5347.48	5126.55	830.727	298.222	464.529	540.608	1.09495	0.333542	1.00069	0.994091	1.04381	0.666316
n1793	434.164	12.8695	C23H25F3N2OS	1	cis-(Z)-Flupenthixol	p-Hilic	N/A	1.03517	0.817024	1.07951	0.649466	1.04284	0.795833	7164.2	6189.34	11585.7	4675.4	6157.14	4275.79	5974.81	7284.28	5702.93	7163.1	4461.65	5559.35	4016.87	4740.57	6283.61	6905.88	7403.66	5923.01	5721.76	5486.73	2970.11	1241.49	1109.36	1337.44	1.24998	0.393104	1.29395	0.329536	1.34937	0.283773
p3300	437.212	16.6918	C27H32ClNO2	1	triparanol	p-Hilic	N/A	3.40242	0.00168275	0.744986	0.162463	0.218958	0.00142982	13675.6	11648.2	23144.4	12664.9	4313.62	4016.39	3083.7	5504.78	1956.65	979.573	930.924	1105.34	7628.58	4957.15	6023.4	4100.66	15283.3	4229.62	1243.12	5677.45	5305.7	998.612	481.327	1520.05	3.6134	0.00639448	12.2943	0.00188169	2.69193	0.0131278
p3012	438.151	8.01517	C21H26O10	1	Glaucolide B	p-Hilic	N/A	0.439818	0.000407994	0.76322	0.0280015	1.73531	0.00123178	1239.03	944.74	1482.11	891.925	3281.51	3095.78	4403.79	3138.12	8364.88	9221.28	6790.74	7270.72	4043.92	4526.93	5068.07	4598.54	1139.45	3479.8	7911.91	4559.37	274.781	621.1	1093.59	419.147	0.327447	0.000460773	0.144017	2.01865e-05	0.249914	9.61327e-06
p3198	450.214	10.9973	C21H31N6O3Cl	1	Phe-Pro-Arg-CH2Cl	p-Hilic	N/A	1.3152	0.0664896	0.812209	0.114557	0.617557	0.00698432	17548.3	19370.2	25674.9	16787.3	21975.7	16781.9	19100	15084.1	14226.4	14383.2	10411	16440	23456.3	23436.7	25451.4	17462.1	19845.2	18235.4	13865.2	22451.6	4034.74	2987.81	2513.96	3458.05	1.08828	0.545052	1.4313	0.045541	0.883908	0.364479
p5545	451.27	4.42367	C21H42NO7P	3	1-16:1-lysophosphatidylethanolamine	p-Hilic	N/A	0	#DIV/0!	0	#DIV/0!	0	#DIV/0!	2810.07	2666.56	3850.53	2925	0	0	0	0	0	0	0	0	0	0	0	0	3063.04	0	0	0	535.534	0	0	0	INF	2.67789e-05	INF	2.67789e-05	INF	2.67789e-05
p3005	455.19	9.24605	C20H29N3O9	1	N1-(3,4-dihydroxybenzoyl)-N8-citryspermidine	p-Hilic	N/A	1.15533	0.432198	0.678582	0.0274375	0.587347	0.0075066	2202.97	2229.35	3170.12	2117.71	737.757	954.798	755.754	1206.23	1060.05	603.763	721.987	777.393	1379.73	1058.7	1538.22	1408.91	2430.04	913.635	790.797	1346.39	495.684	218.454	193.557	203.785	2.65974	0.00138238	3.07289	0.000839042	1.80485	0.00677263
n994	457.17	12.5135	C20H23N7O6	3	5,10-Methylenetetrahydrofolate	p-Hilic	Amino Acid Metabolism	0.90683	0.712219	0.586956	0.0257434	0.647262	0.0279418	9102.2	7550.72	11125.6	8688.25	1959.98	2265.72	2142.21	4295.41	4026.26	3297.85	2023.5	2411.28	5472.07	3962.96	4453.59	4278.51	9116.7	2665.83	2939.72	4541.78	1491.28	1093.62	899.542	652.576	3.41984	0.000431269	3.10121	0.000394025	2.00729	0.00135457
n897	460.149	9.25017	C22H24N2O9	1	Oxytetracycline	p-Hilic	Biosynthesis of Secondary Metabolites	1.02801	0.865462	1.12489	0.372453	1.09425	0.581105	0	0	0	0	7338.95	6967.94	9386.27	10092.4	7635.93	10845.4	5783.03	8600.67	5819.15	7914.05	7642.24	8659.04	0	8446.39	8216.27	7508.62	0	1528.06	2106.96	1205.55	0	3.26043e-05	0	0.000234227	0	1.63528e-05
n2996	464.249	8.79511	C20H32N8O5	1	Z-Arg-Arg	p-Hilic	N/A	1.08685	0.615122	1.01988	0.884221	0.938383	0.559393	9811.43	9542.02	13672.7	9652.01	15231.3	11520.1	9290.8	9439.88	8094.42	11044.7	12894.5	9814.1	12155.1	11072.5	9941.22	11426.8	10669.5	11370.5	10461.9	11148.9	2005.14	2767.72	2023.36	922.68	0.938349	0.695895	1.01984	0.888891	0.957003	0.679211
n3094	465.19	11.1104	C25H27N3O6	2	Biotripyrrin-a	p-Hilic	N/A	0.731205	0.0563955	0.803684	0.0306664	1.09912	0.423675	8837.7	9123.04	8871.8	8365.12	5067.07	5391.46	4348.06	6246.8	8949.87	6295.42	7766.7	5780.73	6245.13	7158	6133.33	6659.66	8799.41	5263.35	7198.18	6549.03	316.256	787.374	1439.42	464.848	1.67183	0.000161962	1.22245	0.0727595	1.34362	0.000202729
n2786	471.186	11.8199	C21H25N7O6	1	N-acetyN6,N6,O-tridemethylpuromycin	p-Hilic	N/A	0.934889	0.734509	0.72613	0.0727918	0.776702	0.18188	6886.36	6709.98	6527.5	5635.3	2114.94	2379.83	1812.74	3092.87	3584.42	2085.05	2431.01	1954.59	3330.02	3396.92	3828.41	2390.51	6439.79	2350.1	2513.77	3236.47	555.974	546.703	741.537	605.677	2.74022	4.40661e-05	2.5618	0.000147826	1.98976	0.000235351
n3006	471.223	8.76902	C22H29N7O5	1	Puromycin	p-Hilic	Biosynthesis of Secondary Metabolites	1.05098	0.776106	0.928272	0.614997	0.883243	0.324752	6237.56	7412.45	9440.58	5992.54	9540.73	8985.41	5913.88	5818.78	8081.08	8807.69	6148.59	5753.64	9530.76	8128.15	7306.47	7631.52	7270.78	7564.7	7197.75	8149.23	1573.69	1974.55	1478.56	981.044	0.961146	0.823646	1.01015	0.948267	0.892205	0.380015
p3321	504.169	17.9841	C18H32O16	22	Raffinose isomer	p-Hilic	Carbohydrate Metabolism	1.44415	0.00158492	0.921235	0.216051	0.637908	0.000500134	32876.3	29864.7	39849.1	28709.9	30998.7	25542.1	26947.3	29163.1	21798	18313.9	20620.3	17273	34333.8	29029.6	29410.1	29509.4	32825	28162.8	19501.3	30570.7	5001.3	2407.52	2073.82	2517.22	1.16554	0.143981	1.68322	0.00265215	1.07374	0.451405
n2623	504.17	16.5338	C18H32O16	22	Raffinose	p-Hilic	Carbohydrate Metabolism	3.32676	1.95893e-05	0.764559	0.00122821	0.229821	6.64113e-08	957860	853295	1.2369e+06	927351	608240	515447	612855	662502	226832	178996	156965	158341	771965	781514	770928	813405	993851	599761	180284	784453	167874	61342.1	32627.6	19880.8	1.65708	0.00451996	5.51271	7.68698e-05	1.26693	0.047975
p18	505.341	12.7217	C29H47NO6	1	Mycinamicin VIII	p-Hilic	N/A	0.7608	0.153127	0.192315	0.00215711	0.25278	0.00284374	43729.3	42319.5	44325.4	37281.3	15508.4	9624.53	6201.35	11075.5	12788.4	15747.8	13139.3	14068.1	52557.8	43675.6	79797.7	44491.3	41913.9	10602.4	13935.9	55130.6	3200.88	3856.52	1323.11	16926.3	3.95323	1.60646e-05	3.00762	3.5764e-06	0.760265	0.175809
n4994	518.185	16.8515	C19H34O16	1	ciceritol	p-Hilic	N/A	0.951611	0.36219	0.949146	0.262681	0.997409	0.960142	29738.9	29748	39687.5	28156.1	29233.1	25484.3	28620.7	28423.8	27274.8	31554.6	27391.6	31223.8	30990.2	29191.6	27069.3	30498.8	31832.6	27940.5	29361.2	29437.5	5289.79	1673.32	2346.12	1751.77	1.1393	0.210177	1.08417	0.425798	1.08136	0.422991
p874	521.348	4.61758	C26H52NO7P	11	1-Oleoylglycerophosphocholine	p-Hilic	N/A	2.2752	0.157825	1.27558	0.54419	0.560644	0.032915	392470	433182	607861	377499	7078.63	3572.23	2918.26	1261.25	2066.94	1035.44	881.845	2534.04	2812.98	3559.79	2797.36	2456.26	452753	3707.59	1629.57	2906.6	106048	2448.8	800.304	465.532	122.115	0.000148375	277.836	0.000144398	155.767	0.000146692
p3649	531.247	9.93184	C28H37NO9	1	Harringtonine	p-Hilic	N/A	1.01337	0.878192	1.10581	0.331275	1.09122	0.211213	25710.7	30277.1	31199.1	27915.7	34632.8	26775.2	37388.1	29241.6	30541	29666.9	34416.5	31724	30625.4	31493.3	29251.3	24416.6	28775.7	32009.4	31587.1	28946.6	2467.22	4860.38	2066.05	3157.94	0.898975	0.280258	0.910993	0.131176	0.994093	0.934776
n319	547.18	14.7619	C19H30N7O10P	1	GMP-N-&epsilon;-(N-&alpha;-acetyl lysine methyl ester) 5'-phosphoramidate	p-Hilic	N/A	0.865896	0.0732124	0.879668	0.0817673	1.01591	0.76085	29528.9	33931.9	25737	30862.5	29231.2	35328.4	34581.6	28491.3	38781.4	39326	36236.1	33056	38360.3	37130.2	33172.9	36428.3	30015.1	31908.1	36849.9	36272.9	3396	3544.3	2865.44	2215.58	0.940672	0.469796	0.814523	0.0217631	0.827479	0.0214806
n621	555.937	16.2696	C10H16N5O13P2Se	1	3'-Phosphoadenylylselenate	p-Hilic	Amino Acid Metabolism	0.912323	0.374646	0.958801	0.636943	1.05094	0.636903	12775	10206.1	12370.6	10882.8	11408.8	11100.5	9125.95	11835.1	11775.7	9397.32	13059.6	13415.4	12672.1	9478.31	10918.5	12269.4	11558.6	10867.6	11912	11334.6	1214.47	1199.53	1818.37	1447.04	1.06359	0.449057	0.970334	0.757496	1.01977	0.820399
p1471	582.248	5.07892	C33H34N4O6	1	Biliverdin	p-Hilic	Metabolism of Cofactors and Vitamins	0.870364	0.330166	0.908925	0.290204	1.0443	0.712533	7990.68	5040.55	10076.6	8539.67	7216.51	8315.19	8493.59	10332.9	8073.57	10729.4	8325.28	12347.4	10410.8	8774.08	9607.57	9008.49	7911.88	8589.55	9868.91	9450.23	2108	1292.16	2040.38	730.23	0.921105	0.603362	0.801697	0.230555	0.837216	0.217058
p1967	583.554	3.83441	C36H73NO4	1	N-octadecanoyphytosphingosine	p-Hilic	N/A	0.0368708	0.0303464	0.0640393	0.0568108	1.73686	0.338349	1294.97	0	1008.22	1055.4	0	0	0	473.486	614.524	2206.86	4881.97	5138.41	1624.44	746.994	1066.07	3956.17	839.647	118.371	3210.44	1848.42	573.67	236.743	2179.99	1451.21	7.09332	0.0590883	0.261536	0.0800959	0.454252	0.243595
n1388	584.336	25.8709	C34H48O8	3	Huratoxin	p-Hilic	N/A	1.68687	0.000282808	3.05297	2.81544e-05	1.80985	0.00115588	25427.5	25355.1	32456.3	28965.4	27381.3	22784.7	23441.2	26864.6	14337.2	15594.5	13256.7	16372.7	7543.18	10495.9	6146.33	8724.07	28051.1	25118	14890.3	8227.38	3385.92	2340.16	1374.52	1843.18	1.11677	0.203965	1.88385	0.00036251	3.40948	4.93493e-05
n3271	586.349	4.31289	C34H50O8	1	6,8a-Seco-6,8a-deoxy-5-oxoavermectin ''2a'' aglycone	p-Hilic	Biosynthesis of Polyketides and Nonribosomal Peptides	0	0.000106264	0	5.23246e-05	1.45122	0.054257	0	0	0	0	0	0	0	0	1943.63	2916.83	3294.67	3290.21	2229.46	1643.08	1637.44	2376.7	0	0	2861.34	1971.67	0	0	636.912	387.377	0	#DIV/0!	0	0.000106264	0	5.23246e-05
n1327	590.217	15.0938	C28H36N3O9S	3	4-Hydroxyestrone-2-S-glutathione	p-Hilic	N/A	2.81063	0.382725	0.0694243	0.000117115	0.0247007	6.80868e-05	73211.8	65608	71588.9	72093.6	3958.94	3172.24	0	0	0	0	2537.22	0	31701.6	22799.4	27669	20548.7	70625.6	1782.8	634.305	25679.7	3413.13	2083.5	1268.61	4994.79	39.6151	3.9976e-08	111.343	2.06899e-08	2.75025	5.84467e-06
n3083	593.277	11.1624	C35H37N4O5	1	pheophorbide a	p-Hilic	Biosynthesis of Secondary Metabolites	1.02284	0.87051	1.04043	0.797567	1.0172	0.823206	14026.8	15592	12582.7	9037.53	9611.96	8285.48	14366.6	13493.9	10782.8	11292	10714.9	11946.6	11595.7	12158.2	8764.71	11461.1	12809.8	11439.5	11184.1	10994.9	2799	2948.22	569.848	1517.16	1.11979	0.525329	1.14536	0.298408	1.16506	0.297718
n5474	606.463	3.72063	C73H129O11P	1	6-O-mycoly&beta;-mannopyranosy1-phosphoheptaprenol	p-Hilic	N/A	1.41282	0.0339892	2.1634	5.1181e-05	1.53126	0.0474765	0	0	0	0	12263.5	13237.4	11845.9	10523.1	11755	8261.58	6569.21	7296.76	5053.35	6252.05	5110	5711.79	0	11967.5	8470.64	5531.8	0	1125.67	2296.68	565.092	0	7.05561e-07	0	0.000318286	0	1.15062e-06
n2376	666.222	17.5316	C24H42O21	14	Stachyose	p-Hilic	Carbohydrate Metabolism	1.72171	0.000599545	0.855216	0.0260441	0.496726	1.59435e-06	1.54196e+06	1.49821e+06	2.06741e+06	1.42688e+06	1.22518e+06	1.03026e+06	1269898	1.35644e+06	814081	667872	654735	698741	1.40203e+06	1.43888e+06	1.40726e+06	1.46006e+06	1.63361e+06	1.22044e+06	708857	1.42706e+06	293060	138003	72533.8	27371	1.33854	0.0434322	2.30457	0.000864516	1.14474	0.210039
p3048	721.289	19.9153	C27H47N9O10S2	1	Trypanothione disulfide	p-Hilic	Amino Acid Metabolism	0.389105	0.07006	0.390716	0.181185	1.00414	0.992918	1065.95	1522.31	0	1787.61	870.147	0	1475.56	1271.3	817.942	2323.42	3472.37	2681.96	1536.08	1243.8	1551.99	4925.51	1093.97	904.251	2323.93	2314.35	787.86	653.184	1112.82	1746.53	1.2098	0.723559	0.470741	0.121256	0.47269	0.249827
n3144	750.595	3.60609	C52H78O3	2	Nonapreny4-hydroxybenzoate	p-Hilic	Metabolism of Cofactors and Vitamins	0.0341125	0.0709392	0.0715199	0.0712844	2.09659	0.322204	8553.27	1876.17	0	5028.57	2068.65	637.209	1646.01	1430.2	1221.85	28392.4	50244.9	89640.7	23000.2	1140.46	14609.8	42095	3864.5	1445.52	42375	20211.4	3751.77	600.581	37350	17144	2.67344	0.250015	0.0911978	0.0860259	0.191204	0.11177
n5097	828.273	18.8386	C30H52O26	4	Cellopentaose	p-Hilic	Carbohydrate Metabolism	1.13615	0.1528	0.876908	0.113319	0.771825	0.000910029	23966.9	23560.4	34947	24106.7	23401.1	16776.7	21246.9	21724.6	19577.3	18222.9	16851.8	18533.2	24238.5	24719.5	21658.9	24204.1	26645.2	20787.3	18296.3	23705.2	5539.37	2828.82	1123.85	1384.38	1.2818	0.108608	1.45632	0.025473	1.12402	0.342804
n1672	864.572	3.72089	C45H85O13P	1	1-18:0-2-18:1-phosphatidylinositol	p-Hilic	N/A	0.0856613	0.189015	0.22154	0.019776	2.58623	0.363994	15775.5	4691.52	3025.69	4788.4	10480.1	9221.35	9096.48	8099.55	7424.64	62554	57190	303569	54639.5	11423.7	45975.7	54511.4	7070.28	9224.38	107684	41637.6	5859.6	976.127	132927	20546.5	0.766477	0.495603	0.0656574	0.181204	0.169805	0.0177812
Colour coding			Confirmed by authentic standard metabolite		Confirmed by authentic standard metabolite
			Confirmed by MS/MS analysis (for detailed fragments please select the cell and check the dropdown list)		Confirmed by MS/MS analysis (for detailed fragments please select the cell and check the dropdown list)
			more than 2-fold difference but less than 3-fold difference between species		more than 2-fold difference but less than 3-fold difference between species
			more than 3-fold difference but less than 4-fold difference between species		more than 3-fold difference but less than 4-fold difference between species
			more than 4-fold difference between species		more than 4-fold difference between species
			more than 2-fold difference with initial medium		more than 2-fold difference between medium and spent medium
	S5 Table

## Sheet: MS-MS data
PeakID	Mass	RT	FORMULA	Putative metabolite	MS/MS
n3141	92.0472	10.3963	C3H8O3	Glycerol	59 and 89 (matched with standard MS/MS spectra in Metlin)
p384	110.048	11.4719	C5H6N2O	Imidazole-4-acetaldehyde	83 C4H7N2
n2889	116.047	7.21774	C5H8O3	3-Methyl-2-oxobutanoic acid	87 C4H7O2
					71 C4H7O
p796	133.074	13.4171	C5H11NO3	isomer of N-hydroxy valine with OH on alkyl chain	116 C5H10NO2
					88 C4H10NO
					74 C2H4NO2
					70 C4H8N
n4540	138.068	5.89184	C8H10O2	4-Hydroxyphenylethanol	119 C8H7O
					106 C7H6O
					93 C6H5O
n832	148.02	7.32645	C5H8O3S	[FA oxo,methyl(4:0)] 2-oxo-4-methylthio-butanoic acid	99 C4H3O3
p4124	158.069	15.7098	C6H10N2O3	proline carbamate	141 C6H9N2O2
					115 C5H11N2O
					114 C5H8NO2
					113 C5H9N2O
					70 C4H8N
p2773	159.089	8.05963	C7H13NO3	N-acetyl valine	142 C7H12NO2
					114 C6H12NO
p539	160.085	14.4534	C6H12N2O3	N-gamma-Acetyldiaminobutyrate	90 C3H8NO2
					115 C5H11N2O
					143 C6H11N2O2
p1395	173.08	14.1879	C6H11N3O3	5-Guanidino-2-oxopentanoate	146 C5H12N3O2
					130 C5H12N3O
					114 C5H8NO2
					112 C5H10N3
					70 C4H8N
pos	175.096	14.83	C6H13N3O3	Agininic Acid	159 C6H11N2O3
					134 C5H12NO3
					130 C5H12N3O
					117 C5H9O3
					98 C5H8ON
					71 C4H7O
p1157	201.057	15.4745	C7H11N3O2S	Ovothiol A	166 C7H8N3O2
					156 C6H10N3S
					129 C5H9N2S
					122 C6H8N3
n4087	241.008	14.9726	C6H11NO5S2	3-Mercaptolactate-cysteinedisulfide	120 C3H6O2NS
					121 C3H5O3S
					153 C3H5O3S2
					169 C4H11O2NS2
n3900	266.09	14.542	C12H14N2O5	p-aminobenzoyl glutamate	247 C12H11N2O4
					221 C11H11N2O3
					137 and 129 (two halves of the molecule)
n2623	504.17	16.5338	C18H32O16	Raffinose	341 C12H21O11
					323 C12H19O10
					221 C8H13O7
					179 C6H11O6
n2376	666.222	17.5316	C24H42O21	Stachyose	485 C18H29O15
					443 C16H27O14
					383 C14H23O12
					341 C12H21O11
p382	156.053	11.3125	C6H8N2O3	Imidazole lactic acid	157 C6H9N2O3
					139 C6H7N2O2
					111 C5H7N2O
					82 C4H6N2
p3048	360.644	19.9153	C27H47N9O10S2	Trypanothione disulfide	704 C27H46O10N9S2
					643 C26H43O7N8S2
					593 C22H41O7N8S2
					575 C22H39O6N8
					464 C17H34O4N7S2
