# Supplementary material for: Metabolomic Analyses of Leishmania Reveal Multiple Species Differences and Large Differences in Amino Acid Metabolism
Source: PLoS One. 2015 Sep 14;10(9):e0136891. doi: 10.1371/journal.pone.0136891 (PMC4569581; doi:10.1371/journal.pone.0136891)
Supplement: S6 Table — (XLSX) [file pone.0136891.s018.xlsx]

## Sheet: Table S5
S6 Table
							Concentration mM				Concentration SD				Change in concentration (uM)			Change in concentration (umol/10ml culture)			Peak Area				Peak Area				Peak Area				Peak Area				Mean Peak Area				Peak Area SD				Peak Area RSD
Column	Metabolite	Formula	Molecular Weight	Mode	Equation	R2	Medium	donoSPT	majSPT	mexSPT	Medium	donoSPT	majSPT	mexSPT	L. donovani	L. major	L. mexicana	L. donovani	L. major	L. mexicana	medium_25	medium_26	medium_27	medium_28	donSPT_13	donSPT_14	donSPT_15	donSPT_16	majSPT_17	majSPT_18	majSPT_19	majSPT_20	mexiSPT-21	mexiSPT_22	mexiSPT_23	mexiSPT_24	medium	donoSPT	majSPT	mexjSPT	medium	donoSPT	majSPT	mexSPT	medium	donoSPT	majSPT	mexSPT
p-Hilic	Glycine	C2H5NO2	75.07	pos	y=1.85E+7X	0.9872	207.207	498.378	476.577	292.793	27.0072	57.2029	7.87657	11.2132	-291.171	-269.369	-85.5856	-2.91171	-2.69369	-0.855856	3560000	3530000	4410000		9770000	9890000	8000000		8770000	8980000	8700000		5640000	5230000	5380000		3.83333e+06	9220000	8.81667e+06	5.41667e+06	499633	1.05825e+06	145717	207445	0.130339	0.114778	0.0165274	0.0382975
p-Hilic	β-Alanine	C3H7NO2	89.09	pos	Y=3.12E+9X	0.9999	0.757265	1.17415	0	0.854701	0.532077	0.119123	NA	0.201702	-0.41688	0.757265	-0.0974359	-0.0041688	0.00757265	-0.000974359	3400000	3240000	448000		4090000	3490000	3410000		0	0	0		2190000	2430000	3380000		2.36267e+06	3.66333e+06	0	2.66667e+06	1.66008e+06	371663	0	629312	0.702629	0.101455	NA	0.235992
p-Hilic	Alanine	C3H7NO3	89.09	pos	Y=5.29E+8X	0.9861	108.822	310.019	275.362	224.953	7.53856	32.7965	2.88757	20.4474	-201.197	-166.541	-116.131	-2.01197	-1.66541	-1.16131	54600000	56000000	62100000		173000000	175000000	144000000		146000000	147000000	144000000		116000000	110000000	131000000		5.75667e+07	164000000	1.45667e+08	119000000	3.9879e+06	1.73494e+07	1.52753e+06	1.08167e+07	0.0692744	0.105789	0.0104864	0.0908963
p-Hilic	Sarcosine	C3H7NO2	89.09	pos	Y=4.14E+9X	0.9998	0.0596618	0.0783414	0.0745572	0.0794686	0.0230686	0.00543523	0.00137349	0.0146429	-0.0186795	-0.0148953	-0.0198068	-0.000186795	-0.000148953	-0.000198068	287000	316000	138000		308000	350000	315000		315000	304000	307000		394000	319000	274000		247000	324333	308667	329000	95503.9	22501.9	5686.24	60621.8	0.386656	0.0693788	0.0184219	0.184261
p-Hilic	Serine	C3H7NO3	105.1	pos	Y=1.15E+8X	0.9957	173.043	74.8116	89.2464	29.4783	23.3814	5.22198	5.59661	2.78668	98.2319	83.7971	143.565	0.982319	0.837971	1.43565	18500000	18200000	23000000		8960000	7910000	8940000		11000000	9980000	9810000		3580000	3570000	3020000		19900000	8.60333e+06	1.02633e+07	3390000	2.68887e+06	600528	643610	320468	0.135119	0.0698017	0.0627096	0.0945335
p-Hilic	Creatinine	C4H7N3O	113.1	pos	Y=3.73E+10X	0.9962	5.75514	4.37891	4.04826	4.99553	1.26157	0.18249	0.282457	0.603267	1.37623	1.70688	0.759607	0.0137623	0.0170688	0.00759607	187000000	188000000	269000000		161000000	158000000	171000000		162000000	150000000	141000000		164000000	209000000	186000000		2.14667e+08	1.63333e+08	151000000	1.86333e+08	4.70567e+07	6.80686e+06	1.05357e+07	2.25019e+07	0.219208	0.0416746	0.0697725	0.120761
p-Hilic	Proline	C5H9NO2	115.1	pos	Y=2.20E+10X	0.9999	44.8788	8.9697	14.1364	72.2727	2.61327	2.47731	0.360784	3.60784	35.9091	30.7424	-27.3939	0.359091	0.307424	-0.273939	926000000	996000000	1040000000		252000000	143000000	197000000		308000000	320000000	305000000		1620000000	1650000000	1500000000		9.87333e+08	1.97333e+08	311000000	1590000000	5.7492e+07	5.45008e+07	7.93725e+06	7.93725e+07	0.0582296	0.276186	0.0255217	0.0499198
p-Hilic	Valine	C5H11NO2	117.2	pos	Y=4.11E+9X	0.9998	160.097	154.501	145.255	119.14	19.1782	6.4786	8.66057	5.48571	5.59611	14.8418	40.957	0.0559611	0.148418	0.40957	597000000	630000000	747000000		660000000	638000000	607000000		634000000	594000000	563000000		513000000	488000000	468000000		658000000	635000000	597000000	4.89667e+08	7.88226e+07	2.66271e+07	3.55949e+07	2.25462e+07	0.119791	0.0419324	0.059623	0.0460441
p-Hilic	Threonine	C4H9NO3	119.1	pos	Y=7.62E+8X	0.9972	251.094	106.78	113.648	153.981	10.1935	10.6504	6.98503	8.93289	144.313	137.445	97.1129	1.44313	1.37445	0.971129	185000000	189000000	200000000		86300000	72000000	85800000		92700000	84200000	82900000		125000000	115000000	112000000		1.91333e+08	8.13667e+07	86600000	1.17333e+08	7.76745e+06	8.11562e+06	5.32259e+06	6.80686e+06	0.0405964	0.0997414	0.0614618	0.058013
p-Hilic	Taurine	C2H7NO3S	125.1	neg	Y=9.85E+8X	0.9794	1.25888	2.57191	4.32149	1.77665	0.0101523	0.185076	0.161907	1.32646	-1.31303	-3.06261	-0.517766	-0.0131303	-0.0306261	-0.00517766	1230000	1250000	1240000		2500000	2730000	2370000		4300000	4390000	4080000		2640000	2360000	250000		1240000	2.53333e+06	4.25667e+06	1750000	10000	182300	159478	1.30656e+06	0.00806452	0.0719606	0.0374655	0.746606
p-Hilic	Hydroxyproline	C5H9NO3	131.1	pos	Y=4.63E+9X	0.9978	2.4622	2.5054	2.41901	2.57019	0.151188	0.0778737	0.0941447	0.0215983	-0.0431965	0.0431965	-0.107991	-0.000431965	0.000431965	-0.00107991	11100000	10900000	12200000		11900000	11700000	11200000		11700000	11000000	10900000		11900000	11800000	12000000		11400000	11600000	11200000	11900000	700000	360555	435890	100000	0.0614035	0.0310823	0.0389187	0.00840336
p-Hilic	Leucine	C6H13NO2	131.2	pos	Y=5.63E+9X	0.9992	42.5104	24.5708	25.0444	22.2617	6.20739	1.53138	2.15353	0.717842	17.9396	17.466	20.2487	0.179396	0.17466	0.202487	230000000	210000000	278000000		146000000	129000000	140000000		155000000	134000000	134000000		123000000	123000000	130000000		2.39333e+08	1.38333e+08	141000000	1.25333e+08	3.49476e+07	8.62168e+06	1.21244e+07	4.04145e+06	0.146021	0.0623254	0.0859883	0.0322456
p-Hilic	Isoleucine	C6H13NO3	131.2	pos	Y=6.66E+9X	0.9993	101.451	84.1842	81.0811	68.7187	1.98251	1.99385	5.87507	4.28476	17.2673	20.3704	32.7327	0.172673	0.203704	0.327327	664000000	690000000	673000000		576000000	553000000	553000000		585000000	521000000	514000000		487000000	456000000	430000000		6.75667e+08	5.60667e+08	540000000	4.57667e+08	1.32035e+07	1.32791e+07	3.9128e+07	2.85365e+07	0.0195415	0.0236844	0.0724593	0.0623522
p-Hilic	Ornithine	C5H12N2O2	132.2	pos	Y=1.87E+9X	0.9967	14.4742	13.3155	15.6328	12.6916	1.37521	0.975844	0.308743	0.454808	1.15865	-1.15865	1.78253	0.0115865	-0.0115865	0.0178253	26000000	25200000	30000000		26100000	25800000	22800000		28900000	29900000	28900000		24600000	23700000	22900000		2.70667e+07	24900000	2.92333e+07	2.37333e+07	2.57164e+06	1.82483e+06	577350	850490	0.0950113	0.0732863	0.0197497	0.0358353
p-Hilic	Aspartate	C4H7NO4	133.1	pos	Y=1.07E+8X	0.9842	37.8505	7.05919	0.822741	5.57009	2.6318	2.27825	0.432873	0.419937	30.7913	37.0277	32.2804	0.307913	0.370277	0.322804	3810000	3980000	4360000		706000	540000	1020000		140000	51100	73000		609000	546000	633000		4050000	755333	88033.3	596000	281603	243773	46317.4	44933.3	0.0695315	0.322736	0.526135	0.0753914
p-Hilic	Lysine	C6H14N2O2	146.2	pos	Y=9.63E+8X	0.9937	268.259	239.529	237.106	243.683	37.5606	18.9304	11.8094	48.1422	28.7297	31.1526	24.576	0.287297	0.311526	0.24576	235000000	240000000	300000000		247000000	234000000	211000000		241000000	225000000	219000000		288000000	212000000	204000000		2.58333e+08	2.30667e+08	2.28333e+08	2.34667e+08	3.61709e+07	1.823e+07	1.13725e+07	4.63609e+07	0.140016	0.0790318	0.0498065	0.197561
p-Hilic	Glutamate	C5H9NO4	147.1	pos	y=8.82E+8X	0.9965	70.5593	30.3099	1.99169	18.8209	3.47119	5.69307	1.04753	1.28773	40.2494	68.5676	51.7385	0.402494	0.685676	0.517385	59900000	61100000	65700000		28000000	21200000	31000000		2820000	1150000	1300000		15300000	17400000	17100000		6.22333e+07	2.67333e+07	1.75667e+06	16600000	3.06159e+06	5.02129e+06	923923	1.13578e+06	0.0491953	0.187829	0.525952	0.0684206
p-Hilic	Methionine	C5H11NO2S	149.2	pos	Y=6.15E+9X	0.9998	43.0894	17.7398	14.9268	19.729	6.63088	1.66164	2.14141	1.70796	25.3496	28.1626	23.3604	0.253496	0.281626	0.233604	239000000	244000000	312000000		115000000	97300000	115000000		107000000	83800000	84600000		132000000	121000000	111000000		265000000	109100000	91800000	1.21333e+08	4.07799e+07	1.02191e+07	1.31697e+07	1.0504e+07	0.153886	0.0936673	0.14346	0.0865712
p-Hilic	Phenylalanine	C9H11NO2	165.2	pos	Y=6.02E+9X	0.9987	37.32	22.1484	21.7054	33.1672	4.3008	2.5752	2.51557	6.1738	15.1717	15.6146	4.15282	0.151717	0.156146	0.0415282	215000000	205000000	254000000		127000000	122000000	151000000		148000000	124000000	120000000		157000000	225000000	217000000		2.24667e+08	1.33333e+08	1.30667e+08	1.99667e+08	2.58908e+07	1.55027e+07	1.51438e+07	3.71663e+07	0.115241	0.11627	0.115896	0.186142
p-Hilic	Arginine	C6H14N4O2	174.2	pos	Y=2.07E+9X	0.9939	313.688	268.438	191.948	138.486	40.8786	19.6965	16.7371	12.3102	45.2496	121.739	175.201	0.452496	1.21739	1.75201	603000000	598000000	747000000		601000000	544000000	522000000		437000000	382000000	373000000		316000000	274000000	270000000		6.49333e+08	5.55667e+08	3.97333e+08	2.86667e+08	8.46188e+07	4.07717e+07	3.46458e+07	2.5482e+07	0.130316	0.0733744	0.0871959	0.0888908
p-Hilic	Citrulline	C6H13N3O3	175.2	pos	y=2.98E+9X	0.9999	0.0596476	0.0868009	0.141723	0.161521	0.00737007	0.0140473	0.17079	0.0430032	-0.0271533	-0.082075	-0.101874	-0.000271533	-0.00082075	-0.00101874	181745	154064	197441		307000	234000	235000		1010000	133000	124000		425000	628000	391000		177750	258667	422333	481333	21962.8	41860.9	508954	128150	0.12356	0.161833	1.2051	0.266239
p-Hilic	Tyrosine	C9H11NO3	181.2	pos	Y=1.25E+9X	0.9991	114.667	101.867	98.4	86.6667	13.7715	3.69504	8.4664	5.67568	12.8	16.2667	28	0.128	0.162667	0.28	131000000	136000000	163000000		130000000	130000000	122000000		119000000	115000000	135000000		116000000	107000000	102000000		1.43333e+08	1.27333e+08	123000000	1.08333e+08	1.72143e+07	4.6188e+06	1.0583e+07	7.0946e+06	0.1201	0.0362733	0.0860407	0.0654886
p-Hilic	Tryptophan	C11H12N2O2	204.2	pos	Y=4.42E+9X	0.9991	19.902	9.26094	0	6.71192	0.690076	0.420433	NA	1.04522	10.641	19.902	13.19	0.10641	0.19902	0.1319	84900000	88000000	91000000		40400000	39400000	43000000		0	0	0		33400000	31100000	24500000		8.79667e+07	4.09333e+07	0	2.96667e+07	3.05014e+06	1.85831e+06	0	4.61988e+06	0.0346738	0.0453986	NA	0.155726
p-Hilic	Cystathionine	C7H14N2O4S	222.3	neg	Y=1.20E+9X	0.9986	0.0666667	3.83056	4.39444	1.28889	0.00370904	0.315825	0.0756148	0.186401	-3.76389	-4.32778	-1.22222	-0.0376389	-0.0432778	-0.0122222	82000	74900	83100		4840000	4790000	4160000		5370000	5260000	5190000		1650000	1290000	1700000		80000	4.59667e+06	5.27333e+06	1.54667e+06	4450.84	378990	90737.7	223681	0.0556355	0.0824489	0.0172069	0.144622
p-Hilic	Carnosine	C9H14N4O3	226.2	pos	Y=3.24E+9X	0.9998	0.632716	0.820988	0.812757	0.666667	0.0274327	0.0294426	0.0210088	0.0964228	-0.188272	-0.180041	-0.0339506	-0.00188272	-0.00180041	-0.000339506	2120000	2080000	1950000		2720000	2710000	2550000		2710000	2610000	2580000		2000000	2520000	1960000		2050000	2660000	2.63333e+06	2160000	88881.9	95393.9	68068.6	312410	0.043357	0.0358624	0.0258488	0.144634
p-Hilic	Cystine	C6H12N2O4S2	240.3	pos	Y=3.31E+8X	0.9991	36.858	30.1913	30.7956	31.1178	2.88199	1.45685	1.33797	1.31689	6.66667	6.06244	5.74018	0.0666667	0.0606244	0.0574018	11600000	11700000	13300000		10500000	9940000	9540000		10700000	10000000	9880000		10800000	10000000	10100000		12200000	9.99333e+06	1.01933e+07	10300000	953939	482217	442869	435890	0.0781917	0.0482539	0.043447	0.0423194
