# Supplementary material for: Metabolomic Analyses of Leishmania Reveal Multiple Species Differences and Large Differences in Amino Acid Metabolism
Source: PLoS One. 2015 Sep 14;10(9):e0136891. doi: 10.1371/journal.pone.0136891 (PMC4569581; doi:10.1371/journal.pone.0136891)
Supplement: S7 Table — (XLSX) [file pone.0136891.s019.xlsx]

## Sheet: Table S6
S7 Table
Metabolite	Formula	Polarity	Mass	RT	Column	donExt/majExt	donExt/mexExt	majExt/mexExt	P donEXt/majExt	P donExt/mexExt	P majExt/mexExt	M/donSPT	M/majSPT	M/mexSPT	P M/donSPT	P M/majSPT	P M/mexSPT	donSPT/majSPT	donSPT/mexjSPT	majSPT/mexSPT	P donSPT/majSPT	P donSPT/mexjSPT	P majSPT/mexSPT	L. donovani extracts				L. major extracts				L. mexicana extracts				Complete medium				L. donovani spent medium				L. major spent medium				L. mexicana spent medium
Putrescine	C4H12N2	pos	89.1073	36.57	HILIC	1.44019	0.317509	0.220463	0.445698	0.0181623	0.010502	0.714193	0.646507	0.309435	0.345216	0.261768	0.0102924	0.905228	0.433266	0.478626	0.707958	0.0167836	0.029834	71146.2	304433	218000	356072	314940	54007.9	65443.9	225000	508000	874675	1100000	508264	218000	112000	37300	98200	149361	98196.2	187412	216816	217357	98200	255466	149000	532532	330960
Ornithine	C5H12N2O2	pos	133.097	22.75	pHILIC	0.132485	0.227996	1.72093	0.000418244	0.00105284	0.0263608	1.10779	0.829679	1.02614	0.526411	0.188919	0.874041	0.748952	0.926299	1.23679	0.0092982	0.518422	0.0530276	58509	87462.8	112610	82010.2	479305	746086	540200	805211	461176	245417	359941	427315	365318	279880	514735	355159	409318	335264	329188	293904	416831	435656	476945	496686	461063	336675
5-Guanidino-2-oxopentanoate	C6H11N3O3	pos	174.087	14.19	pHILIC	0.25581	0.355078	1.38805	0.00364841	0.00325961	0.182004	1.47289	0.041252	0.0909678	0.0725165	1.79334e-08	9.41859e-06	0.0280076	0.0617616	2.20518	1.94415e-08	8.69744e-06	7.83216e-06	20102.5	26741.7	27410.7	17801	126643	94050.3	58009.2	81158.1	71926.3	39501.8	71126.5	76700.8	143572	137048	153620	131344	156902	75495.6	77523.5	74075.9	3.61014e+06	3.20575e+06	3445864	3.44873e+06	1.63168e+06	1.43598e+06
Arginine	C6H14N4O2	pos	175.119	25.85	pHILIC	0.192626	0.209114	1.0856	4.8781e-05	0.00135264	0.597311	1.07885	1.8555	2.57176	0.442983	0.00119095	0.000265007	1.71989	2.38379	1.38601	0.000147769	2.3566e-05	0.000845784	332738	595370	874070	490780	2.92981e+06	3.36703e+06	2427872	3178974	3.26093e+06	1.66067e+06	2.89224e+06	3151261	14242813	14665174	19355968	14478511	15575763	12901411	14001966	15677595	9201211	7.97907e+06	8435460	8.19849e+06	5905342	6905967
Arginic acid	C6H13N3O3	pos	176.103	15.34	pHILIC	1.44686	1.86983	1.29234	0.0238933	0.005276	0.2332	0.0031339	0.000334407	0.000743869	1.57274e-08	1.72407e-07	2.23908e-05	0.106706	0.237362	2.22444	3.41899e-07	0.000106361	4.74369e-05	18927086	22421100	24971688	19481526	19726108	13432091	11914211	14229550	11920247	7015502	16114405	10837024	27400	20300	36200	21700	8720770	7.80609e+06	8564793	8604415	82208760	85415208	75312952	72846240	36955516	31074328
Citrulline	C6H13N3O4	pos	176.103	15.77	pHILIC	5.18215	2.45153	0.473072	0.000491887	0.00336755	0.060615	0.689189	0.357075	0.37981	0.00608506	0.198302	0.00187102	0.518109	0.551097	1.06367	0.321015	0.0101929	0.900162	216000	302000	355000	265000	102000	31300	54200	32100	177000	89700	107000	90500	181745	154064	197441	176615	307000	234000	235000	254000	1010000	133000	124000	721000	425000	628000
Arginosuccinate	C10H18N4O6	neg	290.123	16.79	pHILIC	16.7114	0.393871	0.023569	0.00153089	0.0356884	0.00387445	0.93402	0.75009	1.14984	0.55219	0.0233014	0.43492	0.803077	1.23106	1.53293	0.00766262	0.169555	0.0107114	11763.5	15511.6	24928.1	14608	1497.53	953.737	692.231	854.433	63844.1	34761.2	49267.7	21754.1	16830.7	15147.6	23392.2	16910.8	18820.6	17297.5	19686.7	21582.4	23005.9	24196.3	22823.2	26338.1	12996.5	15758.5
Spermidine		Not Detected
Spermine		Not Detected
Colour coding			Confirmed by authentic standard metabolite
			Confirmed by MS/MS analysis
			> 2-fold difference, < 3-fold difference
			> 3-fold difference, < 4-fold difference
			> than 4-fold difference
[truncated: 16 more columns]
