# Supplementary material for: Metabolomic Analyses of Leishmania Reveal Multiple Species Differences and Large Differences in Amino Acid Metabolism
Source: PLoS One. 2015 Sep 14;10(9):e0136891. doi: 10.1371/journal.pone.0136891 (PMC4569581; doi:10.1371/journal.pone.0136891)
Supplement: S8 Table — (XLSX) [file pone.0136891.s020.xlsx]

## Sheet: Table S7
S8 Table
								Concentration mM				Concentration SD				Use/Release (uM)			Percentage of Total			Peak Area				Peak Area				Peak Area				Peak Area				Mean Peak Area				Peak Area SD				Peak Area RSD
Column	Metabolite	Pathway	Formula	Molecular Weight	Mode	Equation	R2	Medium	donoSPT	majSPT	mexSPT	Medium	donoSPT	majSPT	mexSPT	L. donovani	L. major	L. mexicana	L. donovani	L. major	L. mexicana	medium_25	medium_26	medium_27	medium_28	donSPT_13	donSPT_14	donSPT_15	donSPT_16	majSPT_17	majSPT_18	majSPT_19	majSPT_20	mexiSPT-21	mexiSPT_22	mexiSPT_23	mexiSPT_24	medium	donoSPT	majSPT	mexjSPT	medium	donoSPT	majSPT	mexSPT	medium	donoSPT	majSPT	mexSPT
p-HILIC	Valine	Valine metabolism	C5H11NO2	118.086	pos	Y= 4.11E+9x	1	160.097	154.501	145.255	119.14	19.1782	6.4786	8.66057	5.48571	5.59611	14.8418	40.957	96.5046	90.7295	74.4174	597000000	630000000	747000000		660000000	638000000	607000000		634000000	594000000	563000000		513000000	488000000	468000000		658000000	635000000	597000000	4.89667e+08	7.88226e+07	2.66271e+07	3.55949e+07	2.25462e+07	0.119791	0.0419324	0.059623	0.0460441
C18-AR	a-hydroxyisovaleric Acid	Valine metabolism	C5H10O3	118.13	neg	Y=1.50E+7X	1	0.0491549	0.369931	0.949519	0.393352	0.0036545	0.0562135	0.0394709	0.0336692	-0.320777	-0.900364	-0.344197	0.231067	0.593089	0.245696	95400	84800	88200	80000	625000	534000	696000	767000	1730000	1750000	1600000	1650000	708000	695000	765000	620000	87100	655500	1682500	697000	6475.6	99607.6	69940.5	59660.1	0.0743467	0.151957	0.0415694	0.0855956
p-HILIC	Isoleucine	Isoleucine metabolism	C6H13NO3	132.102	pos	Y=6.66E+9X	0.9993	101.451	84.1842	81.0811	68.7187	1.98251	1.99385	5.87507	4.28476	17.2673	20.3704	32.7327	82.9798	79.9211	67.7356	664000000	690000000	673000000		576000000	553000000	553000000		585000000	521000000	514000000		487000000	456000000	430000000		6.75667e+08	5.60667e+08	540000000	4.57667e+08	1.32035e+07	1.32791e+07	3.9128e+07	2.85365e+07	0.0195415	0.0236844	0.0724593	0.0623522
C18-AR	3-methyl-2-oxopentanoic acid	Isoleucine metabolism	C6H10O3	130.14	neg	Y=1.88E+7X	0.9999	0.0335972	1.25479	8.69563	1.0351	0.0092102	0.149432	0.324201	0.359993	-1.22119	-8.66203	-1.0015	1.23683	8.57122	1.02029	71000	116000	70700	71100	3050000	2560000	3330000	3340000	22200000	21100000	20300000	21500000	2430000	2140000	3790000	1770000	82200	3070000	21275000	2532500	22534	365605	793200	880771	0.274136	0.119089	0.0372832	0.347787
p-HILIC	Leucine	Leucine metabolism	C6H13NO2	132.102	pos	y = 5.63E+9x	0.9999	42.5104	24.5708	25.0444	22.2617	6.20739	1.53138	2.15353	0.717842	17.9396	17.466	20.2487	57.7994	58.9136	52.3677	230000000	210000000	278000000		146000000	129000000	140000000		155000000	134000000	134000000		123000000	123000000	130000000		2.39333e+08	1.38333e+08	141000000	1.25333e+08	3.49476e+07	8.62168e+06	1.21244e+07	4.04145e+06	0.146021	0.0623254	0.0859883	0.0322456
C18-AR	4-methyl-2-oxopentanoic acid	Leucine metabolism	C6H10O3	130.14	neg	Y=2.10E+7X	1	0.191095	7.51023	12.2304	1.42703	0.0148853	0.85676	0.652077	0.920529	-7.31913	-12.0393	-1.23594	17.6668	28.7704	3.35691	580000	486000	505000	518000	19500000	17700000	22400000	22500000	35800000	33000000	31500000	33400000	3310000	2680000	7590000	2020000	522250	20525000	33425000	3900000	40680.7	2.34147e+06	1.78209e+06	2.51575e+06	0.077895	0.114079	0.053316	0.645064
p-HILIC	Phenylalanine	Phenylalanine metabolism	C9H11NO2	165.19	pos	Y=6.02E+9X	0.9987	37.32	22.1484	21.7054	33.1672	4.3008	2.5752	2.51557	6.1738	15.1717	15.6146	4.15282	59.3472	58.1602	88.8724	215000000	205000000	254000000		127000000	122000000	151000000		148000000	124000000	120000000		157000000	225000000	217000000		2.24667e+08	1.33333e+08	1.30667e+08	1.99667e+08	2.58908e+07	1.55027e+07	1.51438e+07	3.71663e+07	0.115241	0.11627	0.115896	0.186142
p-HILIC	phenyl pyruvate	Phenylalanine metabolism	C9H8O3	164.05	neg	Y=3.08E+7X	1	0	1.44526	0.499729	1.80298	NA	0.139547	0.109247	0.631623	-1.44526	-0.499729	-1.80298	3.8726	1.33904	4.83114	0	0	0	0	6550000	8250000	7270000	7140000	2170000	3340000	2200000	2390000	6860000	12000000	11700000	5880000	0	7302500	2525000	9110000	0	705095	551996	3.19143e+06	NA	0.0965552	0.218612	0.350321
C18-AR	3-phenyllactate	Phenylalanine metabolism	C9H10O3	166.17	neg	Y=1.76E+7X	0.9993	0.0071121	17.2588	13.3095	3.1842	0.000900338	1.65482	0.338923	0.288295	-17.2517	-13.3024	-3.17709	46.2454	35.6633	8.53216	17600	20400	21200	24000	47000000	45800000	55800000	53300000	39100000	40000000	39000000	37600000	8650000	9320000	10500000	8780000	20800	50475000	38925000	9312500	2633.12	4.83968e+06	991211	843144	0.126592	0.0958827	0.0254646	0.0905389
p-HILIC	Tyrosine	Tyrosine metabolism	C9H11NO3	182.081	pos	Y=1.25E+9X	0.999	114.667	101.867	98.4	86.6667	13.7715	3.69504	8.4664	5.67568	12.8	16.2667	28	88.8372	96.5969	88.0759	131000000	136000000	163000000		130000000	130000000	122000000		119000000	115000000	135000000		116000000	107000000	102000000		1.43333e+08	1.27333e+08	123000000	1.08333e+08	1.72143e+07	4.6188e+06	1.0583e+07	7.0946e+06	0.1201	0.0362733	0.0860407	0.0654886
p-HILIC	4-hydroxyphenyl pyruvate	Tyrosine metabolism	C9H8O4	180.15	neg	Y=3.43E+8X	0.9923	0.000323849	0.380523	0.172166	0.369593	0.000396633	0.0558738	0.0389794	0.132886	-0.380199	-0.171842	-0.369269	0.331851	0.150145	0.322319	50000	0	30000	0	21200000	28600000	21600000	22600000	8650000	14000000	9180000	10700000	16700000	29800000	30000000	14800000	20000	23500000	10632500	22825000	24494.9	3.4506e+06	2.40726e+06	8.20665e+06	1.22474	0.146834	0.226406	0.359547
C18-AR	3-(4-hydroxyphenyl)lactic acid	Tyrosine metabolism	C9H10O4	182.17	neg	Y=1.83+7X	0.9996	0.0364459	5.83434	4.3795	3.37462	0.00110893	0.468242	0.160606	0.259778	-5.79789	-4.34306	-3.33817	5.08809	3.81933	2.94298	117000	120000	124000	125000	19300000	17300000	20700000	20500000	14300000	15000000	14000000	15100000	11300000	12200000	10100000	11400000	121500	19450000	14600000	11250000	3696.85	1.56098e+06	535413	866025	0.0304267	0.0802562	0.0366721	0.07698
		Use/Release	Change in metabolite concentration in spent medium compared with complete medium (mM). -ve value = consumption or use, +ve value = release
		% of Total	Precursor amino acid or metabolite as a percentage of the total concentration of the precursor amino acid in the original medium
